# Supplementary material for: A single-cell spatiotemporal transcriptomic atlas of mouse prefrontal cortex maps dynamics of intratelencephalic neurons during postnatal development
Source: PLoS Biol. 2026 Jan 12;24(1):e3003594. doi: 10.1371/journal.pbio.3003594 (PMC12818735; doi:10.1371/journal.pbio.3003594)
Supplement: S1 Table — (XLSX) [file pbio.3003594.s008.xlsx]

## Sheet: S1 Table
S1 Table. Differentially expressed genes (DEGs) for each cell subtype
	p_val	avg_log2FC	pct.1	pct.2	p_val_adj	cluster	gene
Meis2	0	2.01776552228807	0.976	0.637	0	Im L2/3 IT	Meis2
Ttc28	0	1.98009726620403	0.97	0.496	0	Im L2/3 IT	Ttc28
Eif1b	0	1.78013417698647	0.943	0.713	0	Im L2/3 IT	Eif1b
Syt4	0	1.73418787323798	0.96	0.729	0	Im L2/3 IT	Syt4
Bhlhe22	0	1.68249999302555	0.927	0.356	0	Im L2/3 IT	Bhlhe22
Cd24a	0	1.6718993836249	0.988	0.616	0	Im L2/3 IT	Cd24a
Sox11	0	1.65279529179926	0.986	0.635	0	Im L2/3 IT	Sox11
Pou3f2	0	1.62069309413612	0.87	0.37	0	Im L2/3 IT	Pou3f2
Nfix	0	1.61641924273831	0.994	0.844	0	Im L2/3 IT	Nfix
Zbtb18	0	1.60151141853269	0.994	0.801	0	Im L2/3 IT	Zbtb18
Igfbpl1	0	1.56905679188757	0.664	0.162	0	Im L2/3 IT	Igfbpl1
Gm49317	0	1.54403039049771	0.44	0.147	0	Im L2/3 IT	Gm49317
Satb2	0	1.51604459161832	0.932	0.507	0	Im L2/3 IT	Satb2
Auts2	0	1.51232583223858	0.934	0.592	0	Im L2/3 IT	Auts2
Neurod6	0	1.41813934429102	0.988	0.675	0	Im L2/3 IT	Neurod6
Dab1	0	1.3784077568264	0.942	0.657	0	Im L2/3 IT	Dab1
Plxna4	0	1.35149293287628	0.94	0.596	0	Im L2/3 IT	Plxna4
Ptprk	0	1.33669518733305	0.895	0.44	0	Im L2/3 IT	Ptprk
Dcc	0	1.30111816262487	0.433	0.157	0	Im L2/3 IT	Dcc
Clstn2	0	1.2488141498835	0.807	0.483	0	Im L2/3 IT	Clstn2
Neurod2	0	1.24356455341063	0.966	0.588	0	Im L2/3 IT	Neurod2
Cntn2	0	1.21577719292201	0.787	0.428	0	Im L2/3 IT	Cntn2
Pou3f3	0	1.21483974116446	0.955	0.651	0	Im L2/3 IT	Pou3f3
Frmd4a	0	1.18167776462185	0.955	0.637	0	Im L2/3 IT	Frmd4a
2025-03-01	0	1.17693272935003	0.873	0.502	0	Im L2/3 IT	2025-03-01
Frmd4b	0	1.17146576322112	0.666	0.187	0	Im L2/3 IT	Frmd4b
Aff2	0	1.16338272494088	0.742	0.241	0	Im L2/3 IT	Aff2
St8sia2	0	1.14817370272951	0.967	0.506	0	Im L2/3 IT	St8sia2
Csrnp3	0	1.13746239988563	0.956	0.727	0	Im L2/3 IT	Csrnp3
Kif26b	0	1.13586139395995	0.706	0.219	0	Im L2/3 IT	Kif26b
Unc5d	0	1.13585271964667	0.591	0.259	0	Im L2/3 IT	Unc5d
Ptpro	0	1.12429808928834	0.837	0.478	0	Im L2/3 IT	Ptpro
Pantr1	0	1.09080468604934	0.917	0.483	0	Im L2/3 IT	Pantr1
Robo1	0	1.08370526337073	0.906	0.549	0	Im L2/3 IT	Robo1
Macrod2	0	1.06951967365976	0.863	0.569	0	Im L2/3 IT	Macrod2
Clmp	0	1.06761579034254	0.908	0.515	0	Im L2/3 IT	Clmp
Dcx	0	1.0586349809866	0.99	0.723	0	Im L2/3 IT	Dcx
Mpped1	0	1.05850057297717	0.972	0.664	0	Im L2/3 IT	Mpped1
Adgrl2	0	1.0492207525063	0.953	0.681	0	Im L2/3 IT	Adgrl2
Rbfox1	0	1.04811156758925	0.959	0.726	0	Im L2/3 IT	Rbfox1
Khdrbs2	0	1.04019465070517	0.664	0.219	0	Im L2/3 IT	Khdrbs2
Robo2	0	1.0389596608471	0.883	0.621	0	Im L2/3 IT	Robo2
Tubb2b	0	1.03730564746011	0.992	0.804	0	Im L2/3 IT	Tubb2b
Mn1	0	1.03355540081195	0.796	0.308	0	Im L2/3 IT	Mn1
Ppfia2	0	1.01845701138157	0.949	0.681	0	Im L2/3 IT	Ppfia2
Dok5	0	1.01826869242131	0.88	0.484	0	Im L2/3 IT	Dok5
Nrep	0	1.01607029306529	0.991	0.8	0	Im L2/3 IT	Nrep
X2700081O15Rik	0	1.01368957369202	0.958	0.577	0	Im L2/3 IT	X2700081O15Rik
Bcl11a	0	1.01322124596744	0.894	0.595	0	Im L2/3 IT	Bcl11a
Sla	0	1.01040300497876	0.841	0.452	0	Im L2/3 IT	Sla
Mllt3	0	1.00967229710358	0.89	0.58	0	Im L2/3 IT	Mllt3
Trim67	0	1.00672772931048	0.891	0.397	0	Im L2/3 IT	Trim67
Nkain3	0	1.00639096613882	0.616	0.227	0	Im L2/3 IT	Nkain3
Lmo4	0	1.39623527071534	0.998	0.892	0	Im L4/5 IT	Lmo4
Neurod6.1	0	1.29684885685241	0.996	0.706	0	Im L4/5 IT	Neurod6
Tubb2b.1	0	1.27258114807295	0.997	0.822	0	Im L4/5 IT	Tubb2b
Cxxc4	0	1.22550919725129	0.975	0.588	0	Im L4/5 IT	Cxxc4
Gucy1a1	0	1.17549636820392	0.967	0.554	0	Im L4/5 IT	Gucy1a1
Tuba1a	0	1.16487973575808	0.998	0.97	0	Im L4/5 IT	Tuba1a
Cdh8	0	1.15554094656991	0.893	0.455	0	Im L4/5 IT	Cdh8
Cd24a.1	0	1.15528827380603	0.996	0.652	0	Im L4/5 IT	Cd24a
Dpysl3	0	1.13445771116528	0.996	0.829	0	Im L4/5 IT	Dpysl3
St8sia2.1	0	1.13428716415378	0.987	0.551	0	Im L4/5 IT	St8sia2
Tubb3	0	1.10590205757477	0.997	0.848	0	Im L4/5 IT	Tubb3
Crmp1	0	1.07409151460824	0.997	0.801	0	Im L4/5 IT	Crmp1
Nwd2	0	1.06229296213022	0.936	0.397	0	Im L4/5 IT	Nwd2
Dok5.1	0	1.05784050301108	0.956	0.519	0	Im L4/5 IT	Dok5
Stmn1	0	1.0549552950475	0.999	0.948	0	Im L4/5 IT	Stmn1
Gap43	0	1.04698584825199	0.998	0.91	0	Im L4/5 IT	Gap43
Mapt	0	1.03691616452419	0.999	0.914	0	Im L4/5 IT	Mapt
Mef2c	0	1.02549102758333	0.999	0.893	0	Im L4/5 IT	Mef2c
Satb2.1	0	1.00307280277204	0.964	0.548	0	Im L4/5 IT	Satb2
Bhlhe22.1	0	1.00078149774404	0.922	0.412	0	Im L4/5 IT	Bhlhe22
Gap43.1	0	1.42224630153486	0.998	0.912	0	Im L5 IT	Gap43
Gucy1a1.1	0	1.37602520930137	0.982	0.562	0	Im L5 IT	Gucy1a1
Cxxc4.1	0	1.3577969842524	0.979	0.596	0	Im L5 IT	Cxxc4
Nwd2.1	0	1.33273	0.971	0.407	0	Im L5 IT	Nwd2
Neurod6.2	0	1.18218264725966	0.995	0.712	0	Im L5 IT	Neurod6
Rprm	0	1.16395407544057	0.956	0.509	0	Im L5 IT	Rprm
Tubb3.1	0	1.11886367158721	0.992	0.852	0	Im L5 IT	Tubb3
Foxp1	0	1.10643361779454	0.98	0.59	0	Im L5 IT	Foxp1
Crmp1.1	0	1.08981374428076	0.991	0.805	0	Im L5 IT	Crmp1
Lmo4.1	0	1.0835616125641	0.997	0.894	0	Im L5 IT	Lmo4
Vstm2l	0	1.08090424603151	0.942	0.449	0	Im L5 IT	Vstm2l
Cd24a.2	0	1.07097404891399	0.981	0.66	0	Im L5 IT	Cd24a
Dpysl3.1	0	1.06361083983738	0.989	0.832	0	Im L5 IT	Dpysl3
Stmn2	0	1.04716647570745	0.999	0.893	0	Im L5 IT	Stmn2
Neo1	0	1.04591437979034	0.976	0.662	0	Im L5 IT	Neo1
Tubb2b.2	0	1.04338099949909	0.984	0.826	0	Im L5 IT	Tubb2b
Dtx4	0	1.0371517592079	0.952	0.531	0	Im L5 IT	Dtx4
S100a10	0	1.00052429550937	0.945	0.448	0	Im L5 IT	S100a10
Npy.1	0	2.09720152388019	0.869	0.241	0	Im L6 IT	Npy
Enc1	0	1.62997650782771	0.999	0.842	0	Im L6 IT	Enc1
Grp	0	1.43253008902969	0.908	0.365	0	Im L6 IT	Grp
Fosl2	0	1.18262236299671	0.825	0.19	0	Im L6 IT	Fosl2
Neurod6.3	1.18383139631147e-300	1.52048051528631	0.997	0.716	3.68858186462729e-296	Im L6 IT	Neurod6
Nr4a3	1.09401205383012e-280	1.12041642473748	0.932	0.395	3.4087227573239e-276	Im L6 IT	Nr4a3
Ivns1abp	6.23749332114432e-246	1.18312625268078	0.985	0.804	1.94347816900215e-241	Im L6 IT	Ivns1abp
Lmo4.2	2.05710474846731e-243	1.18608684530478	1	0.895	6.40952697527443e-239	Im L6 IT	Lmo4
Srgap1	3.46460786529085e-231	1.00237880184012	0.968	0.567	1.07950251866732e-226	Im L6 IT	Srgap1
Neo1.1	1.22729856549623e-228	1.07722954221136	0.979	0.666	3.82401687037316e-224	Im L6 IT	Neo1
Runx1t1	1.86665221659966e-210	1.15948808719665	0.979	0.617	5.81611497648123e-206	Im L6 IT	Runx1t1
Sybu	4.80849696002272e-209	1.02263969094235	0.989	0.733	1.49823148280388e-204	Im L6 IT	Sybu
Gucy1a1.2	6.13501780177619e-209	1.20959858731251	0.922	0.569	1.91154884667743e-204	Im L6 IT	Gucy1a1
Cxxc4.2	6.74310439780177e-195	1.26651690621539	0.925	0.602	2.10101646826707e-190	Im L6 IT	Cxxc4
Nwd2.2	8.89552343136256e-185	1.10448228635732	0.819	0.417	2.77166719074395e-180	Im L6 IT	Nwd2
Ptprk.1	4.13391996714117e-161	1.05030173066679	0.896	0.499	1.28804678336185e-156	Im L6 IT	Ptprk
Smarca2	6.09436034176178e-161	1.1104681648732	0.996	0.877	1.89888079528614e-156	Im L6 IT	Smarca2
Camk2a.1	0	1.95264036703901	1	0.58	0	L2/3 IT	Camk2a
Cck.1	0	1.83530438286571	0.99	0.583	0	L2/3 IT	Cck
C1ql3.1	0	1.6902240051132	0.985	0.42	0	L2/3 IT	C1ql3
Nptxr	0	1.64507441877904	0.998	0.705	0	L2/3 IT	Nptxr
Atp2b4.1	0	1.6334078515303	0.987	0.596	0	L2/3 IT	Atp2b4
Wfs1	0	1.62856123272276	0.892	0.231	0	L2/3 IT	Wfs1
Camk2n1.2	0	1.6110705529351	0.998	0.891	0	L2/3 IT	Camk2n1
Ppp3ca.1	0	1.58869177158681	1	0.933	0	L2/3 IT	Ppp3ca
Chn1	0	1.56941718305912	0.998	0.78	0	L2/3 IT	Chn1
Nov	0	1.54693786084942	0.965	0.334	0	L2/3 IT	Nov
Nrgn.1	0	1.53059364345808	0.998	0.799	0	L2/3 IT	Nrgn
Egr3	0	1.51619245388011	0.947	0.295	0	L2/3 IT	Egr3
Cacng3	0	1.51034561504241	0.965	0.342	0	L2/3 IT	Cacng3
Vsnl1.2	0	1.51020474484159	0.994	0.686	0	L2/3 IT	Vsnl1
Calb1	0	1.47940761652037	0.891	0.162	0	L2/3 IT	Calb1
Atp1a1.1	0	1.47679988705246	0.995	0.687	0	L2/3 IT	Atp1a1
Ddn	0	1.46444440927236	0.979	0.374	0	L2/3 IT	Ddn
Cx3cl1.1	0	1.46414581145807	0.993	0.477	0	L2/3 IT	Cx3cl1
Arpp21	0	1.45746157775974	0.99	0.661	0	L2/3 IT	Arpp21
Hpca	0	1.44862231132387	0.97	0.519	0	L2/3 IT	Hpca
Plppr4.1	0	1.44020140736139	0.998	0.65	0	L2/3 IT	Plppr4
Phyhip	0	1.41924353078601	0.973	0.35	0	L2/3 IT	Phyhip
Ncdn	0	1.41204870452256	0.999	0.829	0	L2/3 IT	Ncdn
Lamp5	0	1.39218462816134	0.777	0.119	0	L2/3 IT	Lamp5
Cpne6	0	1.37200498318439	0.961	0.327	0	L2/3 IT	Cpne6
Itm2c.3	0	1.35056729074755	0.997	0.802	0	L2/3 IT	Itm2c
Cacna2d1	0	1.32427373907054	0.996	0.659	0	L2/3 IT	Cacna2d1
Rgs7bp	0	1.32014997327125	0.996	0.641	0	L2/3 IT	Rgs7bp
Car10	0	1.31793873358657	0.897	0.253	0	L2/3 IT	Car10
Itpka	0	1.30478061320911	0.921	0.195	0	L2/3 IT	Itpka
Slc17a7.2	0	1.28990082069644	0.997	0.574	0	L2/3 IT	Slc17a7
Pcsk2	0	1.27981249227767	0.994	0.587	0	L2/3 IT	Pcsk2
Ppp3r1	0	1.27535885004633	0.999	0.872	0	L2/3 IT	Ppp3r1
Fam131a	0	1.25693689994253	0.976	0.495	0	L2/3 IT	Fam131a
Cdk5r2	0	1.25374	0.988	0.678	0	L2/3 IT	Cdk5r2
Pam	0	1.24555153105686	0.988	0.617	0	L2/3 IT	Pam
Chst1	0	1.24142172551194	0.986	0.571	0	L2/3 IT	Chst1
Prkcg	0	1.23365371767242	0.988	0.609	0	L2/3 IT	Prkcg
Gda.1	0	1.22130870414971	0.996	0.533	0	L2/3 IT	Gda
Slc30a3	0	1.21941656987113	0.918	0.215	0	L2/3 IT	Slc30a3
Atp2b1	0	1.21533483928158	1	0.894	0	L2/3 IT	Atp2b1
Arhgap32	0	1.20550951815861	0.979	0.727	0	L2/3 IT	Arhgap32
Ildr2	0	1.19483897149229	0.971	0.425	0	L2/3 IT	Ildr2
Prrt1	0	1.18650110019262	0.986	0.683	0	L2/3 IT	Prrt1
Cnksr2	0	1.17959206552109	0.988	0.658	0	L2/3 IT	Cnksr2
Hpcal4	0	1.17663697882512	0.967	0.469	0	L2/3 IT	Hpcal4
Thy1.2	0	1.16595787289897	0.997	0.602	0	L2/3 IT	Thy1
Slc12a5	0	1.1645095688656	0.986	0.538	0	L2/3 IT	Slc12a5
Arf3	0	1.15825391065228	1	0.857	0	L2/3 IT	Arf3
Slc8a2	0	1.15711474691004	0.992	0.57	0	L2/3 IT	Slc8a2
Grin2a	0	1.15693194247856	0.936	0.377	0	L2/3 IT	Grin2a
Kcnj4	0	1.14499518133929	0.943	0.266	0	L2/3 IT	Kcnj4
Wipf3	0	1.14202580709088	0.917	0.386	0	L2/3 IT	Wipf3
Ndrg4.1	0	1.1388659066254	1	0.893	0	L2/3 IT	Ndrg4
Map2k1	0	1.13475780506843	0.979	0.591	0	L2/3 IT	Map2k1
Rasgef1a	0	1.12118064737477	0.976	0.501	0	L2/3 IT	Rasgef1a
Chrm1	0	1.12012200178204	0.971	0.39	0	L2/3 IT	Chrm1
Gabra2	0	1.11693059351414	0.96	0.414	0	L2/3 IT	Gabra2
Calm1	0	1.11532515576959	1	0.988	0	L2/3 IT	Calm1
Epha4	0	1.11475963656151	0.992	0.645	0	L2/3 IT	Epha4
Gpr26	0	1.11334730043096	0.977	0.495	0	L2/3 IT	Gpr26
Atp2b2	0	1.10404393267472	0.996	0.688	0	L2/3 IT	Atp2b2
Atp6v1g2.2	0	1.09791136543342	0.993	0.691	0	L2/3 IT	Atp6v1g2
X2010300C02Rik	0	1.0916015759483	0.901	0.223	0	L2/3 IT	X2010300C02Rik
Cyp46a1	0	1.08473874776653	0.977	0.542	0	L2/3 IT	Cyp46a1
Mapk1	0	1.08347313150343	0.997	0.875	0	L2/3 IT	Mapk1
Rasgrf2	0	1.07963660660168	0.959	0.455	0	L2/3 IT	Rasgrf2
Fbxw7	0	1.07896380196629	0.989	0.707	0	L2/3 IT	Fbxw7
Nptn	0	1.0742592139157	1	0.887	0	L2/3 IT	Nptn
Creg2	0	1.07388632876417	0.967	0.45	0	L2/3 IT	Creg2
Syp.1	0	1.06551212710311	1	0.803	0	L2/3 IT	Syp
Igfbp5	0	1.06242671686688	0.913	0.361	0	L2/3 IT	Igfbp5
Arhgef9	0	1.06212163665207	0.993	0.754	0	L2/3 IT	Arhgef9
Gabra1.2	0	1.06204708966597	0.984	0.539	0	L2/3 IT	Gabra1
Sv2b.1	0	1.05352657135282	0.986	0.483	0	L2/3 IT	Sv2b
Pde1a	0	1.04872682207151	0.979	0.424	0	L2/3 IT	Pde1a
Osbpl1a	0	1.04768440018781	0.985	0.772	0	L2/3 IT	Osbpl1a
Mef2c.1	0	1.04154273865447	1	0.893	0	L2/3 IT	Mef2c
Dnm1.2	0	1.03501734759636	0.995	0.761	0	L2/3 IT	Dnm1
Mal2	0	1.03316221946904	0.971	0.462	0	L2/3 IT	Mal2
Frrs1l	0	1.03278888919327	0.994	0.754	0	L2/3 IT	Frrs1l
Gpr88	0	1.02985489434751	0.768	0.093	0	L2/3 IT	Gpr88
Pnmal2	0	1.01847210376468	0.991	0.756	0	L2/3 IT	Pnmal2
Rgs4.1	0	1.01523621128999	0.929	0.508	0	L2/3 IT	Rgs4
Pld3.1	0	1.01130563272605	0.993	0.711	0	L2/3 IT	Pld3
Acvr1c	0	1.00988509830898	0.594	0.099	0	L2/3 IT	Acvr1c
Npnt	0	1.00868302133175	0.524	0.142	0	L2/3 IT	Npnt
Gabra4	0	1.00654434849243	0.952	0.443	0	L2/3 IT	Gabra4
Aldoa.3	0	1.00631301191027	0.996	0.89	0	L2/3 IT	Aldoa
Sphkap	0	1.00399128687905	0.961	0.522	0	L2/3 IT	Sphkap
Grin1	0	1.00262213963202	0.994	0.713	0	L2/3 IT	Grin1
Kcnv1	0	1.00051627143651	0.921	0.403	0	L2/3 IT	Kcnv1
Rgs4.2	0	2.07249458240185	0.984	0.507	0	L4/5 IT	Rgs4
Hpca.1	0	2.07069628914608	0.99	0.519	0	L4/5 IT	Hpca
Nrgn.2	0	2.04330612656541	1	0.799	0	L4/5 IT	Nrgn
Nrn1	0	1.98351261389758	0.937	0.278	0	L4/5 IT	Nrn1
Egr1.2	0	1.97091583909253	0.948	0.317	0	L4/5 IT	Egr1
Camk2n1.3	0	1.85896835905676	0.997	0.891	0	L4/5 IT	Camk2n1
Slc17a7.3	0	1.85526500960522	0.999	0.574	0	L4/5 IT	Slc17a7
Car10.1	0	1.77910277029808	0.932	0.253	0	L4/5 IT	Car10
Cck.2	0	1.74882039816747	0.984	0.584	0	L4/5 IT	Cck
Camk2a.2	0	1.74695573475237	0.995	0.581	0	L4/5 IT	Camk2a
C1ql3.2	0	1.7324220925397	0.979	0.421	0	L4/5 IT	C1ql3
AI593442.1	0	1.72925922834976	0.98	0.473	0	L4/5 IT	AI593442
Atp1a1.2	0	1.71274725582614	0.983	0.688	0	L4/5 IT	Atp1a1
Slc30a3.1	0	1.71010471846703	0.951	0.215	0	L4/5 IT	Slc30a3
Gabra1.3	0	1.67443701009905	0.981	0.54	0	L4/5 IT	Gabra1
Epha4.1	0	1.63926606206172	0.987	0.646	0	L4/5 IT	Epha4
Nptxr.1	0	1.59130494390009	0.997	0.705	0	L4/5 IT	Nptxr
Nrsn1.1	0	1.56960889195473	0.973	0.492	0	L4/5 IT	Nrsn1
Gfra2	0	1.54751951048189	0.898	0.352	0	L4/5 IT	Gfra2
Frrs1l.1	0	1.49837635164583	0.99	0.755	0	L4/5 IT	Frrs1l
Syn2.1	0	1.48854406272119	0.991	0.676	0	L4/5 IT	Syn2
Syp.2	0	1.44547153118684	0.994	0.803	0	L4/5 IT	Syp
Syt1.1	0	1.4362727367275	0.999	0.876	0	L4/5 IT	Syt1
Plppr4.2	0	1.43258097177622	0.988	0.651	0	L4/5 IT	Plppr4
Cx3cl1.2	0	1.42885437893744	0.979	0.479	0	L4/5 IT	Cx3cl1
Pcsk2.1	0	1.42654681609615	0.986	0.588	0	L4/5 IT	Pcsk2
Vsnl1.3	0	1.42028647552899	0.991	0.687	0	L4/5 IT	Vsnl1
Pld3.2	0	1.38974132843144	0.989	0.711	0	L4/5 IT	Pld3
Vstm2l.1	0	1.37757261756479	0.966	0.44	0	L4/5 IT	Vstm2l
Fbxw7.1	0	1.37516525546395	0.984	0.708	0	L4/5 IT	Fbxw7
Gpr26.1	0	1.36962941477106	0.972	0.497	0	L4/5 IT	Gpr26
Sv2b.2	0	1.36555916181071	0.983	0.484	0	L4/5 IT	Sv2b
Vgf.1	0	1.36409552492634	0.964	0.478	0	L4/5 IT	Vgf
Camk4	0	1.35736977830405	0.984	0.635	0	L4/5 IT	Camk4
Adcyap1	0	1.35113878654406	0.833	0.184	0	L4/5 IT	Adcyap1
Syngr1	0	1.34432464161405	0.99	0.69	0	L4/5 IT	Syngr1
Cap2	0	1.33983504716712	0.951	0.408	0	L4/5 IT	Cap2
Atp2b2.1	0	1.33311835798769	0.986	0.689	0	L4/5 IT	Atp2b2
Egr3.1	0	1.33198896830669	0.925	0.297	0	L4/5 IT	Egr3
Slc12a5.1	0	1.3256738046822	0.978	0.539	0	L4/5 IT	Slc12a5
Osbpl1a.1	0	1.32234619892247	0.993	0.772	0	L4/5 IT	Osbpl1a
Arpp21.1	0	1.31111392486119	0.981	0.662	0	L4/5 IT	Arpp21
Dnm1.3	0	1.30806308920631	0.989	0.762	0	L4/5 IT	Dnm1
Snap25.3	0	1.30224132600314	1	0.891	0	L4/5 IT	Snap25
Nsf.1	0	1.29994541375881	0.992	0.799	0	L4/5 IT	Nsf
Pgm2l1.1	0	1.2920348716372	0.999	0.81	0	L4/5 IT	Pgm2l1
Brinp1.1	0	1.28668554485217	0.979	0.534	0	L4/5 IT	Brinp1
Dkk3.1	0	1.28466241441653	0.985	0.593	0	L4/5 IT	Dkk3
Rasgrp1.2	0	1.26813908010615	0.958	0.375	0	L4/5 IT	Rasgrp1
Ppp3ca.2	0	1.26371903642272	0.997	0.933	0	L4/5 IT	Ppp3ca
Slc39a10	0	1.25649936872502	0.984	0.681	0	L4/5 IT	Slc39a10
Slc6a17	0	1.24460324828391	0.978	0.636	0	L4/5 IT	Slc6a17
Chn1.1	0	1.24396995212697	0.993	0.78	0	L4/5 IT	Chn1
Sorl1	0	1.24333455125038	0.961	0.476	0	L4/5 IT	Sorl1
Grin2a.1	0	1.23097494482421	0.94	0.378	0	L4/5 IT	Grin2a
Ndrg4.2	0	1.22406559272162	0.999	0.893	0	L4/5 IT	Ndrg4
Syn1	0	1.21385872177087	0.996	0.841	0	L4/5 IT	Syn1
Clstn1	0	1.21244044885522	0.996	0.89	0	L4/5 IT	Clstn1
Cdkl5	0	1.20992177195915	0.979	0.646	0	L4/5 IT	Cdkl5
Cdk5r2.1	0	1.20415365334479	0.991	0.679	0	L4/5 IT	Cdk5r2
Faim2.1	0	1.19539424107163	0.97	0.551	0	L4/5 IT	Faim2
Pacsin1	0	1.19437401968381	0.964	0.52	0	L4/5 IT	Pacsin1
Zfp365	0	1.18720414324015	0.942	0.46	0	L4/5 IT	Zfp365
Lingo1	0	1.18594747081001	0.992	0.673	0	L4/5 IT	Lingo1
Cpne4	0	1.18033107626013	0.908	0.298	0	L4/5 IT	Cpne4
Kcnv1.1	0	1.16809632298532	0.947	0.403	0	L4/5 IT	Kcnv1
Mef2c.2	0	1.16281639469551	1	0.893	0	L4/5 IT	Mef2c
App.1	0	1.14969721010403	0.999	0.964	0	L4/5 IT	App
Slc8a2.1	0	1.14780458989173	0.977	0.572	0	L4/5 IT	Slc8a2
Sphkap.1	0	1.1402548820976	0.965	0.523	0	L4/5 IT	Sphkap
Gpr158	0	1.13850507966341	0.872	0.249	0	L4/5 IT	Gpr158
Kcnma1	0	1.13726696728969	0.992	0.711	0	L4/5 IT	Kcnma1
Cacna2d1.1	0	1.12842751552909	0.984	0.66	0	L4/5 IT	Cacna2d1
Thy1.3	0	1.12461051692203	0.992	0.603	0	L4/5 IT	Thy1
Stxbp1	0	1.11755962113606	0.999	0.911	0	L4/5 IT	Stxbp1
Sh3gl2	0	1.11147400209368	0.991	0.797	0	L4/5 IT	Sh3gl2
Atp6v1g2.3	0	1.10042645471044	0.982	0.692	0	L4/5 IT	Atp6v1g2
Cyp46a1.1	0	1.08575886135685	0.964	0.543	0	L4/5 IT	Cyp46a1
Arhgap32.1	0	1.08354315019544	0.974	0.728	0	L4/5 IT	Arhgap32
Gda.2	0	1.08165219226398	0.98	0.535	0	L4/5 IT	Gda
Gabra4.1	0	1.07492749178244	0.952	0.444	0	L4/5 IT	Gabra4
Aldoa.4	0	1.07398701177914	0.994	0.89	0	L4/5 IT	Aldoa
Kcnq3	0	1.06957628379401	0.982	0.695	0	L4/5 IT	Kcnq3
Lmo4.3	0	1.06922979223757	0.997	0.892	0	L4/5 IT	Lmo4
Stx1a	0	1.06884369097255	0.967	0.674	0	L4/5 IT	Stx1a
Scn2a	0	1.06858975923241	0.994	0.77	0	L4/5 IT	Scn2a
Phyhip.1	0	1.06321054763348	0.94	0.353	0	L4/5 IT	Phyhip
Chrm1.1	0	1.06239978611514	0.958	0.391	0	L4/5 IT	Chrm1
Grin1.1	0	1.05849036197566	0.985	0.714	0	L4/5 IT	Grin1
Cadm3	0	1.05383093706635	0.995	0.8	0	L4/5 IT	Cadm3
Snca	0	1.05164397995471	0.993	0.796	0	L4/5 IT	Snca
Cacng3.1	0	1.05131896517345	0.941	0.345	0	L4/5 IT	Cacng3
Prkar1b	0	1.05063416123562	0.991	0.812	0	L4/5 IT	Prkar1b
Cacnb4	0	1.04547299661143	0.966	0.64	0	L4/5 IT	Cacnb4
Grm2	0	1.04353068787773	0.842	0.212	0	L4/5 IT	Grm2
Ppp3r1.1	0	1.03884430991147	0.996	0.872	0	L4/5 IT	Ppp3r1
Tppp	0	1.03287223146679	0.936	0.435	0	L4/5 IT	Tppp
Napb	0	1.03209300126675	0.99	0.74	0	L4/5 IT	Napb
Ildr2.1	0	1.03147386935893	0.942	0.427	0	L4/5 IT	Ildr2
Bdnf	0	1.02920653128165	0.638	0.134	0	L4/5 IT	Bdnf
Slc24a3	0	1.02868113884569	0.896	0.402	0	L4/5 IT	Slc24a3
Kcnb1	0	1.0229875149978	0.948	0.579	0	L4/5 IT	Kcnb1
Ptprn	0	1.01787993956546	0.974	0.568	0	L4/5 IT	Ptprn
Arf3.1	0	1.01679945967486	0.994	0.858	0	L4/5 IT	Arf3
Syne1.1	0	1.01213021820556	0.957	0.562	0	L4/5 IT	Syne1
Cdh8.1	0	1.01109106320558	0.912	0.456	0	L4/5 IT	Cdh8
Fam81a	0	1.01103099425089	0.956	0.528	0	L4/5 IT	Fam81a
Lrrc4c	0	1.00891685327713	0.987	0.636	0	L4/5 IT	Lrrc4c
Tmem59l	0	1.00788434409003	0.98	0.651	0	L4/5 IT	Tmem59l
Tmem151a	0	1.00386087296585	0.97	0.5	0	L4/5 IT	Tmem151a
Cnksr2.1	0	1.00121096822964	0.977	0.659	0	L4/5 IT	Cnksr2
Camsap3	1.07437840023557e-283	1.00159529691032	0.654	0.373	3.34754821945399e-279	L4/5 IT	Camsap3
Slc17a7.4	0	2.04391198000032	0.998	0.58	0	L5 IT	Slc17a7
C1ql3.3	0	2.02021283668721	0.987	0.429	0	L5 IT	C1ql3
Cck.3	0	1.81519695290101	0.983	0.589	0	L5 IT	Cck
Nptxr.2	0	1.71345708228637	0.998	0.709	0	L5 IT	Nptxr
Olfm1	0	1.55857048983594	0.999	0.874	0	L5 IT	Olfm1
Rgs4.3	0	1.55703752655983	0.974	0.513	0	L5 IT	Rgs4
Dkk3.2	0	1.51856106006738	0.986	0.598	0	L5 IT	Dkk3
Syn2.2	0	1.50804172319224	0.997	0.68	0	L5 IT	Syn2
Sv2b.3	0	1.50029438751611	0.993	0.49	0	L5 IT	Sv2b
Nrn1.1	0	1.45744309229008	0.904	0.288	0	L5 IT	Nrn1
Syt1.2	0	1.45616232538563	1	0.878	0	L5 IT	Syt1
Syngr1.1	0	1.45483037613375	0.995	0.694	0	L5 IT	Syngr1
Rasgrp1.3	0	1.43157131984753	0.968	0.383	0	L5 IT	Rasgrp1
Nsf.2	0	1.4151790659168	0.998	0.802	0	L5 IT	Nsf
Slc24a2.2	0	1.41252485224567	0.83	0.363	0	L5 IT	Slc24a2
Car10.2	0	1.4018009971109	0.893	0.263	0	L5 IT	Car10
Thy1.4	0	1.39182405391871	0.989	0.609	0	L5 IT	Thy1
Snap25.4	0	1.38830036845923	0.999	0.892	0	L5 IT	Snap25
Syp.3	0	1.36596404406916	0.999	0.806	0	L5 IT	Syp
Chn1.2	0	1.30701815563646	0.998	0.783	0	L5 IT	Chn1
Hpca.2	0	1.30587672602972	0.977	0.526	0	L5 IT	Hpca
Vsnl1.4	0	1.30432033300363	0.996	0.691	0	L5 IT	Vsnl1
Nrsn1.2	0	1.29534258668874	0.977	0.499	0	L5 IT	Nrsn1
Aldoa.5	0	1.28592364323757	0.998	0.891	0	L5 IT	Aldoa
Oxr1	0	1.28058115064458	0.964	0.581	0	L5 IT	Oxr1
Dnm1.4	0	1.27768938991097	0.995	0.765	0	L5 IT	Dnm1
Pgm2l1.2	0	1.27595110335856	1	0.813	0	L5 IT	Pgm2l1
Camk2a.3	0	1.27589071786993	0.994	0.587	0	L5 IT	Camk2a
Sorl1.1	0	1.24805331141744	0.969	0.483	0	L5 IT	Sorl1
Slc30a3.2	0	1.24603025062756	0.861	0.228	0	L5 IT	Slc30a3
Nrgn.3	0	1.24076968943464	0.999	0.802	0	L5 IT	Nrgn
Atp6v1g2.4	0	1.23953776770276	0.99	0.696	0	L5 IT	Atp6v1g2
Syn1.1	0	1.22220396299039	0.999	0.843	0	L5 IT	Syn1
Sh3gl2.1	0	1.21531498796009	0.995	0.8	0	L5 IT	Sh3gl2
Slc24a3.1	0	1.20852685574722	0.97	0.407	0	L5 IT	Slc24a3
App.2	0	1.19288542175867	1	0.965	0	L5 IT	App
Gda.3	0	1.18914433387406	0.987	0.541	0	L5 IT	Gda
Napb.1	0	1.17870493380014	0.996	0.743	0	L5 IT	Napb
Snca.1	0	1.17357270688781	0.997	0.799	0	L5 IT	Snca
Slc6a17.1	0	1.16814641157081	0.994	0.64	0	L5 IT	Slc6a17
Pde1a.1	0	1.16511364960769	0.916	0.434	0	L5 IT	Pde1a
Egr1.3	0	1.16174238975231	0.901	0.327	0	L5 IT	Egr1
Pld3.3	0	1.1556017464866	0.997	0.715	0	L5 IT	Pld3
Pacsin1.1	0	1.14300001031055	0.969	0.526	0	L5 IT	Pacsin1
Chgb.1	0	1.13649748674893	0.993	0.694	0	L5 IT	Chgb
Ptprn.1	0	1.13559688829075	0.976	0.573	0	L5 IT	Ptprn
Ndrg4.3	0	1.12953456134767	1	0.895	0	L5 IT	Ndrg4
Faim2.2	0	1.10328091250468	0.978	0.557	0	L5 IT	Faim2
Prkcg.1	0	1.08133337636442	0.984	0.615	0	L5 IT	Prkcg
Cx3cl1.3	0	1.08057	0.977	0.486	0	L5 IT	Cx3cl1
Zwint	0	1.07545436369829	0.998	0.92	0	L5 IT	Zwint
Stum	0	1.07487269223164	0.923	0.461	0	L5 IT	Stum
Creg2.1	0	1.07100672306118	0.97	0.458	0	L5 IT	Creg2
Slc25a22	0	1.07069243425027	0.989	0.717	0	L5 IT	Slc25a22
Pcsk2.2	0	1.06739068077125	0.989	0.593	0	L5 IT	Pcsk2
Gfra2.1	0	1.06630960543558	0.859	0.361	0	L5 IT	Gfra2
Sncb	0	1.05959331287442	0.991	0.663	0	L5 IT	Sncb
Frrs1l.2	0	1.05671242979043	0.993	0.758	0	L5 IT	Frrs1l
Eef1a2	0	1.05433784340976	0.987	0.684	0	L5 IT	Eef1a2
Clstn1.1	0	1.05150554466384	1	0.891	0	L5 IT	Clstn1
Vgf.2	0	1.04938926736151	0.945	0.485	0	L5 IT	Vgf
Ppp3r1.2	0	1.04926586290501	0.998	0.874	0	L5 IT	Ppp3r1
Vstm2l.2	0	1.04866945612842	0.899	0.449	0	L5 IT	Vstm2l
Zfp365.1	0	1.04104420197935	0.948	0.466	0	L5 IT	Zfp365
Bsn	0	1.03030340910645	0.978	0.649	0	L5 IT	Bsn
Prkcb	0	1.02855638731637	0.997	0.793	0	L5 IT	Prkcb
Dgkb	0	1.02495192657937	0.886	0.316	0	L5 IT	Dgkb
Atp6v1b2	0	1.02471254610023	0.996	0.892	0	L5 IT	Atp6v1b2
Lingo1.1	0	1.02188066221737	0.998	0.677	0	L5 IT	Lingo1
Plppr4.3	0	1.02138495638316	0.996	0.655	0	L5 IT	Plppr4
Ncam2	0	1.01718299645279	0.978	0.529	0	L5 IT	Ncam2
Synj1	0	1.00477914355084	0.996	0.818	0	L5 IT	Synj1
Camsap3.1	6.13275478417845e-260	1.13414443690603	0.711	0.375	1.91084373565432e-255	L5 IT	Camsap3
Npy.4	0	1.95485632223285	0.749	0.228	0	L6 IT	Npy
Cck.4	0	1.70226457859892	0.923	0.588	0	L6 IT	Cck
C1ql3.4	0	1.66249600092528	0.815	0.43	0	L6 IT	C1ql3
Fosl2.1	0	1.56414922214491	0.78	0.174	0	L6 IT	Fosl2
Nptxr.3	0	1.49159261885396	0.988	0.706	0	L6 IT	Nptxr
Olfm1.1	0	1.44965187243544	1	0.872	0	L6 IT	Olfm1
Enc1.1	0	1.41206305816783	1	0.837	0	L6 IT	Enc1
Slc24a2.3	0	1.3844919897304	0.748	0.361	0	L6 IT	Slc24a2
Vegfd	0	1.37008930543285	0.655	0.04	0	L6 IT	Vegfd
Nrgn.4	0	1.35551940196662	0.975	0.801	0	L6 IT	Nrgn
Rasgrp1.4	0	1.34476345854042	0.858	0.381	0	L6 IT	Rasgrp1
Slc17a7.5	0	1.3280491761639	0.938	0.578	0	L6 IT	Slc17a7
Pcsk2.3	0	1.31954517542154	0.973	0.589	0	L6 IT	Pcsk2
Bmp3	0	1.2903784618553	0.786	0.205	0	L6 IT	Bmp3
Atp2b4.2	0	1.26103492705311	0.929	0.6	0	L6 IT	Atp2b4
Scg2.2	0	1.23112589116682	0.815	0.383	0	L6 IT	Scg2
Gnb4	0	1.18581446434841	0.877	0.557	0	L6 IT	Gnb4
Nr4a3.1	0	1.14848800654218	0.88	0.382	0	L6 IT	Nr4a3
Syn2.3	0	1.14594093024189	0.988	0.677	0	L6 IT	Syn2
Sv2b.4	0	1.10719522019947	0.957	0.486	0	L6 IT	Sv2b
Nell2	0	1.07594962391321	0.996	0.79	0	L6 IT	Nell2
Nov.1	0	1.05898604134131	0.78	0.345	0	L6 IT	Nov
Sulf1	0	1.04525432487307	0.69	0.091	0	L6 IT	Sulf1
Hpcal4.1	0	1.04495974311998	0.858	0.476	0	L6 IT	Hpcal4
Hpca.3	0	1.02211066211994	0.842	0.526	0	L6 IT	Hpca
Nefl.1	0	1.01002774766457	0.854	0.47	0	L6 IT	Nefl
Cbln1	0	1.00868135229212	0.759	0.265	0	L6 IT	Cbln1
Camk2a.4	6.30065876112719e-285	1.11772187847852	0.833	0.589	1.96315925679201e-280	L6 IT	Camk2a
Nptx1.2	1.44392639572303e-252	1.02491492848234	0.612	0.295	4.49898586379381e-248	L6 IT	Nptx1
Nrgn.5	0	1.69641802231804	0.991	0.796	0	L5 PT	Nrgn
Crym	0	1.66439880475898	0.844	0.295	0	L5 PT	Crym
Bcl11b.6	0	1.56154000629874	0.986	0.38	0	L5 PT	Bcl11b
Nefl.2	0	1.5054063093706	0.837	0.463	0	L5 PT	Nefl
Rab3c	0	1.41299726283278	0.991	0.759	0	L5 PT	Rab3c
Fezf2.1	0	1.40069383898795	0.946	0.421	0	L5 PT	Fezf2
Pou3f1	0	1.32703204718259	0.914	0.318	0	L5 PT	Pou3f1
Enc1.2	0	1.28873266955808	0.999	0.834	0	L5 PT	Enc1
Gda.4	0	1.25675025686415	0.912	0.531	0	L5 PT	Gda
Cdh13	0	1.18159679257253	0.967	0.651	0	L5 PT	Cdh13
Pex5l	0	1.12310298166565	0.903	0.305	0	L5 PT	Pex5l
Ldb2	0	1.12251709795364	0.968	0.6	0	L5 PT	Ldb2
Nefm	0	1.11099111527567	0.788	0.307	0	L5 PT	Nefm
Gap43.2	0	1.09209	1	0.909	0	L5 PT	Gap43
Crim1	0	1.06827332838428	0.923	0.451	0	L5 PT	Crim1
Elmod1	0	1.06782556088627	0.976	0.732	0	L5 PT	Elmod1
Uchl1	0	1.04792472916844	0.999	0.912	0	L5 PT	Uchl1
Fam19a1	0	1.03624161925575	0.78	0.185	0	L5 PT	Fam19a1
Doc2b	0	1.03248951160737	0.869	0.237	0	L5 PT	Doc2b
Slc16a2	0	1.01831489711602	0.909	0.473	0	L5 PT	Slc16a2
Epha5	0	1.01656884522791	0.98	0.697	0	L5 PT	Epha5
Fabp5	0	1.00783689675355	0.954	0.836	0	L5 PT	Fabp5
Tshz2	0	3.33904189479398	0.989	0.096	0	L5 NP	Tshz2
Lypd1	0	3.30601185512171	0.93	0.235	0	L5 NP	Lypd1
Etv1.4	0	3.09719136482315	0.997	0.386	0	L5 NP	Etv1
Htr2c	0	2.43830063399964	0.683	0.064	0	L5 NP	Htr2c
Cbln2	0	2.15790884823375	0.966	0.304	0	L5 NP	Cbln2
Slc17a6	0	2.02628079026032	0.856	0.276	0	L5 NP	Slc17a6
Olfm3	0	1.94603279464366	0.765	0.204	0	L5 NP	Olfm3
Efr3a	0	1.87526438290959	0.948	0.616	0	L5 NP	Efr3a
Fezf2.2	0	1.81862088630063	0.959	0.438	0	L5 NP	Fezf2
Bcl11b.7	0	1.74925889998295	0.976	0.4	0	L5 NP	Bcl11b
Adcy2	0	1.73152802240357	0.827	0.516	0	L5 NP	Adcy2
Serpini1	0	1.6931762503887	0.969	0.651	0	L5 NP	Serpini1
Trhr	0	1.67209331294171	0.767	0.049	0	L5 NP	Trhr
Plcxd2	0	1.64839858224169	0.824	0.414	0	L5 NP	Plcxd2
Neto2.1	0	1.64591654506165	0.994	0.706	0	L5 NP	Neto2
Trp53i11	0	1.62964492188624	0.918	0.386	0	L5 NP	Trp53i11
Nxph3	0	1.62664838098535	0.885	0.18	0	L5 NP	Nxph3
Rnf152	0	1.58897410356952	0.905	0.306	0	L5 NP	Rnf152
Nrsn2	0	1.57355852482949	0.765	0.2	0	L5 NP	Nrsn2
Hlf.3	0	1.53120395452614	0.842	0.388	0	L5 NP	Hlf
Lmo3	0	1.50614741465454	0.969	0.507	0	L5 NP	Lmo3
Ildr2.2	0	1.46536614482963	0.954	0.434	0	L5 NP	Ildr2
Vstm2a.1	0	1.45433036593339	0.951	0.53	0	L5 NP	Vstm2a
Cplx2	0	1.4425882316427	0.979	0.746	0	L5 NP	Cplx2
Tle4.7	0	1.3947737441059	0.953	0.398	0	L5 NP	Tle4
Sema5a.3	0	1.34241085912297	0.827	0.297	0	L5 NP	Sema5a
Nrsn1.3	0	1.33676569011689	0.885	0.502	0	L5 NP	Nrsn1
Chgb.2	0	1.31116050929006	0.982	0.694	0	L5 NP	Chgb
Ptprt	0	1.30710243492274	0.945	0.587	0	L5 NP	Ptprt
Grik3	0	1.30598935778325	0.958	0.382	0	L5 NP	Grik3
Dpy19l1	0	1.26672069306548	0.872	0.501	0	L5 NP	Dpy19l1
Sec62	0	1.26615005006258	0.991	0.886	0	L5 NP	Sec62
Fut9	0	1.26292958367815	0.996	0.835	0	L5 NP	Fut9
Il11ra1	0	1.24616516972796	0.649	0.117	0	L5 NP	Il11ra1
Cd47.1	0	1.24104175494231	0.993	0.794	0	L5 NP	Cd47
Vwc2l	0	1.1879323767564	0.66	0.107	0	L5 NP	Vwc2l
Rap1gds1	0	1.18583072093601	0.977	0.809	0	L5 NP	Rap1gds1
Satb1.2	0	1.1784063438478	0.962	0.608	0	L5 NP	Satb1
Pcp4	0	1.16129132173889	0.779	0.249	0	L5 NP	Pcp4
Adora1	0	1.15885202039508	0.956	0.535	0	L5 NP	Adora1
Dclk1	0	1.15615039363882	0.998	0.925	0	L5 NP	Dclk1
Atp2a2	0	1.14722785300506	0.997	0.943	0	L5 NP	Atp2a2
Pcdh17	0	1.14300328296264	0.977	0.728	0	L5 NP	Pcdh17
Slc17a8	0	1.12693327786419	0.508	0.062	0	L5 NP	Slc17a8
Cpne4.1	0	1.11143376260002	0.762	0.311	0	L5 NP	Cpne4
Hs3st4.3	0	1.1029934898796	0.948	0.318	0	L5 NP	Hs3st4
Pcsk5	0	1.10151471060677	0.705	0.134	0	L5 NP	Pcsk5
Atp1a3.1	0	1.07614210116133	1	0.896	0	L5 NP	Atp1a3
Grm5	0	1.05663717709903	0.991	0.768	0	L5 NP	Grm5
Chrm2	0	1.03477484006323	0.512	0.17	0	L5 NP	Chrm2
Mgat4c	0	1.03420402333986	0.793	0.255	0	L5 NP	Mgat4c
Foxp1.1	0	1.03225611874242	0.935	0.591	0	L5 NP	Foxp1
Crtac1	0	1.01285423286819	0.729	0.219	0	L5 NP	Crtac1
Fxyd7.1	0	1.00309780427384	0.856	0.445	0	L5 NP	Fxyd7
AI593442.2	0	1.00156675930642	0.931	0.482	0	L5 NP	AI593442
Tmtc1	0	1.00090857436152	0.735	0.301	0	L5 NP	Tmtc1
Cacnb4.1	1.29403022659933e-294	1.05527923473793	0.903	0.647	4.03193938003818e-290	L5 NP	Cacnb4
Camk2d	1.81622548753331e-289	1.04838604118712	0.688	0.337	5.65899537405627e-285	L5 NP	Camk2d
Diras2.1	2.74416229184069e-282	1.08135080806511	0.886	0.597	8.55026086891722e-278	L5 NP	Diras2
Scn2b	5.8396098259746e-179	1.02524288465579	0.604	0.328	1.81950562957716e-174	L5 NP	Scn2b
Syt6	0	2.57129596931023	0.928	0.103	0	L6 CT	Syt6
Hs3st4.4	0	2.50290200474045	0.987	0.231	0	L6 CT	Hs3st4
Tle4.8	0	2.35765374673093	0.981	0.322	0	L6 CT	Tle4
Islr2	0	1.73369579737064	0.97	0.413	0	L6 CT	Islr2
Tbr1	0	1.64665115982254	0.974	0.496	0	L6 CT	Tbr1
Kitl.1	0	1.58330772326409	0.669	0.354	0	L6 CT	Kitl
Neto2.2	0	1.53113617154664	0.972	0.673	0	L6 CT	Neto2
Rprm.2	0	1.46570531292822	0.863	0.465	0	L6 CT	Rprm
Nxph3.1	0	1.45767349263101	0.855	0.094	0	L6 CT	Nxph3
Nptx1.3	0	1.43881843380577	0.79	0.229	0	L6 CT	Nptx1
Nts	0	1.43347823986566	0.171	0.031	0	L6 CT	Nts
Foxp2	0	1.37689888136691	0.775	0.116	0	L6 CT	Foxp2
B3gat1.1	0	1.37347517007051	0.983	0.657	0	L6 CT	B3gat1
Kctd12.4	0	1.29880587082076	0.831	0.533	0	L6 CT	Kctd12
Sez6	0	1.28172803059763	0.975	0.575	0	L6 CT	Sez6
Xpr1	0	1.25774861540278	0.988	0.824	0	L6 CT	Xpr1
Dync1i1	0	1.24384283070016	0.973	0.64	0	L6 CT	Dync1i1
Crym.1	0	1.23448175811184	0.79	0.253	0	L6 CT	Crym
Nfib.6	0	1.22186577809464	0.991	0.703	0	L6 CT	Nfib
Zfpm2	0	1.20880353288724	0.82	0.244	0	L6 CT	Zfpm2
Fezf2.3	0	1.1642093441874	0.898	0.38	0	L6 CT	Fezf2
Galnt9	0	1.16068913119088	0.861	0.317	0	L6 CT	Galnt9
Lrrtm2	0	1.14724954931379	0.941	0.606	0	L6 CT	Lrrtm2
Grik3.1	0	1.14585696383237	0.919	0.315	0	L6 CT	Grik3
Bcl11b.8	0	1.10691285877424	0.888	0.34	0	L6 CT	Bcl11b
Cdh11	0	1.10135557414189	0.955	0.645	0	L6 CT	Cdh11
Pcp4.1	0	1.09510664670735	0.489	0.229	0	L6 CT	Pcp4
Akap7.1	0	1.09278522978775	0.904	0.595	0	L6 CT	Akap7
B3galt2	0	1.08594075730244	0.902	0.495	0	L6 CT	B3galt2
Ramp3	0	1.08355706320913	0.721	0.199	0	L6 CT	Ramp3
Lmo3.1	0	1.05980451818902	0.901	0.459	0	L6 CT	Lmo3
Sema5a.4	0	1.05101525224532	0.666	0.255	0	L6 CT	Sema5a
Adcy1	0	1.05027113242488	0.987	0.7	0	L6 CT	Adcy1
Rph3a	0	1.04708622171181	0.967	0.66	0	L6 CT	Rph3a
Neurod2.1	0	1.03748059961953	0.969	0.588	0	L6 CT	Neurod2
Ephb1	0	1.03601027260435	0.802	0.326	0	L6 CT	Ephb1
Fut9.1	0	1.03244999989406	0.989	0.816	0	L6 CT	Fut9
Mctp1	0	1.02902890048966	0.827	0.421	0	L6 CT	Mctp1
Ppp1r1b	0	1.02228097828513	0.658	0.126	0	L6 CT	Ppp1r1b
Gad2.11	0	3.9563498194677	0.988	0.185	0	Lamp5	Gad2
Gad1.11	0	3.8908951415405	0.988	0.23	0	Lamp5	Gad1
Hapln1	0	3.51048183184967	0.884	0.101	0	Lamp5	Hapln1
Kit	0	3.1138475669582	0.916	0.257	0	Lamp5	Kit
Ndnf	0	2.93853410959752	0.606	0.058	0	Lamp5	Ndnf
Sv2c	0	2.93200972039636	0.896	0.108	0	Lamp5	Sv2c
Lamp5.1	0	2.58432255422315	0.768	0.144	0	Lamp5	Lamp5
Pnoc	0	2.50379537706993	0.907	0.045	0	Lamp5	Pnoc
Erbb4.11	0	2.16232621006364	0.981	0.22	0	Lamp5	Erbb4
Parm1	0	2.00863517812014	0.824	0.168	0	Lamp5	Parm1
Slc32a1	0	1.95247767648602	0.912	0.138	0	Lamp5	Slc32a1
Igf1	0	1.84575430743944	0.784	0.099	0	Lamp5	Igf1
Dlx6os1	0	1.75811681551233	0.903	0.1	0	Lamp5	Dlx6os1
Prox1	0	1.64849135355046	0.907	0.076	0	Lamp5	Prox1
Adarb2	0	1.55084816368242	0.882	0.083	0	Lamp5	Adarb2
Nr2f2	0	1.3433515968945	0.715	0.072	0	Lamp5	Nr2f2
Zfp536	0	1.29029495910619	0.826	0.119	0	Lamp5	Zfp536
Tox2	0	1.25787321944936	0.77	0.139	0	Lamp5	Tox2
Gm45768	0	1.22839588429054	0.77	0.076	0	Lamp5	Gm45768
Sp9	0	1.21231487725869	0.671	0.063	0	Lamp5	Sp9
Cplx3	0	1.21007628819478	0.483	0.019	0	Lamp5	Cplx3
Dlx1as	0	1.15965303323815	0.768	0.093	0	Lamp5	Dlx1as
Tnfaip8l3	0	1.07423514807229	0.557	0.048	0	Lamp5	Tnfaip8l3
Rasd2	0	1.06366538318476	0.691	0.117	0	Lamp5	Rasd2
Egfr	0	1.05479493683604	0.77	0.1	0	Lamp5	Egfr
Zmat4	1.16494644441795e-295	1.16445484624356	0.668	0.122	3.62974013151745e-291	Lamp5	Zmat4
Slc6a1.11	2.95879142254121e-290	2.63687470654983	0.986	0.362	9.21900231435391e-286	Lamp5	Slc6a1
Maf.11	1.71352916907189e-286	1.07469704555104	0.907	0.196	5.33901418499419e-282	Lamp5	Maf
Dlx1	1.26983861932921e-278	1.0677684509996	0.805	0.155	3.95656317010596e-274	Lamp5	Dlx1
Ptprm	1.38736358654699e-270	1.16687381777696	0.782	0.176	4.3227474629631e-266	Lamp5	Ptprm
Sema5a.5	2.1624602092144e-264	2.12450378168307	0.928	0.308	6.73779351987022e-260	Lamp5	Sema5a
Nyap2	9.72561062933908e-257	2.2358657954464	0.951	0.453	3.03030575988947e-252	Lamp5	Nyap2
Dner	5.21676649769125e-240	2.33468266341606	0.993	0.773	1.62544010535064e-235	Lamp5	Dner
Nxph1.2	4.30440043073395e-230	1.39053500024698	0.831	0.203	1.34116508620808e-225	Lamp5	Nxph1
Spock3	1.42531868925102e-227	1.66259554418137	0.896	0.31	4.44100797196833e-223	Lamp5	Spock3
Fgf13	4.55156666283621e-219	2.25825221873271	0.972	0.693	1.41817714080651e-214	Lamp5	Fgf13
Neb	1.14694495944723e-217	1.11017016229105	0.471	0.075	3.57365110464569e-213	Lamp5	Neb
Sema3c	8.97868968786248e-216	1.83159852964848	0.854	0.29	2.79758013294419e-211	Lamp5	Sema3c
Reln.3	3.48319441580194e-212	3.72167791032286	0.701	0.194	1.08529371607557e-207	Lamp5	Reln
Rab3c.1	9.08246924178794e-210	2.31440854775382	0.991	0.772	2.82991576635629e-205	Lamp5	Rab3c
Arl4c	1.00031811121643e-203	1.74933701333131	0.972	0.662	3.11679117092816e-199	Lamp5	Arl4c
Cntnap2	6.10066066560317e-198	1.63358634827956	0.965	0.521	1.90084385018864e-193	Lamp5	Cntnap2
Crtac1.1	1.47972309302165e-191	1.1514534024788	0.752	0.23	4.61052121323687e-187	Lamp5	Crtac1
Rimbp2	2.65501082686871e-191	1.76856505788547	0.912	0.523	8.27248273435751e-187	Lamp5	Rimbp2
Kcnip1	7.50419270605116e-183	1.07926399967164	0.8	0.257	2.33815636335142e-178	Lamp5	Kcnip1
Ubash3b	3.34359339993361e-175	1.09117437874894	0.847	0.31	1.04179683155131e-170	Lamp5	Ubash3b
Rcan2	2.39298464535783e-171	1.10523005336285	0.819	0.277	7.45606155800594e-167	Lamp5	Rcan2
Npy.8	4.46619144672788e-171	4.25428280382197	0.715	0.246	1.39157593097147e-166	Lamp5	Npy
Klhl13	1.17018649700417e-169	1.01652	0.745	0.23	3.64606708736559e-165	Lamp5	Klhl13
Resp18	4.72411003641949e-164	1.99887857636113	0.77	0.317	1.47193820514758e-159	Lamp5	Resp18
Tsc22d1	4.28725344935088e-159	1.48407240647526	0.986	0.905	1.33582242974875e-154	Lamp5	Tsc22d1
Gabbr2.1	7.72950621720289e-158	1.43711282078286	0.979	0.766	2.40835954715608e-153	Lamp5	Gabbr2
Cadps	1.1026285051016e-156	1.32616190981092	0.956	0.688	3.43556989619556e-152	Lamp5	Cadps
Slc2a13	4.20350156548884e-155	1.72345081117604	0.812	0.358	1.30972701777501e-150	Lamp5	Slc2a13
Unc5c	4.61118288835743e-152	1.20935434683705	0.803	0.32	1.43675236435441e-147	Lamp5	Unc5c
Homer2	1.05244254850115e-150	1.13591562954703	0.868	0.425	3.27920049261988e-146	Lamp5	Homer2
Rgmb	4.17074180833684e-148	1.19523927325928	0.933	0.583	1.29951973264159e-143	Lamp5	Rgmb
Syn2.4	4.54824012624955e-146	1.40608912834428	0.986	0.688	1.41714065853684e-141	Lamp5	Syn2
Rph3a.1	3.76651077657947e-144	1.27071883481961	0.961	0.701	1.17356942776663e-139	Lamp5	Rph3a
Aplp2.1	1.22448563651328e-142	1.4029555501868	0.988	0.91	3.81525234624807e-138	Lamp5	Aplp2
Mgll.2	3.71230631836212e-141	1.03356518979597	0.845	0.368	1.15668040267527e-136	Lamp5	Mgll
Rbfox3	1.23847608918884e-133	1.25905114001565	0.954	0.693	3.85884379869459e-129	Lamp5	Rbfox3
Clstn3	6.04989857055895e-133	1.33264058588698	0.954	0.718	1.88502739661476e-128	Lamp5	Clstn3
AI593442.3	3.15656266126257e-128	1.13156590865739	0.933	0.492	9.83521793996193e-124	Lamp5	AI593442
Nt5dc3	9.79437462409775e-114	1.19041854375679	0.817	0.514	3.05173124537638e-109	Lamp5	Nt5dc3
Tcf4.3	4.78294362200206e-110	1.02341374842645	0.993	0.97	1.4902695737434e-105	Lamp5	Tcf4
Tspyl4	4.12346201756049e-109	1.06259699774331	0.956	0.825	1.2847882954315e-104	Lamp5	Tspyl4
Sv2a	5.88047803425269e-109	1.15768043366448	0.979	0.806	1.83223934591245e-104	Lamp5	Sv2a
Rims1	7.53698912602852e-108	1.00531605256215	0.903	0.627	2.34837507188797e-103	Lamp5	Rims1
A830018L16Rik	1.41784473138337e-105	1.02283552921971	0.819	0.483	4.41772061404429e-101	Lamp5	A830018L16Rik
Nfib.7	3.45345986196004e-104	1.12091646451787	0.97	0.742	1.07602902378951e-99	Lamp5	Nfib
Rab6a	1.02725360178224e-102	1.12156803749579	0.998	0.951	3.2007167724331e-98	Lamp5	Rab6a
Scg2.3	1.54467815730555e-102	1.13493863189375	0.812	0.398	4.81290820253262e-98	Lamp5	Scg2
Rapgef4	6.95230194949519e-102	1.09021562698154	0.712	0.376	2.16619824142371e-97	Lamp5	Rapgef4
Syt1.3	1.11204406872846e-101	1.17527264865765	0.998	0.88	3.46490690934415e-97	Lamp5	Syt1
Rora	1.69485505265341e-100	1.11171034167936	0.68	0.281	5.28082937305751e-96	Lamp5	Rora
Tspan7.4	2.49782506916131e-100	1.01529845971443	0.998	0.917	7.78272335049281e-96	Lamp5	Tspan7
Grin2a.2	2.10160194292177e-99	1.30194616624421	0.789	0.399	6.54817133375566e-95	Lamp5	Grin2a
Snhg11.2	3.85858219934838e-98	1.24264947967326	0.972	0.65	1.20225704167297e-93	Lamp5	Snhg11
Gabra1.4	3.22523486221239e-96	1.53841786014195	0.875	0.557	1.00491867836814e-91	Lamp5	Gabra1
Rgs7bp.1	1.49434710256806e-90	1.46976824946213	0.872	0.655	4.65608670218156e-86	Lamp5	Rgs7bp
Lgi2	1.21674873831484e-89	1.11939631422236	0.742	0.434	3.79114571884137e-85	Lamp5	Lgi2
Hcn1	4.70743001738774e-88	1.14568998220434	0.768	0.443	1.46674104481767e-83	Lamp5	Hcn1
Adcy1.1	1.00372023484379e-87	1.03142275272886	0.933	0.739	3.12739150772629e-83	Lamp5	Adcy1
Pam.1	1.80281464179842e-87	1.0008918015757	0.903	0.632	5.61720986091551e-83	Lamp5	Pam
Kcnc1	2.48656002986349e-84	1.21999842133554	0.798	0.516	7.74762374104866e-80	Lamp5	Kcnc1
Ncdn.1	4.08752923236274e-81	1.15377620893311	0.963	0.836	1.27359235821958e-76	Lamp5	Ncdn
Cacna2d1.2	2.74260061643717e-74	1.22614568534483	0.861	0.673	8.54539500069492e-70	Lamp5	Cacna2d1
Ogfrl1	1.67066797311166e-73	1.19672795110385	0.856	0.616	5.20546727062132e-69	Lamp5	Ogfrl1
Nap1l5.3	2.07980787674654e-73	1.06620769497145	0.896	0.73	6.48026538236687e-69	Lamp5	Nap1l5
Rasgrf2.1	1.15026234810141e-60	1.11646374823271	0.726	0.476	3.58398742421438e-56	Lamp5	Rasgrf2
Cnr1.2	6.28652539390943e-36	1.1540486869038	0.896	0.674	1.9587555822343e-31	Lamp5	Cnr1
Erbb4.12	0	3.2416577126593	0.992	0.18	0	Pvalb	Erbb4
Nxph1.3	0	2.63114315874292	0.986	0.162	0	Pvalb	Nxph1
Gad1.12	0	2.57584201387068	0.963	0.192	0	Pvalb	Gad1
Lhx6	0	2.55561934793415	0.972	0.064	0	Pvalb	Lhx6
Kcnc2	0	2.52665340751106	0.875	0.185	0	Pvalb	Kcnc2
Arx	0	2.35737992046644	0.982	0.15	0	Pvalb	Arx
Gria1	0	2.20651551012652	0.995	0.684	0	Pvalb	Gria1
Gad2.12	0	2.11727092746479	0.929	0.148	0	Pvalb	Gad2
Maf.12	0	2.08303511016352	0.937	0.157	0	Pvalb	Maf
Tac1	0	1.94094033651986	0.367	0.024	0	Pvalb	Tac1
Mafb	0	1.75021	0.877	0.125	0	Pvalb	Mafb
Slc6a1.12	0	1.71544884931215	0.975	0.33	0	Pvalb	Slc6a1
Slc32a1.1	0	1.68016412752035	0.809	0.104	0	Pvalb	Slc32a1
Nrxn3.4	0	1.60440394042615	0.983	0.562	0	Pvalb	Nrxn3
Gria4	0	1.50936607011397	0.928	0.613	0	Pvalb	Gria4
Sh3rf3	0	1.50684596600672	0.887	0.502	0	Pvalb	Sh3rf3
Lgi2.1	0	1.5064	0.749	0.417	0	Pvalb	Lgi2
Dlx1as.1	0	1.50000586689169	0.616	0.068	0	Pvalb	Dlx1as
Afap1	0	1.49846050677037	0.888	0.332	0	Pvalb	Afap1
Elavl2.1	0	1.49443278589449	0.986	0.716	0	Pvalb	Elavl2
Calb1.1	0	1.49393795636999	0.529	0.175	0	Pvalb	Calb1
Nxph2	0	1.4806256032633	0.648	0.067	0	Pvalb	Nxph2
Thsd7a	0	1.45098788578537	0.52	0.228	0	Pvalb	Thsd7a
Rcan2.1	0	1.43727890940805	0.754	0.253	0	Pvalb	Rcan2
Spock3.1	0	1.40805321592074	0.69	0.292	0	Pvalb	Spock3
Sox6	0	1.38668038913309	0.828	0.152	0	Pvalb	Sox6
Kcnc1.1	0	1.38308862856035	0.77	0.503	0	Pvalb	Kcnc1
Nrep.3	0	1.33621230941001	0.979	0.818	0	Pvalb	Nrep
Cux2	0	1.33067606186148	0.724	0.26	0	Pvalb	Cux2
Rbms3	0	1.32917197377855	0.758	0.121	0	Pvalb	Rbms3
Dcx.4	0	1.29919853196716	0.931	0.751	0	Pvalb	Dcx
Neb.1	0	1.28707005729321	0.27	0.067	0	Pvalb	Neb
Cacna2d2	0	1.27629932190526	0.765	0.2	0	Pvalb	Cacna2d2
Cacng2	0	1.26734861592303	0.917	0.553	0	Pvalb	Cacng2
Kcnip2	0	1.26632186451655	0.651	0.218	0	Pvalb	Kcnip2
AI593442.4	0	1.23528243949925	0.784	0.478	0	Pvalb	AI593442
Shroom2	0	1.22693010259477	0.935	0.633	0	Pvalb	Shroom2
Arnt2	0	1.22680194960152	0.97	0.738	0	Pvalb	Arnt2
Cntnap2.1	0	1.20508197548327	0.821	0.507	0	Pvalb	Cntnap2
Vstm2a.2	0	1.18594002751792	0.832	0.525	0	Pvalb	Vstm2a
Cntnap3	0	1.18587366105287	0.697	0.066	0	Pvalb	Cntnap3
Galntl6	0	1.18279234346849	0.649	0.191	0	Pvalb	Galntl6
Cort	0	1.16772617696002	0.415	0.045	0	Pvalb	Cort
Dact1	0	1.1592904807491	0.718	0.413	0	Pvalb	Dact1
Zeb2.1	0	1.14386624576474	0.984	0.811	0	Pvalb	Zeb2
Cited2	0	1.14216951892593	0.806	0.361	0	Pvalb	Cited2
Ppargc1a	0	1.14032964354465	0.678	0.299	0	Pvalb	Ppargc1a
Scn1a	0	1.13067965345104	0.709	0.39	0	Pvalb	Scn1a
Sema3a	0	1.12938217473659	0.537	0.18	0	Pvalb	Sema3a
Kcnip1.1	0	1.12727935564171	0.739	0.232	0	Pvalb	Kcnip1
Atp1b1.2	0	1.12406707179313	0.995	0.931	0	Pvalb	Atp1b1
Dlx1.1	0	1.12008920320261	0.838	0.12	0	Pvalb	Dlx1
Chl1	0	1.11002278451944	0.993	0.85	0	Pvalb	Chl1
Gabrg3	0	1.10816788117488	0.757	0.381	0	Pvalb	Gabrg3
Grik1	0	1.09459807296768	0.606	0.11	0	Pvalb	Grik1
Satb1.4	0	1.08971719519895	0.882	0.603	0	Pvalb	Satb1
Nek7	0	1.08546384703095	0.419	0.17	0	Pvalb	Nek7
Sp9.1	0	1.07837367759703	0.594	0.036	0	Pvalb	Sp9
Tcf4.4	0	1.07609723042222	1	0.968	0	Pvalb	Tcf4
Xkr4	0	1.07417789739846	0.828	0.532	0	Pvalb	Xkr4
Atp1a3.2	0	1.07108357812456	0.998	0.894	0	Pvalb	Atp1a3
Fam19a2	0	1.06124480478345	0.728	0.308	0	Pvalb	Fam19a2
Gng2	0	1.04471659329377	0.987	0.834	0	Pvalb	Gng2
Zfp536.1	0	1.03870168722947	0.652	0.093	0	Pvalb	Zfp536
Zcchc12	0	1.03812881788423	0.735	0.364	0	Pvalb	Zcchc12
Ubash3b.1	0	1.02745844420311	0.762	0.288	0	Pvalb	Ubash3b
Arl5a	0	1.01874135996548	0.929	0.708	0	Pvalb	Arl5a
Rab3b	0	1.01084020570612	0.776	0.588	0	Pvalb	Rab3b
Plcb1	0	1.00260673950117	0.865	0.742	0	Pvalb	Plcb1
Rbp4	0	1.00260601110605	0.35	0.078	0	Pvalb	Rbp4
Cplx1	8.87127973574525e-278	1.3820059051808	0.75	0.62	2.7641133400635e-273	Pvalb	Cplx1
Hcn1.1	1.45435402591055e-216	1.06107212153271	0.605	0.436	4.53147627393208e-212	Pvalb	Hcn1
Sst.9	0	5.47958314726623	0.965	0.279	0	Sst	Sst
Reln.4	0	3.27408657751097	0.924	0.172	0	Sst	Reln
Grin3a.3	0	3.1280990432085	0.978	0.414	0	Sst	Grin3a
Npy.9	0	3.04285657054945	0.708	0.233	0	Sst	Npy
Neto1.2	0	2.64661947312806	0.978	0.441	0	Sst	Neto1
Elfn1	0	2.54604576332749	0.938	0.114	0	Sst	Elfn1
Gad2.13	0	2.31420412833324	0.967	0.164	0	Sst	Gad2
Synpr	0	2.27866497274725	0.9	0.193	0	Sst	Synpr
Arx.1	0	2.1623758267094	0.968	0.169	0	Sst	Arx
Lhx6.1	0	2.10302253460698	0.968	0.085	0	Sst	Lhx6
Satb1.5	0	2.08342194803376	0.977	0.606	0	Sst	Satb1
Rab3b.1	0	2.04228218899001	0.96	0.586	0	Sst	Rab3b
Calb1.2	0	1.9469925285966	0.599	0.181	0	Sst	Calb1
Slc32a1.2	0	1.9450688087334	0.949	0.115	0	Sst	Slc32a1
Nxph1.4	0	1.93031534857169	0.987	0.18	0	Sst	Nxph1
Maf.13	0	1.92618510742048	0.866	0.178	0	Sst	Maf
Mafb.1	0	1.92293260997683	0.934	0.14	0	Sst	Mafb
Crhbp	0	1.90253902279305	0.399	0.024	0	Sst	Crhbp
Lypd6	0	1.87292704731614	0.797	0.259	0	Sst	Lypd6
Nrxn3.5	0	1.86029829135866	0.993	0.571	0	Sst	Nrxn3
Gad1.13	0	1.82439395871138	0.971	0.21	0	Sst	Gad1
Grik1.1	0	1.71014019932708	0.887	0.112	0	Sst	Grik1
Grm1	0	1.6606770474568	0.872	0.267	0	Sst	Grm1
Trhde	0	1.65496249641766	0.725	0.16	0	Sst	Trhde
Shisa6	0	1.65260043051044	0.828	0.162	0	Sst	Shisa6
Tmem130	0	1.64449378217249	0.991	0.716	0	Sst	Tmem130
Vstm2a.3	0	1.58655937403646	0.934	0.529	0	Sst	Vstm2a
Gria1.1	0	1.57170580676699	0.985	0.691	0	Sst	Gria1
Kcnc2.1	0	1.57130939490144	0.896	0.2	0	Sst	Kcnc2
Serpini1.1	0	1.55296550446372	0.959	0.65	0	Sst	Serpini1
Nr2f2.1	0	1.54432093006576	0.42	0.065	0	Sst	Nr2f2
Cacna2d3	0	1.50110429355932	0.863	0.266	0	Sst	Cacna2d3
Zcchc12.1	0	1.49128979401841	0.901	0.367	0	Sst	Zcchc12
AW551984	0	1.48246519679181	0.771	0.089	0	Sst	AW551984
Spock3.2	0	1.47778822577761	0.813	0.297	0	Sst	Spock3
Dlx1.2	0	1.47408361442456	0.933	0.133	0	Sst	Dlx1
Rpp25	0	1.42009167088057	0.863	0.087	0	Sst	Rpp25
Dact1.1	0	1.36333	0.819	0.417	0	Sst	Dact1
Chl1.1	0	1.3307404785168	0.997	0.853	0	Sst	Chl1
Slc6a1.13	0	1.32698583571366	0.985	0.344	0	Sst	Slc6a1
Rcan2.2	0	1.32526017011512	0.867	0.26	0	Sst	Rcan2
AI504432	0	1.32288328154068	0.95	0.521	0	Sst	AI504432
Dnm3	0	1.30719359814582	0.986	0.774	0	Sst	Dnm3
Rgs17	0	1.30569539629381	0.928	0.582	0	Sst	Rgs17
AF529169	0	1.26442594814799	0.784	0.085	0	Sst	AF529169
Cntnap2.2	0	1.24236023735808	0.906	0.511	0	Sst	Cntnap2
Elavl2.2	0	1.2391813365968	0.986	0.722	0	Sst	Elavl2
Sema3a.1	0	1.2292965304553	0.683	0.183	0	Sst	Sema3a
Rbp4.1	0	1.21239491786215	0.453	0.08	0	Sst	Rbp4
Grik3.2	0	1.20362255526336	0.935	0.381	0	Sst	Grik3
Fam3c	0	1.1627492146711	0.941	0.576	0	Sst	Fam3c
Nrsn2.1	0	1.15736875528716	0.606	0.203	0	Sst	Nrsn2
Cacna2d2.1	0	1.14352621598484	0.776	0.212	0	Sst	Cacna2d2
Atp1b1.3	0	1.12680930635173	0.998	0.933	0	Sst	Atp1b1
Sox6.1	0	1.12595170612114	0.862	0.166	0	Sst	Sox6
Igf1.1	0	1.12463575916065	0.648	0.085	0	Sst	Igf1
Arnt2.1	0	1.1165440928158	0.967	0.744	0	Sst	Arnt2
Snhg11.3	0	1.1138730844717	0.953	0.642	0	Sst	Snhg11
Pcdh18	0	1.11055154741318	0.739	0.176	0	Sst	Pcdh18
Cort.1	0	1.09463061050058	0.396	0.054	0	Sst	Cort
Gda.6	0	1.09269673654251	0.948	0.54	0	Sst	Gda
Fstl5	0	1.09151941550525	0.874	0.342	0	Sst	Fstl5
Cacng3.2	0	1.07890925892173	0.903	0.351	0	Sst	Cacng3
Gabra3	0	1.07821463511403	0.97	0.656	0	Sst	Gabra3
Rnd3	0	1.07547449920125	0.777	0.322	0	Sst	Rnd3
Rab3c.2	0	1.07314485428501	0.987	0.766	0	Sst	Rab3c
Syt1.4	0	1.06901126606875	1	0.877	0	Sst	Syt1
Cacng2.1	0	1.06133142843617	0.953	0.56	0	Sst	Cacng2
Grik2	0	1.05616171696492	0.901	0.536	0	Sst	Grik2
Gng2.1	0	1.05556135003599	0.994	0.838	0	Sst	Gng2
Camk2n2	0	1.03008423229191	0.961	0.607	0	Sst	Camk2n2
Shroom2.1	0	1.01319787217024	0.949	0.64	0	Sst	Shroom2
Mapk10	0	1.00997707694902	0.981	0.732	0	Sst	Mapk10
Ptprm.1	0	1.00981439840465	0.809	0.158	0	Sst	Ptprm
Lypd6b	0	1.00580151537958	0.686	0.174	0	Sst	Lypd6b
Kcnip1.2	0	1.00302667200386	0.828	0.241	0	Sst	Kcnip1
Npas3	0	1.00176159289511	0.782	0.2	0	Sst	Npas3
Ubash3b.2	0	1.00034258697181	0.856	0.295	0	Sst	Ubash3b
Arl4c.1	0	1.0002192450221	0.965	0.654	0	Sst	Arl4c
Scg2.4	9.68491838400724e-235	1.27227295091398	0.701	0.39	3.01762687008898e-230	Sst	Scg2
Nap1l5.4	9.31950076776311e-218	1.46765667223655	0.932	0.724	2.90377004921963e-213	Sst	Nap1l5
Slc24a2.4	1.01343041646402e-182	1.10214815017512	0.658	0.367	3.1576464916186e-178	Sst	Slc24a2
Pdyn	1.08805749598659e-123	1.01386117069215	0.257	0.097	3.39016954599501e-119	Sst	Pdyn
Vgf.3	2.00511855171952e-60	1.21068884122137	0.602	0.495	6.24754838344767e-56	Sst	Vgf
Nos1	7.27103806115869e-46	1.14779286420445	0.179	0.351	2.26551003909583e-41	Sst	Nos1
Vip	0	4.4232221950161	0.488	0.027	0	Vip	Vip
Adarb2.1	0	3.61142011653411	0.974	0.062	0	Vip	Adarb2
Cnr1.4	0	3.25917343348159	0.998	0.666	0	Vip	Cnr1
Cxcl14.13	0	3.16622016684534	0.656	0.166	0	Vip	Cxcl14
Prox1.1	0	3.11288533260924	0.882	0.058	0	Vip	Prox1
Tac2	0	2.92582487113713	0.362	0.017	0	Vip	Tac2
Dlx1.3	0	2.80795526066985	0.975	0.136	0	Vip	Dlx1
Nr2f2.2	0	2.67259657312856	0.838	0.054	0	Vip	Nr2f2
Igf1.2	0	2.66667385285458	0.782	0.084	0	Vip	Igf1
Synpr.1	0	2.62444700821478	0.841	0.198	0	Vip	Synpr
Gad1.14	0	2.58271726079903	0.988	0.213	0	Vip	Gad1
Erbb4.13	0	2.52580996296329	0.989	0.203	0	Vip	Erbb4
Ap1s2	0	2.41916373571273	0.924	0.338	0	Vip	Ap1s2
Dlx6os1.1	0	2.21422266641133	0.902	0.082	0	Vip	Dlx6os1
Gad2.14	0	2.0519788369724	0.879	0.171	0	Vip	Gad2
Nrxn3.6	0	1.95281419455615	0.991	0.574	0	Vip	Nrxn3
Arl4c.2	0	1.95242525051778	0.988	0.655	0	Vip	Arl4c
Crh	0	1.93465634686186	0.43	0.013	0	Vip	Crh
Calb2	0	1.91498821378416	0.389	0.082	0	Vip	Calb2
Vstm2a.4	0	1.87183820731469	0.954	0.53	0	Vip	Vstm2a
Reln.5	0	1.85316727326304	0.588	0.186	0	Vip	Reln
Htr3a	0	1.74112685560838	0.585	0.009	0	Vip	Htr3a
Npas3.1	0	1.72631882618637	0.809	0.202	0	Vip	Npas3
Cbln2.1	0	1.71394294081172	0.709	0.312	0	Vip	Cbln2
Tcf4.5	0	1.70625	0.999	0.969	0	Vip	Tcf4
Slc32a1.3	0	1.69527996649179	0.86	0.122	0	Vip	Slc32a1
Dlx1as.2	0	1.62257395527841	0.643	0.082	0	Vip	Dlx1as
Dlx2	0	1.59486128636289	0.844	0.097	0	Vip	Dlx2
Sorcs3	0	1.58632975267782	0.837	0.197	0	Vip	Sorcs3
Elfn1.1	0	1.57049940309416	0.675	0.126	0	Vip	Elfn1
Asic4	0	1.52619977391678	0.652	0.027	0	Vip	Asic4
Grin2d	0	1.5031155851301	0.819	0.253	0	Vip	Grin2d
Sema3c.1	0	1.47873454659355	0.636	0.284	0	Vip	Sema3c
Ubash3b.3	0	1.45850961913269	0.838	0.299	0	Vip	Ubash3b
Cplx2.1	0	1.43107131970999	0.961	0.746	0	Vip	Cplx2
Rab3c.3	0	1.42581109349274	0.982	0.767	0	Vip	Rab3c
Maf.14	0	1.40324548399776	0.865	0.181	0	Vip	Maf
Thsd7a.1	0	1.3946183714598	0.621	0.233	0	Vip	Thsd7a
Rgs8	0	1.36955152701931	0.621	0.147	0	Vip	Rgs8
Wnt5a	0	1.3583155081176	0.58	0.094	0	Vip	Wnt5a
Asic1	0	1.29258301767743	0.843	0.531	0	Vip	Asic1
Zfp536.2	0	1.28913541296113	0.722	0.106	0	Vip	Zfp536
Vstm2l.4	0	1.28716863439031	0.874	0.45	0	Vip	Vstm2l
Adra1b	0	1.27435873216059	0.629	0.139	0	Vip	Adra1b
Kcnip1.3	0	1.25813906426515	0.737	0.247	0	Vip	Kcnip1
Nr3c2	0	1.24714396342243	0.621	0.092	0	Vip	Nr3c2
Pnoc.1	0	1.24391062489818	0.581	0.036	0	Vip	Pnoc
Gm45768.1	0	1.23928059193528	0.674	0.063	0	Vip	Gm45768
Slc6a1.14	0	1.22493054844538	0.968	0.348	0	Vip	Slc6a1
Nrip3	0	1.21070711158141	0.699	0.324	0	Vip	Nrip3
Shisa6.1	0	1.19285586684666	0.592	0.173	0	Vip	Shisa6
Zbtb16	0	1.19060117107823	0.73	0.232	0	Vip	Zbtb16
Meg3	0	1.15608828817081	0.991	0.911	0	Vip	Meg3
Npas1	0	1.15443795118913	0.626	0.039	0	Vip	Npas1
Npy2r	0	1.14541425884824	0.346	0.022	0	Vip	Npy2r
Gpd1	0	1.1432483210028	0.379	0.089	0	Vip	Gpd1
Dner.1	0	1.14276923069206	0.957	0.769	0	Vip	Dner
Tmem130.1	0	1.12595585340677	0.946	0.719	0	Vip	Tmem130
Fxyd6	0	1.12411	0.989	0.811	0	Vip	Fxyd6
Kcnc1.2	0	1.08585450235508	0.834	0.509	0	Vip	Kcnc1
Galntl6.1	0	1.05833041628004	0.561	0.207	0	Vip	Galntl6
Rgs16	0	1.04786954390968	0.498	0.074	0	Vip	Rgs16
Pbx3	0	1.01116343459705	0.397	0.073	0	Vip	Pbx3
Tnfaip8l3.1	0	1.00386004462486	0.345	0.043	0	Vip	Tnfaip8l3
Rev3l	1.60026949349274e-307	1.13924106485799	0.925	0.72	4.98611968782469e-303	Vip	Rev3l
Kit.1	2.31737926512702e-305	1.28416588506192	0.593	0.253	7.22049031428276e-301	Vip	Kit
Pcdh8	2.33467536375106e-297	1.26368372216876	0.688	0.348	7.27438149837557e-293	Vip	Pcdh8
Egln3	3.70911854791184e-296	1.48497003229621	0.412	0.124	1.15568715715837e-291	Vip	Egln3
Zcchc12.2	6.80769220021304e-294	1.02579884235082	0.743	0.374	2.12114073574238e-289	Vip	Zcchc12
Slc2a13.1	3.19188126194141e-275	1.27164522464151	0.678	0.352	9.94526363595704e-271	Vip	Slc2a13
Npy1r	2.76061749905089e-272	1.0217474686783	0.647	0.341	8.60153200354277e-268	Vip	Npy1r
Cntnap2.3	4.36324308011393e-272	1.25771326228955	0.783	0.516	1.3594992789019e-267	Vip	Cntnap2
Fstl5.1	1.35262737747113e-271	1.02171490088339	0.665	0.351	4.21451638272456e-267	Vip	Fstl5
Grip1	5.5794995554703e-250	1.03277189538638	0.725	0.439	1.73846047149343e-245	Vip	Grip1
Snhg11.4	3.44218079486625e-242	1.15584237253704	0.905	0.645	1.07251469206443e-237	Vip	Snhg11
Penk	4.67635625618811e-239	1.81646154082958	0.29	0.076	1.45705908230309e-234	Vip	Penk
Lgi2.2	6.55060296272283e-225	1.06478979202251	0.687	0.429	2.04103687112518e-220	Vip	Lgi2
Rgs12	2.49733163079096e-200	1.21368433697549	0.594	0.339	7.78118589521847e-196	Vip	Rgs12
Scg2.5	1.42869388715273e-197	1.12270314429959	0.684	0.392	4.45152441359046e-193	Vip	Scg2
Zfp804a	1.51431009254177e-190	1.11345506870924	0.559	0.303	4.71828738634165e-186	Vip	Zfp804a
Igsf3	3.65187509938093e-183	1.11762380695531	0.723	0.504	1.13785124346511e-178	Vip	Igsf3
Parm1.1	3.55387711215944e-175	1.22689352406948	0.405	0.167	1.10731703060664e-170	Vip	Parm1
Kctd12.5	6.92282685106035e-172	1.13670390305402	0.823	0.568	2.15701439025338e-167	Vip	Kctd12
Nap1l5.5	2.1453277215351e-130	1.33571974899047	0.84	0.728	6.68441211475908e-126	Vip	Nap1l5
Cadps2	6.58494169545288e-64	1.42180748828338	0.361	0.227	2.05173613346921e-59	Vip	Cadps2
Top2a	0	3.78862572605413	0.706	0.031	0	NPC	Top2a
Hmgb2	0	3.7554390708741	0.838	0.147	0	NPC	Hmgb2
Ccnd2.7	0	3.60460559850315	0.854	0.321	0	NPC	Ccnd2
Mki67	0	3.55217529503569	0.734	0.029	0	NPC	Mki67
Hmgn2	0	2.84143057845323	0.946	0.687	0	NPC	Hmgn2
Pclaf	0	2.72411509611888	0.722	0.019	0	NPC	Pclaf
Cenpf	0	2.70509844597256	0.623	0.029	0	NPC	Cenpf
Ccna2	0	2.67742193653789	0.666	0.041	0	NPC	Ccna2
Tpx2	0	2.5964206428508	0.657	0.058	0	NPC	Tpx2
Dlx1.4	0	2.59002892650922	0.51	0.151	0	NPC	Dlx1
Ube2c	0	2.55914360428253	0.572	0.026	0	NPC	Ube2c
Smc4	0	2.53534940185865	0.79	0.215	0	NPC	Smc4
Rrm2	0	2.51350674294301	0.717	0.161	0	NPC	Rrm2
Tmpo	0	2.48220597523641	0.923	0.494	0	NPC	Tmpo
Prc1	0	2.4161809552719	0.584	0.043	0	NPC	Prc1
Insm1	0	2.38597466725991	0.522	0.162	0	NPC	Insm1
Fabp7.15	0	2.36335194541393	0.735	0.293	0	NPC	Fabp7
H2afz	0	2.29685192996345	0.946	0.808	0	NPC	H2afz
Kif11	0	2.26743866577428	0.598	0.036	0	NPC	Kif11
Pbk	0	2.15115240826145	0.653	0.015	0	NPC	Pbk
Smc2	0	2.11365749171348	0.73	0.259	0	NPC	Smc2
H2afv	0	2.06679117888746	0.871	0.355	0	NPC	H2afv
Dlx2.1	0	2.0589949803665	0.454	0.111	0	NPC	Dlx2
Lmnb1	0	2.0525626328324	0.896	0.461	0	NPC	Lmnb1
Cdca7	0	2.04134394668025	0.631	0.038	0	NPC	Cdca7
Cenpe	0	2.04090911705223	0.547	0.052	0	NPC	Cenpe
Gm10282	0	1.99784102609688	0.809	0.379	0	NPC	Gm10282
Mdk	0	1.98998207446656	0.763	0.131	0	NPC	Mdk
Aspm	0	1.97901341914185	0.525	0.016	0	NPC	Aspm
Ascl1	0	1.96482444073915	0.451	0.094	0	NPC	Ascl1
Nusap1	0	1.9604959382459	0.533	0.019	0	NPC	Nusap1
Cdk1	0	1.94321535790334	0.602	0.021	0	NPC	Cdk1
Ezh2	0	1.93906053724716	0.856	0.343	0	NPC	Ezh2
H1f0	0	1.9365970022983	0.844	0.595	0	NPC	H1f0
Ckap2l	0	1.92837148070571	0.595	0.036	0	NPC	Ckap2l
Cenpa	0	1.92655384153378	0.541	0.039	0	NPC	Cenpa
Racgap1	0	1.92249453974884	0.661	0.168	0	NPC	Racgap1
Ccnb1	0	1.88263430056045	0.528	0.037	0	NPC	Ccnb1
Ckap2	0	1.86382782378879	0.612	0.043	0	NPC	Ckap2
Rrm1	0	1.85582710809116	0.756	0.234	0	NPC	Rrm1
Vim	0	1.78321043656097	0.703	0.15	0	NPC	Vim
Cks2	0	1.77651177164756	0.533	0.069	0	NPC	Cks2
Hmgn1	0	1.76959711517819	0.922	0.669	0	NPC	Hmgn1
Anp32e	0	1.76920617732974	0.899	0.711	0	NPC	Anp32e
Msi2.4	0	1.70598537542215	0.854	0.508	0	NPC	Msi2
Kif15	0	1.69877541047254	0.582	0.025	0	NPC	Kif15
Zbtb20.10	0	1.6985359319804	0.901	0.399	0	NPC	Zbtb20
Birc5	0	1.6925124934127	0.554	0.031	0	NPC	Birc5
Cdca8	0	1.6805964010669	0.595	0.072	0	NPC	Cdca8
Zeb1	0	1.67554	0.77	0.236	0	NPC	Zeb1
Tead1	0	1.64191432594562	0.736	0.193	0	NPC	Tead1
Rad21	0	1.6243103753179	0.871	0.723	0	NPC	Rad21
Dek	0	1.62318693783959	0.838	0.702	0	NPC	Dek
Cdk4	0	1.60871503607366	0.866	0.576	0	NPC	Cdk4
Mis18bp1	0	1.59457741451628	0.501	0.023	0	NPC	Mis18bp1
Spc25	0	1.57780976878671	0.522	0.023	0	NPC	Spc25
Knl1	0	1.54771530946613	0.526	0.013	0	NPC	Knl1
Anp32b	0	1.54015713582688	0.798	0.591	0	NPC	Anp32b
Nuf2	0	1.52314497131529	0.544	0.034	0	NPC	Nuf2
Tacc3	0	1.51335367230898	0.575	0.085	0	NPC	Tacc3
Sox2.11	0	1.50489125624028	0.83	0.236	0	NPC	Sox2
Gm42047	0	1.49387031369997	0.41	0.089	0	NPC	Gm42047
Hjurp	0	1.49102335815938	0.739	0.438	0	NPC	Hjurp
Nes	0	1.48615964486428	0.615	0.097	0	NPC	Nes
Olig2.15	0	1.48328842498472	0.525	0.125	0	NPC	Olig2
Ptma.3	0	1.47678789294553	0.996	0.977	0	NPC	Ptma
Ncapd2	0	1.47623437202886	0.663	0.239	0	NPC	Ncapd2
Lima1	0	1.4757890297405	0.591	0.127	0	NPC	Lima1
Gm3764.3	0	1.45845942782376	0.854	0.524	0	NPC	Gm3764
Arx.2	0	1.45518698455831	0.683	0.184	0	NPC	Arx
Sox1	0	1.43648515644964	0.661	0.126	0	NPC	Sox1
Nfia.10	0	1.42822145512765	0.844	0.481	0	NPC	Nfia
Hmmr	0	1.42199147815873	0.454	0.023	0	NPC	Hmmr
Bub1	0	1.41491923735507	0.514	0.012	0	NPC	Bub1
Ect2	0	1.41104232061634	0.508	0.024	0	NPC	Ect2
Nasp	0	1.41023059441354	0.849	0.63	0	NPC	Nasp
Atad2	0	1.39433225567774	0.503	0.077	0	NPC	Atad2
H2afy	0	1.39357076167872	0.927	0.76	0	NPC	H2afy
Sgo2a	0	1.38527409375358	0.47	0.029	0	NPC	Sgo2a
Usp1	0	1.38501528542616	0.712	0.38	0	NPC	Usp1
Kif23	0	1.38335976117212	0.467	0.034	0	NPC	Kif23
H3f3b.2	0	1.38233198703052	0.977	0.913	0	NPC	H3f3b
Cdc20	0	1.38148241147856	0.398	0.015	0	NPC	Cdc20
Pax6	0	1.37979735342119	0.563	0.046	0	NPC	Pax6
Hdgf	0	1.37773365778318	0.898	0.811	0	NPC	Hdgf
Mcm5	0	1.37720645901559	0.558	0.104	0	NPC	Mcm5
Ncapg	0	1.3719203759422	0.505	0.015	0	NPC	Ncapg
Cdca3	0	1.35914214332795	0.521	0.012	0	NPC	Cdca3
Egfr.1	0	1.35199236422179	0.496	0.095	0	NPC	Egfr
Metrn	0	1.34800523961514	0.535	0.115	0	NPC	Metrn
Hnrnpab	0	1.33641559923774	0.966	0.865	0	NPC	Hnrnpab
Clic4	0	1.33580833366147	0.782	0.237	0	NPC	Clic4
Incenp	0	1.31997413898369	0.545	0.171	0	NPC	Incenp
Arhgap11a	0	1.31816445407384	0.486	0.058	0	NPC	Arhgap11a
Chd7	0	1.31607321016377	0.611	0.099	0	NPC	Chd7
Hmgb1	0	1.31093292719701	0.965	0.904	0	NPC	Hmgb1
Ran	0	1.30785851440746	0.953	0.895	0	NPC	Ran
Spc24	0	1.3019871208794	0.553	0.038	0	NPC	Spc24
Uhrf1	0	1.30100999588729	0.518	0.015	0	NPC	Uhrf1
Zic1	0	1.29288591825925	0.575	0.131	0	NPC	Zic1
Cdk2ap1	0	1.28976163957009	0.727	0.369	0	NPC	Cdk2ap1
Cip2a	0	1.28472742523496	0.529	0.097	0	NPC	Cip2a
Kif4	0	1.28404782011854	0.488	0.037	0	NPC	Kif4
Cdk6	0	1.28213633541687	0.464	0.083	0	NPC	Cdk6
Syne2	0	1.2673149970998	0.699	0.318	0	NPC	Syne2
Knstrn	0	1.25894945691667	0.478	0.017	0	NPC	Knstrn
Nfib.10	0	1.25489700354942	0.958	0.738	0	NPC	Nfib
Cnot6	0	1.25277304867155	0.88	0.646	0	NPC	Cnot6
Prr11	0	1.24408272175003	0.455	0.024	0	NPC	Prr11
Notch1	0	1.24125382297478	0.721	0.146	0	NPC	Notch1
Sall3	0	1.22893289436279	0.583	0.09	0	NPC	Sall3
Smarca5	0	1.22505966913789	0.85	0.678	0	NPC	Smarca5
Gas1	0	1.22382458795633	0.515	0.154	0	NPC	Gas1
Selenoh	0	1.21500288940769	0.721	0.42	0	NPC	Selenoh
Cnn3.5	0	1.20559746877858	0.867	0.474	0	NPC	Cnn3
Ezr	0	1.20286715119585	0.634	0.173	0	NPC	Ezr
Cdon	0	1.19907537962457	0.507	0.137	0	NPC	Cdon
Rlbp1	0	1.1946322580643	0.624	0.188	0	NPC	Rlbp1
H3f3a.3	0	1.19379125744433	0.984	0.928	0	NPC	H3f3a
Kif20b	0	1.1893830992209	0.451	0.041	0	NPC	Kif20b
Sp9.2	0	1.18412385226147	0.332	0.061	0	NPC	Sp9
Hnrnpa2b1	0	1.1811696186749	0.996	0.972	0	NPC	Hnrnpa2b1
Cbx3	0	1.17558595274589	0.972	0.9	0	NPC	Cbx3
Tcf12	0	1.1630229595217	0.793	0.432	0	NPC	Tcf12
Hnrnpa3	0	1.1624278336029	0.973	0.909	0	NPC	Hnrnpa3
Ttk	0	1.15504398298879	0.472	0.021	0	NPC	Ttk
Ncaph	0	1.13504533161482	0.507	0.03	0	NPC	Ncaph
Ncapg2	0	1.13367412311128	0.517	0.094	0	NPC	Ncapg2
Hnrnpd	0	1.13179597800522	0.948	0.864	0	NPC	Hnrnpd
Mcm3	0	1.12851176806377	0.474	0.036	0	NPC	Mcm3
Dbf4	0	1.12826544240258	0.502	0.112	0	NPC	Dbf4
Mcm7	0	1.12739839558681	0.602	0.193	0	NPC	Mcm7
Hells	0	1.12301950022262	0.44	0.066	0	NPC	Hells
Mcm4	0	1.12151256693208	0.508	0.143	0	NPC	Mcm4
Cdkn1b	0	1.11877095027205	0.907	0.75	0	NPC	Cdkn1b
Aurkb	0	1.11729077700278	0.437	0.008	0	NPC	Aurkb
Trim59	0	1.11094943621979	0.571	0.161	0	NPC	Trim59
Hnrnpa1.1	0	1.10107331489033	0.959	0.86	0	NPC	Hnrnpa1
Tead2	0	1.0980467799296	0.5	0.035	0	NPC	Tead2
Ccnb2	0	1.09303579010741	0.438	0.021	0	NPC	Ccnb2
Sfpq	0	1.08901125786352	0.968	0.907	0	NPC	Sfpq
Esco2	0	1.08040693212059	0.421	0.007	0	NPC	Esco2
Neil3	0	1.07617223774923	0.409	0.008	0	NPC	Neil3
Sox9.10	0	1.06055462599814	0.634	0.161	0	NPC	Sox9
Mad2l1	0	1.05974592653385	0.539	0.161	0	NPC	Mad2l1
Hmgn5	0	1.05855098034484	0.567	0.185	0	NPC	Hmgn5
Melk	0	1.04701908242862	0.466	0.012	0	NPC	Melk
Dhfr	0	1.04382137725551	0.45	0.068	0	NPC	Dhfr
Cenpq	0	1.04372769498369	0.525	0.121	0	NPC	Cenpq
Stil	0	1.04352574044001	0.459	0.023	0	NPC	Stil
Gas2l3	0	1.04126837662426	0.356	0.03	0	NPC	Gas2l3
Cdkn2c	0	1.04019038569997	0.485	0.018	0	NPC	Cdkn2c
Cks1b	0	1.0347275536351	0.525	0.121	0	NPC	Cks1b
Plk1	0	1.02953911813019	0.383	0.015	0	NPC	Plk1
Sp8	0	1.02922937593479	0.271	0.021	0	NPC	Sp8
Clspn	0	1.02648389424149	0.41	0.011	0	NPC	Clspn
Dlgap5	0	1.02207001164516	0.415	0.008	0	NPC	Dlgap5
Sinhcaf	0	1.00605740770908	0.54	0.145	0	NPC	Sinhcaf
Kif20a	0	1.00361093095905	0.403	0.013	0	NPC	Kif20a
Ptprz1.13	8.24470678774942e-307	1.32207597541716	0.906	0.638	2.56888574092696e-302	NPC	Ptprz1
Mcm6	2.89475055579965e-303	1.22388192276825	0.501	0.169	9.01946378176054e-299	NPC	Mcm6
Acot1	2.08932435298101e-294	1.16566537778172	0.577	0.215	6.50991681901822e-290	NPC	Acot1
Hmgb3	2.82644404250008e-294	1.17106208479212	0.882	0.682	8.80663434762176e-290	NPC	Hmgb3
Lig1	1.82577086836397e-292	1.35426171281181	0.563	0.23	5.68873687164847e-288	NPC	Lig1
Hnrnpf	4.6780260963908e-292	1.15059262905504	0.859	0.714	1.45757937111345e-287	NPC	Hnrnpf
Dnajc9	9.85255310397995e-290	1.17887747043279	0.71	0.414	3.06985849613807e-285	NPC	Dnajc9
Smad5	1.84613773914963e-287	1.03927155756201	0.755	0.416	5.75219596764243e-283	NPC	Smad5
Rdx	1.32169098054772e-286	1.03896581583808	0.844	0.642	4.1181247571906e-282	NPC	Rdx
Vezf1	2.87251230540316e-285	1.07555206472996	0.834	0.606	8.95017384117518e-281	NPC	Vezf1
Nsd2	3.39215659035829e-282	1.07244760261296	0.897	0.781	1.05692815042384e-277	NPC	Nsd2
Hnrnpul1	1.54450761867226e-280	1.02048315752253	0.877	0.773	4.81237683825902e-276	NPC	Hnrnpul1
Pcna	3.50561878073698e-278	1.86124483888617	0.753	0.525	1.09228069970203e-273	NPC	Pcna
Dbi.14	1.75365255966558e-276	1.64480350378774	0.805	0.566	5.464030645406e-272	NPC	Dbi
Myt1	1.92398919182463e-274	1.04964035165066	0.451	0.143	5.99476552388717e-270	NPC	Myt1
Chd4	9.19387902174615e-272	1.02265848270768	0.922	0.823	2.86462882559567e-267	NPC	Chd4
Tpm4	2.59510477903298e-269	1.03948381391249	0.74	0.437	8.08582747051094e-265	NPC	Tpm4
Dclk2	2.69727689061627e-267	1.4486760870282	0.842	0.673	8.40417533578219e-263	NPC	Dclk2
Hnrnph1	5.7410430212478e-267	1.01003092963852	0.924	0.823	1.78879418456039e-262	NPC	Hnrnph1
Qk.13	6.88710475439236e-265	1.18508431093002	0.901	0.637	2.14588409937357e-260	NPC	Qk
Ccdc34	4.4156907782483e-261	1.03093487453736	0.644	0.333	1.37584093268661e-256	NPC	Ccdc34
Ppp1r14b.2	1.06679665029417e-256	1.19361690566993	0.819	0.567	3.32392500298658e-252	NPC	Ppp1r14b
H1fx	1.35729052255953e-251	1.3644407238466	0.709	0.47	4.229045810191e-247	NPC	H1fx
Rbm3	4.74373242356621e-250	1.03254067484683	0.836	0.683	1.47805214853476e-245	NPC	Rbm3
Topbp1	5.08386416174364e-248	1.00675081021927	0.575	0.268	1.58403039551608e-243	NPC	Topbp1
Ddah2	6.12379803467194e-242	1.01978054258681	0.706	0.404	1.90805299164308e-237	NPC	Ddah2
Olig1.15	3.99667036302269e-236	1.04032596561527	0.465	0.143	1.24528255171061e-231	NPC	Olig1
Hat1	1.50746977951509e-234	1.05084597993233	0.574	0.275	4.69697433901311e-230	NPC	Hat1
Paics	3.41972781489169e-233	1.09970158906052	0.848	0.776	1.06551879256395e-228	NPC	Paics
Mir9.3hg	5.40805674041091e-230	1.07578751173625	0.638	0.349	1.68504231917723e-225	NPC	Mir9.3hg
Phip	1.24207317321472e-221	1.06417254518453	0.772	0.559	3.87005159310242e-217	NPC	Phip
Supt16	2.30694947571229e-221	1.00973031771513	0.821	0.682	7.18799317642436e-217	NPC	Supt16
Baz1b	6.9217632068859e-220	1.06349102057708	0.805	0.669	2.15668298000151e-215	NPC	Baz1b
Sox11.5	2.4465106964755e-198	1.2412487224806	0.934	0.678	7.62283802807837e-194	NPC	Sox11
Ube2s	4.55659159110351e-192	1.13289610298247	0.753	0.619	1.41974280795603e-187	NPC	Ube2s
Dlx6os1.2	1.37419022929537e-189	1.70218905438575	0.326	0.101	4.28170191643853e-185	NPC	Dlx6os1
Pbx3.1	9.71330675545363e-182	1.08393032926952	0.287	0.078	3.02647211886424e-177	NPC	Pbx3
H2afx	1.06523025840657e-177	1.34558244510915	0.592	0.381	3.3190444391432e-173	NPC	H2afx
Odc1	6.51238114539152e-164	1.07310892422415	0.742	0.611	2.02912771728109e-159	NPC	Odc1
Tuba1b	9.22363074824995e-151	1.10287334432767	0.865	0.82	2.87389886853972e-146	NPC	Tuba1b
Igfbpl1.1	6.08950172448681e-143	1.29886163714061	0.474	0.227	1.8973669473156e-138	NPC	Igfbpl1
Tnc	2.78305941580224e-134	1.87127674289276	0.312	0.113	8.67145652775661e-130	NPC	Tnc
Slc1a3.15	0	5.40180462747903	0.999	0.24	0	Astro	Slc1a3
Plpp3.15	0	5.06496410231266	0.995	0.203	0	Astro	Plpp3
Atp1a2.14	0	4.85642205936553	0.997	0.213	0	Astro	Atp1a2
Gja1.15	0	4.59455422665429	0.937	0.066	0	Astro	Gja1
Apoe.15	0	4.43995785176372	0.996	0.233	0	Astro	Apoe
Aldoc.12	0	4.38869710517681	0.973	0.153	0	Astro	Aldoc
Slc1a2.10	0	4.33947128926413	0.997	0.624	0	Astro	Slc1a2
Mfge8.15	0	4.28191692382468	0.978	0.113	0	Astro	Mfge8
Slc4a4.15	0	4.1925745713994	0.962	0.124	0	Astro	Slc4a4
S1pr1.15	0	4.18437466512338	0.96	0.093	0	Astro	S1pr1
Aqp4.15	0	4.03590605465051	0.93	0.038	0	Astro	Aqp4
Glul.14	0	4.01459246508564	0.999	0.815	0	Astro	Glul
Fabp7.16	0	3.95930491385668	0.77	0.256	0	Astro	Fabp7
Ptprz1.14	0	3.88610213476939	0.994	0.609	0	Astro	Ptprz1
Gpr37l1.15	0	3.74580300615996	0.826	0.088	0	Astro	Gpr37l1
Atp1b2.10	0	3.67839960373193	0.992	0.768	0	Astro	Atp1b2
Htra1.14	0	3.67831796361917	0.877	0.087	0	Astro	Htra1
Clu.8	0	3.40759239409771	0.914	0.565	0	Astro	Clu
Bcan.15	0	3.38794609586398	0.965	0.178	0	Astro	Bcan
Mt2.15	0	3.38688708732681	0.89	0.107	0	Astro	Mt2
Tril.14	0	3.30615096934214	0.893	0.105	0	Astro	Tril
Ednrb.15	0	3.27968615989538	0.937	0.12	0	Astro	Ednrb
Mt1.13	0	3.26620799929592	0.886	0.193	0	Astro	Mt1
Ttyh1.10	0	3.23049957514829	0.993	0.634	0	Astro	Ttyh1
Ptn.9	0	3.16409705044223	0.99	0.744	0	Astro	Ptn
Dio2.1	0	3.13294838937677	0.788	0.039	0	Astro	Dio2
Fgfr3	0	3.03991417139117	0.827	0.037	0	Astro	Fgfr3
Fam107a	0	3.00433685043904	0.596	0.036	0	Astro	Fam107a
Pla2g7	0	2.99565374889877	0.846	0.04	0	Astro	Pla2g7
Slc6a11.3	0	2.9740589970734	0.894	0.395	0	Astro	Slc6a11
AI464131	0	2.89361986250729	0.799	0.041	0	Astro	AI464131
Hepacam.14	0	2.83133077327938	0.899	0.086	0	Astro	Hepacam
Dbi.15	0	2.81373965805789	0.911	0.537	0	Astro	Dbi
Ndrg2.8	0	2.79859998114777	0.909	0.332	0	Astro	Ndrg2
Slc7a11	0	2.77318525927913	0.716	0.036	0	Astro	Slc7a11
Glud1.3	0	2.77112208669492	0.946	0.733	0	Astro	Glud1
Sox9.11	0	2.74969612206468	0.873	0.1	0	Astro	Sox9
F3	0	2.74354332857577	0.684	0.046	0	Astro	F3
Id4.7	0	2.70956707120137	0.804	0.149	0	Astro	Id4
Slc38a3.4	0	2.70004776913887	0.852	0.084	0	Astro	Slc38a3
Kcnj10.15	0	2.69856330572836	0.86	0.097	0	Astro	Kcnj10
Gjb6	0	2.67685253502615	0.574	0.017	0	Astro	Gjb6
Ntsr2	0	2.67407170109695	0.61	0.13	0	Astro	Ntsr2
Lfng	0	2.67210104912336	0.799	0.046	0	Astro	Lfng
Vcam1	0	2.66338707662832	0.805	0.05	0	Astro	Vcam1
Luzp2.10	0	2.66254346420074	0.915	0.549	0	Astro	Luzp2
Adgrg1.9	0	2.64078565379236	0.88	0.377	0	Astro	Adgrg1
Mlc1	0	2.63929461437622	0.819	0.029	0	Astro	Mlc1
Prdx6	0	2.63694493549332	0.884	0.48	0	Astro	Prdx6
Gstm1	0	2.63620091361775	0.825	0.312	0	Astro	Gstm1
Msmo1.1	0	2.61311705550291	0.885	0.66	0	Astro	Msmo1
Elovl5.3	0	2.59757737590825	0.907	0.477	0	Astro	Elovl5
Tnc.1	0	2.56959478930605	0.46	0.082	0	Astro	Tnc
Vegfa	0	2.55807115870306	0.821	0.447	0	Astro	Vegfa
Sparcl1.7	0	2.52213542813074	0.97	0.867	0	Astro	Sparcl1
Slc7a10	0	2.46103576108287	0.679	0.022	0	Astro	Slc7a10
Slco1c1.15	0	2.4606184933054	0.775	0.075	0	Astro	Slco1c1
Hapln1.1	0	2.45935644562049	0.678	0.047	0	Astro	Hapln1
Slc39a12	0	2.45340013923531	0.619	0.023	0	Astro	Slc39a12
Slc1a4	0	2.40791604082834	0.847	0.518	0	Astro	Slc1a4
Acsbg1	0	2.40227712341995	0.755	0.032	0	Astro	Acsbg1
Scg3	0	2.39041768286861	0.982	0.887	0	Astro	Scg3
Fjx1	0	2.37490597884559	0.871	0.567	0	Astro	Fjx1
Slc25a18	0	2.37322066921163	0.727	0.03	0	Astro	Slc25a18
Paqr8	0	2.35843944493305	0.821	0.314	0	Astro	Paqr8
Chst2.3	0	2.35228459776785	0.916	0.629	0	Astro	Chst2
Mmd2	0	2.35201062943762	0.851	0.388	0	Astro	Mmd2
Sox2.12	0	2.35190921145176	0.855	0.188	0	Astro	Sox2
Ezr.1	0	2.35112901167787	0.765	0.124	0	Astro	Ezr
Tspan7.6	0	2.32742898572907	0.999	0.909	0	Astro	Tspan7
Id3	0	2.32376875247717	0.541	0.068	0	Astro	Id3
Cst3.13	0	2.30937564035723	0.999	0.929	0	Astro	Cst3
Mgll.3	0	2.28997363397258	0.715	0.336	0	Astro	Mgll
Qk.14	0	2.2728143447468	0.982	0.608	0	Astro	Qk
Cxcl14.14	0	2.2672128448424	0.773	0.119	0	Astro	Cxcl14
Trim9	0	2.25922521525755	0.908	0.724	0	Astro	Trim9
Slc27a1	0	2.25368043915464	0.797	0.255	0	Astro	Slc27a1
Cldn10	0	2.21299904024385	0.642	0.028	0	Astro	Cldn10
Aldh1l1	0	2.1825225852546	0.67	0.045	0	Astro	Aldh1l1
Ncan	0	2.17055874450199	0.838	0.757	0	Astro	Ncan
Acsl6	0	2.12983956322496	0.829	0.587	0	Astro	Acsl6
Chrdl1	0	2.12263823246064	0.575	0.026	0	Astro	Chrdl1
Sfxn5	0	2.12252820603289	0.73	0.222	0	Astro	Sfxn5
Scd2.5	0	2.11205656116106	0.997	0.961	0	Astro	Scd2
Timp3.8	0	2.09960952969139	0.861	0.291	0	Astro	Timp3
Tmem47	0	2.08896296758916	0.763	0.451	0	Astro	Tmem47
Slc6a1.15	0	2.08459351775529	0.89	0.312	0	Astro	Slc6a1
Msi2.5	0	2.07304225065022	0.847	0.482	0	Astro	Msi2
Mt3	0	2.0691906169971	0.766	0.316	0	Astro	Mt3
Cpe.1	0	2.06204029156773	0.995	0.935	0	Astro	Cpe
Cntfr	0	2.05902617641254	0.793	0.437	0	Astro	Cntfr
Gng12.8	0	2.05223473839869	0.83	0.372	0	Astro	Gng12
Slc7a2	0	2.04759925847174	0.662	0.08	0	Astro	Slc7a2
Abca1	0	2.04087420662032	0.722	0.122	0	Astro	Abca1
Igfbp2	0	2.03304232426491	0.63	0.225	0	Astro	Igfbp2
Ttyh3	0	2.02606783343696	0.97	0.903	0	Astro	Ttyh3
Tlcd1	0	2.00358828532371	0.637	0.059	0	Astro	Tlcd1
St6galnac5.2	0	2.00223779405277	0.833	0.538	0	Astro	St6galnac5
Hopx	0	1.99690367422277	0.497	0.117	0	Astro	Hopx
Adcyap1r1.1	0	1.96098768536799	0.84	0.602	0	Astro	Adcyap1r1
Tsc22d4	0	1.95293007096876	0.759	0.193	0	Astro	Tsc22d4
Hacd2	0	1.94731468809638	0.705	0.392	0	Astro	Hacd2
Gm3764.4	0	1.94685968140144	0.779	0.506	0	Astro	Gm3764
Dag1	0	1.93834258216278	0.877	0.738	0	Astro	Dag1
Cnn3.6	0	1.93440880005819	0.834	0.447	0	Astro	Cnn3
Sdc4	0	1.92487493668389	0.549	0.016	0	Astro	Sdc4
Acsl3	0	1.92191453445064	0.767	0.74	0	Astro	Acsl3
Egfr.2	0	1.90598781734213	0.605	0.053	0	Astro	Egfr
Cd63	0	1.90517642420687	0.777	0.325	0	Astro	Cd63
Myo6	0	1.88358450515423	0.695	0.175	0	Astro	Myo6
Cspg5.2	0	1.87821318821513	0.988	0.858	0	Astro	Cspg5
Mid1ip1	0	1.86632647094044	0.778	0.478	0	Astro	Mid1ip1
Smpdl3a	0	1.86457631076877	0.65	0.195	0	Astro	Smpdl3a
Pbxip1	0	1.85501948454867	0.612	0.046	0	Astro	Pbxip1
Gabrg1	0	1.8467285618836	0.625	0.149	0	Astro	Gabrg1
Zbtb20.11	0	1.83479144970139	0.857	0.365	0	Astro	Zbtb20
Grm3.2	0	1.83073691436152	0.878	0.653	0	Astro	Grm3
Ptch1	0	1.82284605407768	0.669	0.269	0	Astro	Ptch1
Nrarp	0	1.82239121305022	0.602	0.103	0	Astro	Nrarp
Tgfb2	0	1.82087293868212	0.564	0.118	0	Astro	Tgfb2
Nwd1	0	1.79780950619482	0.573	0.044	0	Astro	Nwd1
Malat1.6	0	1.79474193337204	0.981	0.975	0	Astro	Malat1
Tnfrsf19	0	1.79313738731404	0.631	0.288	0	Astro	Tnfrsf19
Mertk	0	1.78548715181332	0.499	0.053	0	Astro	Mertk
Appl2	0	1.77698077575538	0.63	0.192	0	Astro	Appl2
Slc9a3r1	0	1.77416920825147	0.589	0.033	0	Astro	Slc9a3r1
Pon2	0	1.76050765943072	0.631	0.071	0	Astro	Pon2
Tmem229a	0	1.75497688251988	0.614	0.186	0	Astro	Tmem229a
Jam2	0	1.73652901463433	0.69	0.128	0	Astro	Jam2
Akt2	0	1.73392677705701	0.71	0.461	0	Astro	Akt2
Prex2	0	1.72346402236666	0.457	0.059	0	Astro	Prex2
Acot1.1	0	1.72171560826503	0.554	0.19	0	Astro	Acot1
Slc14a1	0	1.7192844489295	0.463	0.011	0	Astro	Slc14a1
Tst	0	1.70798544789014	0.565	0.051	0	Astro	Tst
Notch1.1	0	1.69544877315756	0.654	0.109	0	Astro	Notch1
Arhgap5	0	1.68593919547877	0.871	0.765	0	Astro	Arhgap5
Ckb.1	0	1.68219753596789	0.959	0.886	0	Astro	Ckb
Gas1.1	0	1.67573459768659	0.579	0.119	0	Astro	Gas1
Fam181b	0	1.67325668030674	0.604	0.117	0	Astro	Fam181b
Itgav.1	0	1.66631229847763	0.719	0.242	0	Astro	Itgav
Asrgl1	0	1.66419116744103	0.682	0.274	0	Astro	Asrgl1
Entpd2	0	1.66296420852781	0.489	0.018	0	Astro	Entpd2
Gna13	0	1.66034422397932	0.722	0.46	0	Astro	Gna13
Cpt1a	0	1.65780606921226	0.621	0.096	0	Astro	Cpt1a
Baalc	0	1.64051828802494	0.72	0.474	0	Astro	Baalc
Sox21	0	1.6329876689442	0.559	0.05	0	Astro	Sox21
Kcnj16	0	1.63058180750621	0.502	0.045	0	Astro	Kcnj16
Sash1	0	1.62177222313631	0.631	0.219	0	Astro	Sash1
Lxn	0	1.61865067408203	0.545	0.198	0	Astro	Lxn
Slc15a2	0	1.61429165816993	0.551	0.043	0	Astro	Slc15a2
Abhd3	0	1.60812968168521	0.475	0.067	0	Astro	Abhd3
Fgfr1	0	1.60596869825523	0.635	0.237	0	Astro	Fgfr1
Sema6d	0	1.60032285092289	0.697	0.362	0	Astro	Sema6d
Btbd17	0	1.59754621791943	0.469	0.019	0	Astro	Btbd17
Lrig1	0	1.59320861747303	0.484	0.066	0	Astro	Lrig1
Rasa2	0	1.58563948559527	0.675	0.496	0	Astro	Rasa2
Slc30a10	0	1.58337440388807	0.593	0.267	0	Astro	Slc30a10
Daam2	0	1.58249065977536	0.495	0.042	0	Astro	Daam2
Cd81.2	0	1.58075148894698	0.949	0.877	0	Astro	Cd81
Emp2	0	1.57955129220744	0.517	0.064	0	Astro	Emp2
Metrn.1	0	1.57846528648671	0.565	0.079	0	Astro	Metrn
Rgs20	0	1.57773617809744	0.651	0.378	0	Astro	Rgs20
Serpine2.7	0	1.56967403247558	0.842	0.43	0	Astro	Serpine2
Gfap	0	1.56966253079231	0.27	0.011	0	Astro	Gfap
Fads1	0	1.56171213833419	0.781	0.701	0	Astro	Fads1
Serpinh1	0	1.55902891226651	0.579	0.056	0	Astro	Serpinh1
Eva1a	0	1.54566124871708	0.452	0.016	0	Astro	Eva1a
Kcnk1	0	1.54257673439246	0.544	0.417	0	Astro	Kcnk1
Zfp36l2	0	1.53786770532905	0.63	0.14	0	Astro	Zfp36l2
Soat1	0	1.53360940922035	0.556	0.201	0	Astro	Soat1
Ccnd2.8	0	1.52731749234838	0.591	0.308	0	Astro	Ccnd2
Paqr7	0	1.5240297272478	0.547	0.256	0	Astro	Paqr7
Rgma	0	1.52010311896808	0.642	0.251	0	Astro	Rgma
Fzd2	0	1.5179811202001	0.455	0.03	0	Astro	Fzd2
Ddah1.8	0	1.51541887648095	0.778	0.51	0	Astro	Ddah1
Nr2e1	0	1.51229318600751	0.529	0.056	0	Astro	Nr2e1
Pea15a	0	1.50795384031924	0.835	0.852	0	Astro	Pea15a
Slc14a2	0	1.50684900024402	0.281	0.013	0	Astro	Slc14a2
Bmpr1a	0	1.49864536729025	0.639	0.55	0	Astro	Bmpr1a
Oaf	0	1.49161278596612	0.436	0.018	0	Astro	Oaf
Lhx2.6	0	1.48814898644093	0.741	0.41	0	Astro	Lhx2
Dhcr7	0	1.47981050715956	0.61	0.45	0	Astro	Dhcr7
Hacd3	0	1.47014528295242	0.887	0.853	0	Astro	Hacd3
Scara3	0	1.46873360508298	0.458	0.163	0	Astro	Scara3
Scd1	0	1.4629761766198	0.504	0.199	0	Astro	Scd1
Slitrk2	0	1.46085941173452	0.571	0.278	0	Astro	Slitrk2
Sema4b	0	1.45857153886636	0.532	0.262	0	Astro	Sema4b
Prnp.4	0	1.45112	0.981	0.918	0	Astro	Prnp
Reep3.8	0	1.44701138931314	0.744	0.452	0	Astro	Reep3
Igdcc4	0	1.44632149648141	0.592	0.33	0	Astro	Igdcc4
Igsf11	0	1.44497290853681	0.512	0.105	0	Astro	Igsf11
Bmpr1b	0	1.44363048060827	0.484	0.099	0	Astro	Bmpr1b
Srebf1	0	1.4406985142129	0.494	0.108	0	Astro	Srebf1
Mmp14	0	1.4398904445606	0.498	0.064	0	Astro	Mmp14
Itgb8.4	0	1.43739892584586	0.737	0.448	0	Astro	Itgb8
Car2.13	0	1.43659977254901	0.791	0.127	0	Astro	Car2
Fermt2	0	1.43559583665519	0.652	0.395	0	Astro	Fermt2
Csrp1.1	0	1.4310760866652	0.633	0.119	0	Astro	Csrp1
Mras	0	1.42600745067264	0.729	0.642	0	Astro	Mras
Slc13a5	0	1.42569996819401	0.451	0.039	0	Astro	Slc13a5
Rorb	0	1.41910771496291	0.523	0.205	0	Astro	Rorb
S100a16.11	0	1.40848515483373	0.691	0.138	0	Astro	S100a16
Itga6	0	1.40812492264745	0.593	0.209	0	Astro	Itga6
Mfap3l	0	1.40658364877563	0.476	0.256	0	Astro	Mfap3l
Cd9.14	0	1.40590937148157	0.623	0.161	0	Astro	Cd9
Sall3.1	0	1.39720597608667	0.498	0.061	0	Astro	Sall3
Acadl	0	1.3956269128204	0.519	0.118	0	Astro	Acadl
Pnrc2	0	1.3930908062261	0.687	0.551	0	Astro	Pnrc2
Pygb	0	1.39192567749966	0.571	0.333	0	Astro	Pygb
Lcat	0	1.39125689681105	0.389	0.011	0	Astro	Lcat
Timp4	0	1.38632717452166	0.419	0.036	0	Astro	Timp4
Slc41a1	0	1.38285598147945	0.514	0.227	0	Astro	Slc41a1
Nfia.11	0	1.38233028211926	0.746	0.464	0	Astro	Nfia
Lamp2	0	1.37731195125933	0.718	0.519	0	Astro	Lamp2
Hgf	0	1.3618545377109	0.385	0.019	0	Astro	Hgf
Adhfe1	0	1.35639112568719	0.429	0.026	0	Astro	Adhfe1
Pdlim5	0	1.34677403036678	0.514	0.096	0	Astro	Pdlim5
Cmtm5	0	1.34431524055095	0.484	0.054	0	Astro	Cmtm5
Tmem176b	0	1.34312890772095	0.554	0.123	0	Astro	Tmem176b
Crot	0	1.34109720189542	0.486	0.145	0	Astro	Crot
Dtna	0	1.33933235499599	0.673	0.581	0	Astro	Dtna
Cbs	0	1.33931538195577	0.446	0.028	0	Astro	Cbs
Zfp36l1.15	0	1.33174157869795	0.671	0.145	0	Astro	Zfp36l1
Apln	0	1.33132654115329	0.34	0.038	0	Astro	Apln
Gpld1	0	1.32314306624161	0.343	0.054	0	Astro	Gpld1
Sorcs2	0	1.32140778068698	0.463	0.2	0	Astro	Sorcs2
Lrrc58	0	1.31966055555766	0.792	0.76	0	Astro	Lrrc58
Grin2c	0	1.31693960216534	0.272	0.011	0	Astro	Grin2c
Abhd4	0	1.30963625750588	0.465	0.144	0	Astro	Abhd4
Foxo1	0	1.30859591495094	0.492	0.208	0	Astro	Foxo1
Slc3a2	0	1.3048580710658	0.777	0.749	0	Astro	Slc3a2
Plxnb1	0	1.30435674304605	0.529	0.249	0	Astro	Plxnb1
Agpat3	0	1.30374821959075	0.761	0.764	0	Astro	Agpat3
Agpat5	0	1.2979103920331	0.686	0.673	0	Astro	Agpat5
Psat1	0	1.29578302518277	0.659	0.439	0	Astro	Psat1
Rfx4	0	1.29529016130144	0.431	0.029	0	Astro	Rfx4
Npas3.2	0	1.29131558223694	0.58	0.183	0	Astro	Npas3
Rftn2	0	1.29121542273454	0.464	0.056	0	Astro	Rftn2
Sdc2	0	1.28121963433472	0.579	0.393	0	Astro	Sdc2
Gramd3	0	1.27656169064458	0.425	0.03	0	Astro	Gramd3
Myo10	0	1.27381258745345	0.498	0.111	0	Astro	Myo10
Tmem100	0	1.26420392581689	0.465	0.063	0	Astro	Tmem100
Insig1	0	1.26082527747563	0.64	0.586	0	Astro	Insig1
Gprc5b	0	1.25947231536553	0.469	0.134	0	Astro	Gprc5b
Phyhipl	0	1.25372143832775	0.862	0.827	0	Astro	Phyhipl
Vim.1	0	1.25070249901675	0.453	0.134	0	Astro	Vim
Tead1.1	0	1.25068383823477	0.498	0.176	0	Astro	Tead1
Fgfr2	0	1.24950693998613	0.555	0.242	0	Astro	Fgfr2
Sc5d	0	1.24855847610898	0.662	0.607	0	Astro	Sc5d
Hes5	0	1.24690950416941	0.357	0.036	0	Astro	Hes5
Sox1.1	0	1.24587879826747	0.472	0.105	0	Astro	Sox1
Cyp4f15	0	1.24416289423228	0.367	0.008	0	Astro	Cyp4f15
Zcchc24	0	1.2432152808606	0.541	0.101	0	Astro	Zcchc24
Axl	0	1.24028435401256	0.421	0.031	0	Astro	Axl
Cyp2j9	0	1.23870901044845	0.401	0.035	0	Astro	Cyp2j9
Arhgef26	0	1.23723591058958	0.472	0.197	0	Astro	Arhgef26
Tpp1	0	1.23717886210107	0.572	0.287	0	Astro	Tpp1
Megf10	0	1.23574505959663	0.401	0.038	0	Astro	Megf10
Fgfrl1	0	1.23564475517718	0.422	0.038	0	Astro	Fgfrl1
Nacc2	0	1.23196756549684	0.512	0.168	0	Astro	Nacc2
Prex1	0	1.22867391140363	0.553	0.276	0	Astro	Prex1
Tm7sf2	0	1.22449716783052	0.502	0.4	0	Astro	Tm7sf2
Notch2	0	1.21986696784807	0.402	0.057	0	Astro	Notch2
Tlr3	0	1.21785466284004	0.334	0.024	0	Astro	Tlr3
Asah1	0	1.21767019013176	0.586	0.367	0	Astro	Asah1
Hsdl2	0	1.21705509016645	0.446	0.16	0	Astro	Hsdl2
Trps1	0	1.21642476075357	0.412	0.08	0	Astro	Trps1
Fam20a	0	1.2128669857441	0.338	0.02	0	Astro	Fam20a
Il18	0	1.20920981902358	0.442	0.082	0	Astro	Il18
Macf1.1	0	1.20453623730344	0.951	0.963	0	Astro	Macf1
Sat1	0	1.19731990947031	0.49	0.274	0	Astro	Sat1
Rhoq	0	1.19650854371593	0.467	0.205	0	Astro	Rhoq
Nim1k	0	1.19595242912807	0.461	0.236	0	Astro	Nim1k
Sema6a.2	0	1.19519647586764	0.559	0.445	0	Astro	Sema6a
Emx2	0	1.19471431232579	0.394	0.056	0	Astro	Emx2
Ddhd1	0	1.19104824778677	0.593	0.515	0	Astro	Ddhd1
Pou3f3.5	0	1.18903429375615	0.861	0.677	0	Astro	Pou3f3
Npc1	0	1.18867391901421	0.539	0.279	0	Astro	Npc1
Nadk2	0	1.17518973910377	0.522	0.387	0	Astro	Nadk2
Idi1	0	1.17067036132879	0.691	0.637	0	Astro	Idi1
Gpm6b.3	0	1.16790761764513	0.952	0.916	0	Astro	Gpm6b
Garem2	0	1.16733947177335	0.403	0.07	0	Astro	Garem2
Gli3	0	1.1639165519036	0.36	0.021	0	Astro	Gli3
Dbx2	0	1.16307987394529	0.324	0.014	0	Astro	Dbx2
Abat	0	1.15790284991186	0.595	0.417	0	Astro	Abat
Slc20a2	0	1.15414727643628	0.452	0.243	0	Astro	Slc20a2
Znrf3	0	1.15278411934641	0.431	0.199	0	Astro	Znrf3
Acss1	0	1.14923575409376	0.409	0.067	0	Astro	Acss1
Kcnn3	0	1.1467157973278	0.393	0.141	0	Astro	Kcnn3
Vcl	0	1.1465940802299	0.377	0.109	0	Astro	Vcl
Pdpn	0	1.14398564580427	0.377	0.025	0	Astro	Pdpn
Ston2	0	1.14112391076009	0.373	0.084	0	Astro	Ston2
Pttg1ip	0	1.1411094372697	0.509	0.262	0	Astro	Pttg1ip
Tmed5	0	1.13667659112204	0.568	0.444	0	Astro	Tmed5
Id2.4	0	1.13161857820092	0.799	0.657	0	Astro	Id2
Rcn2	0	1.12358838411428	0.725	0.766	0	Astro	Rcn2
Lamp1	0	1.12025278887272	0.878	0.901	0	Astro	Lamp1
Ugp2	0	1.11332997966107	0.609	0.58	0	Astro	Ugp2
X2310022B05Rik	0	1.10827366957226	0.562	0.476	0	Astro	X2310022B05Rik
Spry2	0	1.10670122920135	0.56	0.444	0	Astro	Spry2
Phgdh	0	1.10605442546741	0.394	0.07	0	Astro	Phgdh
Ppp1r3c	0	1.10487260919812	0.336	0.018	0	Astro	Ppp1r3c
Specc1	0	1.09689814150702	0.465	0.211	0	Astro	Specc1
Lrp4	0	1.09545098347226	0.368	0.044	0	Astro	Lrp4
Gabrb1.1	0	1.09212630302113	0.696	0.65	0	Astro	Gabrb1
Zfyve21	0	1.09004365139155	0.39	0.105	0	Astro	Zfyve21
Pcdh10.1	0	1.08875871575476	0.895	0.77	0	Astro	Pcdh10
Cd164	0	1.07930923096736	0.633	0.376	0	Astro	Cd164
Lpcat3	0	1.07890593768891	0.457	0.242	0	Astro	Lpcat3
X2810459M11Rik	0	1.07856075572199	0.358	0.056	0	Astro	X2810459M11Rik
Zic1.1	0	1.07794699872686	0.398	0.116	0	Astro	Zic1
Stt3b	0	1.0767102382745	0.687	0.713	0	Astro	Stt3b
Kcnip3	0	1.07416138424998	0.61	0.436	0	Astro	Kcnip3
Prrx1	0	1.07313941851635	0.354	0.036	0	Astro	Prrx1
Plcd4	0	1.06853	0.309	0.016	0	Astro	Plcd4
Aldh6a1	0	1.06644210906364	0.43	0.224	0	Astro	Aldh6a1
Trib2.1	0	1.06259154201882	0.619	0.529	0	Astro	Trib2
Nr3c1	0	1.06164360832028	0.567	0.36	0	Astro	Nr3c1
Fmo1	0	1.05701087344992	0.322	0.021	0	Astro	Fmo1
Lpp	0	1.04281930043613	0.371	0.109	0	Astro	Lpp
Add3	0	1.04198985900527	0.725	0.702	0	Astro	Add3
Chpt1	0	1.03880244720048	0.492	0.301	0	Astro	Chpt1
S100a1	0	1.03560324671332	0.461	0.101	0	Astro	S100a1
Spag9	0	1.03166012866874	0.889	0.926	0	Astro	Spag9
Lgr6	0	1.03087647449017	0.261	0.021	0	Astro	Lgr6
Gldc	0	1.02812125206885	0.331	0.03	0	Astro	Gldc
Alpl	0	1.02706086775661	0.318	0.021	0	Astro	Alpl
Ahcyl1	0	1.02577523508067	0.757	0.826	0	Astro	Ahcyl1
Mdk.1	0	1.02565899010604	0.414	0.12	0	Astro	Mdk
Stk17b	0	1.02318574931835	0.329	0.039	0	Astro	Stk17b
Thrsp	0	1.02187521298513	0.273	0.022	0	Astro	Thrsp
Fgd6	0	1.0203244202911	0.325	0.033	0	Astro	Fgd6
Mtss1l.1	0	1.01727715380937	0.75	0.751	0	Astro	Mtss1l
Notch3	0	1.01581693137424	0.356	0.034	0	Astro	Notch3
Sod3	0	1.01167961332088	0.274	0.027	0	Astro	Sod3
Phkg1	0	1.01165706530729	0.26	0.011	0	Astro	Phkg1
Ntrk2.1	0	1.01062157839852	0.952	0.892	0	Astro	Ntrk2
Eci2	0	1.00972507836404	0.442	0.256	0	Astro	Eci2
Magt1	0	1.0066416423119	0.439	0.178	0	Astro	Magt1
Syne1.3	1.89577134527196e-282	1.22025736342049	0.626	0.575	5.90684435759837e-278	Astro	Syne1
Pigs	1.77799859305259e-267	1.04249761539762	0.523	0.462	5.53988801623326e-263	Astro	Pigs
Oat	6.10895879502411e-264	1.06810849469405	0.504	0.432	1.90342938135361e-259	Astro	Oat
Kctd5	1.50118134764726e-255	1.11507357665523	0.526	0.477	4.67738084299935e-251	Astro	Kctd5
Pgm2	9.19601891020306e-250	1.03339785827059	0.47	0.37	2.86529557204107e-245	Astro	Pgm2
Fbrsl1	4.38676157871786e-239	1.03502813290488	0.561	0.544	1.36682717269691e-234	Astro	Fbrsl1
Clmn	9.55655914659379e-235	1.17450231082944	0.336	0.194	2.97763269889569e-230	Astro	Clmn
Fgfbp3	1.12985231114565e-227	1.50931376720546	0.379	0.257	3.52039383106761e-223	Astro	Fgfbp3
Lix1	2.75092993074842e-201	1.17225427490622	0.536	0.516	8.57134747822591e-197	Astro	Lix1
Gstm5	1.88043634627865e-200	1.02886090956235	0.486	0.436	5.85906356773501e-196	Astro	Gstm5
Nr1d1	4.45317563803283e-153	1.14237075104287	0.394	0.32	1.38752046529827e-148	Astro	Nr1d1
Sfrp1	9.02655698184476e-17	1.1329421167124	0.287	0.294	2.81249462440319e-12	Astro	Sfrp1
Rgs5.4	0	5.82066402187685	0.703	0.078	0	Endo	Rgs5
Cldn5	0	5.13175622641676	0.862	0.035	0	Endo	Cldn5
Flt1	0	4.99784665033433	0.872	0.026	0	Endo	Flt1
Itm2a.10	0	4.95076999120238	0.881	0.197	0	Endo	Itm2a
Igfbp7.1	0	4.84020776011608	0.982	0.082	0	Endo	Igfbp7
Ly6c1	0	4.64712574072872	0.796	0.024	0	Endo	Ly6c1
Ptprb	0	4.33976960826009	0.834	0.034	0	Endo	Ptprb
Pltp	0	4.26284020444983	0.882	0.029	0	Endo	Pltp
Bsg.3	0	4.10228738091002	0.962	0.922	0	Endo	Bsg
Slco1a4	0	4.04545076328558	0.642	0.014	0	Endo	Slco1a4
Abcb1a	0	3.90991408672244	0.81	0.013	0	Endo	Abcb1a
Vtn	0	3.87832875188945	0.493	0.011	0	Endo	Vtn
Sparc.15	0	3.87775690545782	0.989	0.215	0	Endo	Sparc
Col4a1	0	3.87466692986151	0.915	0.168	0	Endo	Col4a1
Slc16a1	0	3.85253761804989	0.77	0.205	0	Endo	Slc16a1
Ly6a	0	3.83053622043609	0.67	0.016	0	Endo	Ly6a
Kdr	0	3.68174191836421	0.814	0.017	0	Endo	Kdr
Cxcl12	0	3.64106721299452	0.616	0.162	0	Endo	Cxcl12
Adgrl4	0	3.62960812689461	0.818	0.014	0	Endo	Adgrl4
Slco1c1.16	0	3.5672166437634	0.853	0.12	0	Endo	Slco1c1
Pecam1	0	3.56193463015471	0.822	0.042	0	Endo	Pecam1
Fn1	0	3.54747426774557	0.836	0.034	0	Endo	Fn1
Adgrf5	0	3.53515	0.831	0.013	0	Endo	Adgrf5
Epas1	0	3.52345145424537	0.947	0.096	0	Endo	Epas1
Slc2a1	0	3.45459333364148	0.831	0.126	0	Endo	Slc2a1
Jcad	0	3.40715024492952	0.824	0.204	0	Endo	Jcad
Itga1	0	3.37263886940621	0.88	0.025	0	Endo	Itga1
Selenop.15	0	3.34324904036555	0.929	0.209	0	Endo	Selenop
Slc7a5	0	3.33938557269043	0.821	0.492	0	Endo	Slc7a5
Car4	0	3.33373009057829	0.752	0.073	0	Endo	Car4
Nid1	0	3.2958	0.727	0.031	0	Endo	Nid1
Spock2.2	0	3.29141435600814	0.904	0.873	0	Endo	Spock2
Esam	0	3.14768022319253	0.887	0.039	0	Endo	Esam
Cd93	0	3.09613201370727	0.724	0.013	0	Endo	Cd93
Sgms1	0	3.08341095930495	0.795	0.305	0	Endo	Sgms1
Cd34	0	3.06825582589373	0.823	0.215	0	Endo	Cd34
Ramp2	0	3.06090767746369	0.8	0.166	0	Endo	Ramp2
Cald1	0	3.04168	0.621	0.124	0	Endo	Cald1
Col4a2	0	3.02905592660912	0.793	0.163	0	Endo	Col4a2
Slc22a8	0	3.00716804935197	0.809	0.011	0	Endo	Slc22a8
Slc7a1	0	2.91653271858153	0.824	0.492	0	Endo	Slc7a1
Ets1	0	2.9010576066382	0.844	0.076	0	Endo	Ets1
Vwa1	0	2.88542880171098	0.775	0.082	0	Endo	Vwa1
Tfrc	0	2.83179421489538	0.804	0.627	0	Endo	Tfrc
Abcc9	0	2.80108992654232	0.412	0.014	0	Endo	Abcc9
Slc40a1	0	2.77358988959136	0.746	0.042	0	Endo	Slc40a1
Wwtr1	0	2.75329894287439	0.814	0.067	0	Endo	Wwtr1
Vim.2	0	2.72218604500233	0.844	0.143	0	Endo	Vim
Tns1	0	2.67755732445733	0.821	0.079	0	Endo	Tns1
Utrn	0	2.66923356280693	0.822	0.153	0	Endo	Utrn
C130074G19Rik	0	2.65905480612722	0.747	0.087	0	Endo	C130074G19Rik
Nampt	0	2.64249338274327	0.76	0.513	0	Endo	Nampt
Tm4sf1	0	2.62094295731949	0.682	0.015	0	Endo	Tm4sf1
Tpm4.1	0	2.6163434558175	0.863	0.432	0	Endo	Tpm4
Cdh5	0	2.59837592862183	0.741	0.011	0	Endo	Cdh5
Tagln2	0	2.58916107989056	0.804	0.121	0	Endo	Tagln2
Arhgap29	0	2.55259464390091	0.832	0.199	0	Endo	Arhgap29
Tie1	0	2.51554054043905	0.737	0.009	0	Endo	Tie1
Eng	0	2.51243590883798	0.783	0.014	0	Endo	Eng
Foxq1	0	2.50355772577081	0.741	0.014	0	Endo	Foxq1
Ccdc141	0	2.49392768716199	0.749	0.043	0	Endo	Ccdc141
Sod3.1	0	2.48904609084879	0.453	0.038	0	Endo	Sod3
B2m.13	0	2.48271992383905	0.881	0.365	0	Endo	B2m
Rasgrp3	0	2.47603770222465	0.796	0.052	0	Endo	Rasgrp3
Pglyrp1	0	2.46653098354402	0.68	0.01	0	Endo	Pglyrp1
Cyyr1	0	2.45973907896863	0.7	0.009	0	Endo	Cyyr1
Ahnak	0	2.45228144332668	0.695	0.02	0	Endo	Ahnak
Ly6e.3	0	2.43295168383838	0.836	0.64	0	Endo	Ly6e
Hspb1	0	2.43160110456467	0.657	0.008	0	Endo	Hspb1
Itih5	0	2.41501263035037	0.571	0.022	0	Endo	Itih5
Myl12a	0	2.38269624395756	0.782	0.117	0	Endo	Myl12a
Klf2	0	2.38027907030683	0.633	0.046	0	Endo	Klf2
Plat	0	2.36775207665986	0.791	0.157	0	Endo	Plat
Sox18	0	2.36636841584906	0.689	0.01	0	Endo	Sox18
Slc39a8	0	2.36124617743936	0.626	0.023	0	Endo	Slc39a8
H2.D1	0	2.35737562777432	0.788	0.414	0	Endo	H2.D1
Abcg2	0	2.35266334041534	0.745	0.169	0	Endo	Abcg2
Tjp1	0	2.3236645037012	0.88	0.415	0	Endo	Tjp1
Lama4	0	2.31830628533202	0.624	0.048	0	Endo	Lama4
Srgn	0	2.31801325722698	0.718	0.021	0	Endo	Srgn
Serpinh1.1	0	2.30786661498165	0.731	0.086	0	Endo	Serpinh1
Palmd	0	2.3051724743089	0.737	0.22	0	Endo	Palmd
Itgb1	0	2.3049002083408	0.92	0.601	0	Endo	Itgb1
Pcp4l1	0	2.30110175428135	0.582	0.055	0	Endo	Pcp4l1
Cavin1	0	2.28395372952981	0.732	0.01	0	Endo	Cavin1
Mfsd2a	0	2.26879465990751	0.683	0.11	0	Endo	Mfsd2a
Tek	0	2.2576227258038	0.683	0.007	0	Endo	Tek
Lamc1	0	2.24250301536965	0.69	0.184	0	Endo	Lamc1
Bgn	0	2.23832357793475	0.531	0.011	0	Endo	Bgn
Myl9	0	2.23258131077936	0.452	0.022	0	Endo	Myl9
Myh9	0	2.22953152524016	0.809	0.204	0	Endo	Myh9
Ctla2a	0	2.22935805473209	0.609	0.007	0	Endo	Ctla2a
Ablim1.1	0	2.21583192467109	0.904	0.722	0	Endo	Ablim1
Erg	0	2.20408138681296	0.664	0.007	0	Endo	Erg
H2.K1	0	2.18603428649708	0.565	0.1	0	Endo	H2.K1
Zfp36l1.16	0	2.18461454080735	0.881	0.174	0	Endo	Zfp36l1
Igf1r	0	2.17309224901224	0.786	0.559	0	Endo	Igf1r
Ifitm3	0	2.16789523604752	0.643	0.017	0	Endo	Ifitm3
Tgfbr2	0	2.14907894866028	0.762	0.043	0	Endo	Tgfbr2
Ltbp4	0	2.13670253731598	0.654	0.217	0	Endo	Ltbp4
Slfn5	0	2.12923433506182	0.701	0.09	0	Endo	Slfn5
Fzd6	0	2.12067580381308	0.713	0.018	0	Endo	Fzd6
Foxf2	0	2.11886896420998	0.716	0.005	0	Endo	Foxf2
Slc39a10.1	0	2.10188686199935	0.851	0.689	0	Endo	Slc39a10
Slc3a2.1	0	2.0836756115329	0.876	0.748	0	Endo	Slc3a2
Mylk	0	2.07767244602229	0.435	0.027	0	Endo	Mylk
Cgnl1	0	2.06700904309333	0.678	0.015	0	Endo	Cgnl1
Tmem123	0	2.06395521625596	0.74	0.087	0	Endo	Tmem123
Tmem204	0	2.05845806316577	0.708	0.009	0	Endo	Tmem204
Egfl7	0	2.05287381433602	0.66	0.085	0	Endo	Egfl7
Podxl	0	2.03417199604687	0.647	0.085	0	Endo	Podxl
Rhoj	0	2.02785276946924	0.627	0.016	0	Endo	Rhoj
Heg1	0	2.02748715022907	0.705	0.108	0	Endo	Heg1
Clic4.1	0	2.02681790204011	0.818	0.234	0	Endo	Clic4
Cd2ap	0	2.01998627811336	0.767	0.338	0	Endo	Cd2ap
Slc38a5	0	2.01362929126043	0.489	0.005	0	Endo	Slc38a5
Actn4	0	2.01318472753312	0.88	0.656	0	Endo	Actn4
Lsr	0	2.00454169975523	0.649	0.007	0	Endo	Lsr
Lmo2	0	2.0011765611855	0.655	0.067	0	Endo	Lmo2
Abhd2	0	1.99971458315195	0.831	0.584	0	Endo	Abhd2
Rbms1	0	1.99100003754276	0.775	0.247	0	Endo	Rbms1
Apln.1	0	1.98654766814707	0.297	0.06	0	Endo	Apln
Kitl.3	0	1.97949437684037	0.803	0.386	0	Endo	Kitl
Iqgap1	0	1.97683383964071	0.775	0.301	0	Endo	Iqgap1
Rflnb	0	1.97313953405007	0.618	0.232	0	Endo	Rflnb
Slc9a3r2	0	1.96897307825773	0.717	0.276	0	Endo	Slc9a3r2
Klf4	0	1.96262755225881	0.536	0.012	0	Endo	Klf4
Tsc22d1.1	0	1.95670258995182	0.948	0.905	0	Endo	Tsc22d1
Apod	0	1.95241665855346	0.544	0.042	0	Endo	Apod
Atp13a5	0	1.93859123772202	0.379	0.007	0	Endo	Atp13a5
Gng11	0	1.93617331539377	0.655	0.02	0	Endo	Gng11
X4931406P16Rik	0	1.93176092180279	0.768	0.379	0	Endo	X4931406P16Rik
Ppic	0	1.91706177186148	0.549	0.03	0	Endo	Ppic
Nes.1	0	1.89643751117861	0.698	0.093	0	Endo	Nes
Ptprg	0	1.89560506762716	0.819	0.544	0	Endo	Ptprg
Itga4	0	1.88742805657539	0.521	0.075	0	Endo	Itga4
Msn	0	1.87980855718243	0.713	0.075	0	Endo	Msn
Myo1b	0	1.87382446946253	0.703	0.344	0	Endo	Myo1b
Gnai2.1	0	1.85987395767772	0.937	0.837	0	Endo	Gnai2
Clic5	0	1.85774925939216	0.516	0.037	0	Endo	Clic5
Eogt	0	1.84916738327903	0.685	0.205	0	Endo	Eogt
Cav1	0	1.84832150148511	0.632	0.129	0	Endo	Cav1
Tiam1	0	1.84629535443531	0.693	0.457	0	Endo	Tiam1
Sptbn1.1	0	1.84548822848649	0.971	0.915	0	Endo	Sptbn1
Esyt2	0	1.82939952057001	0.741	0.44	0	Endo	Esyt2
Notch3.1	0	1.82840426491344	0.381	0.055	0	Endo	Notch3
Akap12	0	1.82799043793101	0.718	0.267	0	Endo	Akap12
Gpcpd1	0	1.82064451974706	0.795	0.617	0	Endo	Gpcpd1
St3gal6	0	1.81605966938339	0.666	0.127	0	Endo	St3gal6
Fli1	0	1.79846413820399	0.61	0.022	0	Endo	Fli1
Lef1	0	1.79405835468901	0.611	0.012	0	Endo	Lef1
Slc30a1	0	1.79350261372663	0.709	0.292	0	Endo	Slc30a1
Mpzl1	0	1.7922596699453	0.766	0.493	0	Endo	Mpzl1
Cavin2	0	1.78910260210626	0.558	0.056	0	Endo	Cavin2
Ebf1	0	1.78876368088717	0.589	0.021	0	Endo	Ebf1
Sox17	0	1.78550436287756	0.578	0.005	0	Endo	Sox17
Cobll1	0	1.77772205549865	0.641	0.034	0	Endo	Cobll1
AU021092	0	1.76581063633712	0.54	0.004	0	Endo	AU021092
Ucp2	0	1.76491253017674	0.664	0.08	0	Endo	Ucp2
Ctnna1	0	1.76308973021591	0.742	0.24	0	Endo	Ctnna1
Clec2d	0	1.76266337269252	0.549	0.007	0	Endo	Clec2d
Acvrl1	0	1.75888044499476	0.62	0.011	0	Endo	Acvrl1
Itga6.1	0	1.75882393499447	0.705	0.232	0	Endo	Itga6
Ece1	0	1.75226090308587	0.691	0.197	0	Endo	Ece1
Nos3	0	1.75095527257051	0.604	0.027	0	Endo	Nos3
Zic3	0	1.74670532207862	0.59	0.047	0	Endo	Zic3
Rhoc	0	1.74570652811622	0.62	0.094	0	Endo	Rhoc
Parvb	0	1.74020791207416	0.634	0.111	0	Endo	Parvb
Cd151	0	1.73253798798442	0.716	0.266	0	Endo	Cd151
Stra6	0	1.72985314553171	0.422	0.01	0	Endo	Stra6
Anxa5	0	1.7218561788156	0.68	0.193	0	Endo	Anxa5
Prom1	0	1.71679243590065	0.516	0.06	0	Endo	Prom1
Cnn2	0	1.71325795886376	0.58	0.021	0	Endo	Cnn2
Zfp36	0	1.70850984161555	0.396	0.038	0	Endo	Zfp36
Synm	0	1.69405543828092	0.656	0.304	0	Endo	Synm
Foxc1	0	1.68422550559671	0.609	0.004	0	Endo	Foxc1
Dlc1	0	1.68379	0.75	0.346	0	Endo	Dlc1
Apcdd1	0	1.68192358740226	0.558	0.051	0	Endo	Apcdd1
Pdgfb	0	1.67846564403699	0.628	0.168	0	Endo	Pdgfb
Sypl	0	1.67821308948458	0.793	0.446	0	Endo	Sypl
Golim4	0	1.67599309663976	0.654	0.175	0	Endo	Golim4
Ddc	0	1.67254043186496	0.521	0.018	0	Endo	Ddc
Tdrp	0	1.67194340643306	0.57	0.056	0	Endo	Tdrp
Lipa	0	1.66793	0.661	0.251	0	Endo	Lipa
Serinc3.3	0	1.66666100035268	0.936	0.768	0	Endo	Serinc3
Elk3	0	1.66200042224504	0.627	0.084	0	Endo	Elk3
Myo10.1	0	1.65944612016649	0.65	0.132	0	Endo	Myo10
Hmgcs2	0	1.63684776463329	0.543	0.015	0	Endo	Hmgcs2
Fcgrt	0	1.63550220613878	0.601	0.025	0	Endo	Fcgrt
Anxa3	0	1.63147124525668	0.615	0.053	0	Endo	Anxa3
Nkd1	0	1.62885432156736	0.585	0.087	0	Endo	Nkd1
Emcn	0	1.62747092023417	0.58	0.007	0	Endo	Emcn
Arpc1b	0	1.62520524463224	0.675	0.098	0	Endo	Arpc1b
Ocln	0	1.60997998545641	0.549	0.019	0	Endo	Ocln
Gjc1	0	1.60262816573261	0.562	0.24	0	Endo	Gjc1
Rasip1	0	1.59721069927299	0.596	0.128	0	Endo	Rasip1
Nostrin	0	1.59152497609567	0.556	0.013	0	Endo	Nostrin
Cast	0	1.58753626985464	0.597	0.062	0	Endo	Cast
Zfp366	0	1.58212621251149	0.533	0.003	0	Endo	Zfp366
Ppfibp1	0	1.57094809482756	0.677	0.231	0	Endo	Ppfibp1
Ly75	0	1.57089571323485	0.48	0.006	0	Endo	Ly75
Lims1	0	1.56971296892349	0.717	0.399	0	Endo	Lims1
Ctsh	0	1.56737331394089	0.583	0.03	0	Endo	Ctsh
Rassf3	0	1.5556944735413	0.65	0.236	0	Endo	Rassf3
Rbpms	0	1.54840981051349	0.559	0.011	0	Endo	Rbpms
Id1	0	1.5464761167194	0.497	0.027	0	Endo	Id1
She	0	1.54263055854348	0.525	0.004	0	Endo	She
Maoa	0	1.53814926357688	0.716	0.515	0	Endo	Maoa
Cpt1a.1	0	1.5352877971749	0.677	0.129	0	Endo	Cpt1a
Slc38a3.5	0	1.53105675795921	0.72	0.14	0	Endo	Slc38a3
Notch1.2	0	1.53099325965837	0.739	0.143	0	Endo	Notch1
Htra3	0	1.51988816555082	0.412	0.019	0	Endo	Htra3
Hes1	0	1.51406087139456	0.567	0.1	0	Endo	Hes1
Myl6	0	1.51247298178727	0.87	0.806	0	Endo	Myl6
Uaca	0	1.5121989678651	0.53	0.027	0	Endo	Uaca
Ecm2	0	1.51010521990561	0.412	0.008	0	Endo	Ecm2
Pdgfrb	0	1.50786884050614	0.349	0.018	0	Endo	Pdgfrb
Wfdc1	0	1.50659814399737	0.491	0.005	0	Endo	Wfdc1
Anxa2	0	1.50552774505512	0.528	0.015	0	Endo	Anxa2
Gatm.7	0	1.50443897502632	0.857	0.592	0	Endo	Gatm
Slc16a4	0	1.49590132166981	0.516	0.006	0	Endo	Slc16a4
Slc31a1	0	1.48418959320668	0.616	0.322	0	Endo	Slc31a1
Ndufa4l2	0	1.48103546798057	0.39	0.007	0	Endo	Ndufa4l2
Art3	0	1.47803389478908	0.338	0.007	0	Endo	Art3
Vamp3	0	1.47612689622047	0.685	0.28	0	Endo	Vamp3
Tbx3	0	1.4707466931522	0.505	0.004	0	Endo	Tbx3
Nxpe4	0	1.46630887857423	0.559	0.126	0	Endo	Nxpe4
Scarb1	0	1.46622915977179	0.667	0.355	0	Endo	Scarb1
Apold1	0	1.46549093784841	0.464	0.034	0	Endo	Apold1
Kank3	0	1.4630449647302	0.552	0.093	0	Endo	Kank3
Id3.1	0	1.46185931782189	0.676	0.095	0	Endo	Id3
Ttyh2	0	1.45133907019259	0.506	0.054	0	Endo	Ttyh2
Wasf2	0	1.45047112471196	0.662	0.157	0	Endo	Wasf2
Fgd5	0	1.44152890169864	0.525	0.025	0	Endo	Fgd5
Fermt2.1	0	1.43924378264061	0.754	0.409	0	Endo	Fermt2
Sp100	0	1.4366770668573	0.374	0.008	0	Endo	Sp100
Mmrn2	0	1.43500679927425	0.48	0.002	0	Endo	Mmrn2
Afap1l1	0	1.43252178871434	0.543	0.109	0	Endo	Afap1l1
Slc6a20a	0	1.43154750475224	0.291	0.004	0	Endo	Slc6a20a
Robo4	0	1.42359793010312	0.515	0.003	0	Endo	Robo4
Jam2.1	0	1.42075392593393	0.654	0.167	0	Endo	Jam2
Osmr	0	1.4187113169731	0.507	0.008	0	Endo	Osmr
Net1	0	1.41661203333973	0.477	0.114	0	Endo	Net1
Abcc4	0	1.4159092702916	0.52	0.044	0	Endo	Abcc4
Tmsb4x.2	0	1.41321208775341	0.997	0.985	0	Endo	Tmsb4x
Dll4	0	1.41068757171863	0.485	0.012	0	Endo	Dll4
Sept4	0	1.41028170445065	0.637	0.217	0	Endo	Sept4
St8sia4	0	1.40641115677852	0.634	0.278	0	Endo	St8sia4
Gng5	0	1.40454015396643	0.62	0.241	0	Endo	Gng5
Rassf9	0	1.39614737874302	0.486	0.004	0	Endo	Rassf9
Reep3.9	0	1.39582582758375	0.821	0.47	0	Endo	Reep3
Phldb2	0	1.39476388045818	0.485	0.051	0	Endo	Phldb2
Prex2.1	0	1.39241479156402	0.61	0.081	0	Endo	Prex2
Ndnf.1	0	1.38940761328498	0.358	0.053	0	Endo	Ndnf
Vcl.1	0	1.38739313452004	0.564	0.122	0	Endo	Vcl
Slco2b1	0	1.38550000355024	0.547	0.035	0	Endo	Slco2b1
Ctnnb1	0	1.38535252381835	0.943	0.92	0	Endo	Ctnnb1
Rhoa	0	1.38474233696523	0.88	0.808	0	Endo	Rhoa
Unc5b	0	1.38365199934502	0.465	0.049	0	Endo	Unc5b
Kif1c	0	1.3834017111339	0.596	0.15	0	Endo	Kif1c
Atp2a3	0	1.38191253217268	0.319	0.004	0	Endo	Atp2a3
Dab2	0	1.38077111987011	0.521	0.077	0	Endo	Dab2
Pttg1ip.1	0	1.37460747249628	0.693	0.273	0	Endo	Pttg1ip
Higd1b	0	1.37316076987774	0.359	0.003	0	Endo	Higd1b
Vwf	0	1.36748276279253	0.418	0.005	0	Endo	Vwf
Phactr2	0	1.36724551392662	0.56	0.117	0	Endo	Phactr2
Hspa12b	0	1.36555289520062	0.499	0.009	0	Endo	Hspa12b
Dock6	0	1.35439566339008	0.523	0.04	0	Endo	Dock6
Fxyd5	0	1.35210205070909	0.487	0.059	0	Endo	Fxyd5
Flt4	0	1.33623279743211	0.472	0.004	0	Endo	Flt4
Tcf7	0	1.33251839905861	0.495	0.019	0	Endo	Tcf7
Pde5a	0	1.32374925256434	0.409	0.109	0	Endo	Pde5a
Nfkbia	0	1.32319563729009	0.567	0.221	0	Endo	Nfkbia
Kcnj8	0	1.31643879692739	0.3	0.002	0	Endo	Kcnj8
Rnf144b	0	1.3155990714099	0.502	0.108	0	Endo	Rnf144b
Arhgap31	0	1.31245710828953	0.587	0.118	0	Endo	Arhgap31
Tpt1	0	1.30726180879106	0.965	0.95	0	Endo	Tpt1
Laptm4a	0	1.29933029803054	0.926	0.893	0	Endo	Laptm4a
Tmem98	0	1.29721611584462	0.508	0.073	0	Endo	Tmem98
Fyco1	0	1.29395209109621	0.55	0.186	0	Endo	Fyco1
Msrb3	0	1.29030633221272	0.5	0.037	0	Endo	Msrb3
Gata2	0	1.28982310079453	0.423	0.003	0	Endo	Gata2
Ccnd1	0	1.28890023300457	0.464	0.136	0	Endo	Ccnd1
Bcam	0	1.28158136138929	0.444	0.03	0	Endo	Bcam
Pon2.1	0	1.27972348746343	0.618	0.109	0	Endo	Pon2
Ptbp3	0	1.27790547003548	0.633	0.281	0	Endo	Ptbp3
Lgals9	0	1.27770593426265	0.508	0.031	0	Endo	Lgals9
Slc19a3	0	1.26972995051659	0.42	0.006	0	Endo	Slc19a3
Aplnr	0	1.2667098599397	0.284	0.004	0	Endo	Aplnr
Sipa1	0	1.25421101905607	0.536	0.141	0	Endo	Sipa1
Acadl.1	0	1.25300128479855	0.574	0.144	0	Endo	Acadl
Hmcn1	0	1.25298656827905	0.416	0.019	0	Endo	Hmcn1
Map3k20	0	1.25175711481891	0.461	0.064	0	Endo	Map3k20
Atp10a	0	1.24904101882968	0.351	0.017	0	Endo	Atp10a
Gsta4	0	1.24842899241642	0.435	0.088	0	Endo	Gsta4
Il10rb	0	1.24365037734815	0.487	0.05	0	Endo	Il10rb
Swap70	0	1.24303158967979	0.506	0.075	0	Endo	Swap70
Crybg3	0	1.24176012783499	0.472	0.074	0	Endo	Crybg3
Amotl1	0	1.24113224784438	0.565	0.238	0	Endo	Amotl1
BC028528	0	1.22403310310659	0.453	0.008	0	Endo	BC028528
Arap3	0	1.22371329610152	0.49	0.019	0	Endo	Arap3
Mgp	0	1.22034297768087	0.207	0.006	0	Endo	Mgp
Gbp7	0	1.21980013601765	0.431	0.038	0	Endo	Gbp7
Mecom	0	1.21836805300708	0.397	0.008	0	Endo	Mecom
Ppard	0	1.21294952315745	0.502	0.097	0	Endo	Ppard
Slc16a9	0	1.2111218648663	0.421	0.012	0	Endo	Slc16a9
Notch4	0	1.20695367348418	0.453	0.036	0	Endo	Notch4
Cp	0	1.20333815904889	0.327	0.023	0	Endo	Cp
Ackr3	0	1.20261629035802	0.389	0.077	0	Endo	Ackr3
Rras	0	1.20066705054368	0.49	0.033	0	Endo	Rras
Thbd	0	1.19982469448603	0.376	0.01	0	Endo	Thbd
Adgre5	0	1.19945850360177	0.472	0.007	0	Endo	Adgre5
Mcam	0	1.19615371341227	0.363	0.018	0	Endo	Mcam
S1pr3	0	1.19591031190386	0.292	0.045	0	Endo	S1pr3
Clec14a	0	1.19416240406705	0.43	0.016	0	Endo	Clec14a
Abca1.1	0	1.18559789088678	0.519	0.168	0	Endo	Abca1
Ostf1	0	1.18482598715988	0.555	0.118	0	Endo	Ostf1
Itpripl2	0	1.18323735743154	0.453	0.029	0	Endo	Itpripl2
Yap1	0	1.17948828778605	0.525	0.111	0	Endo	Yap1
Cd248	0	1.17147767767072	0.291	0.013	0	Endo	Cd248
Slc35f2	0	1.16427076127154	0.475	0.144	0	Endo	Slc35f2
Trim56	0	1.1639242846533	0.451	0.036	0	Endo	Trim56
Tgfbr3	0	1.16159212721023	0.399	0.037	0	Endo	Tgfbr3
Kank2	0	1.15826300519019	0.412	0.029	0	Endo	Kank2
Edn1	0	1.1545394943682	0.316	0.008	0	Endo	Edn1
Tinagl1	0	1.15289420240923	0.288	0.011	0	Endo	Tinagl1
Ecscr	0	1.1412148301698	0.389	0.017	0	Endo	Ecscr
Lpp.1	0	1.13902	0.464	0.124	0	Endo	Lpp
Sorbs3	0	1.13547804251992	0.504	0.059	0	Endo	Sorbs3
Ctdsp1	0	1.12932962519583	0.531	0.09	0	Endo	Ctdsp1
Plod1	0	1.12854664125319	0.501	0.109	0	Endo	Plod1
Arhgdib	0	1.12780930244677	0.451	0.101	0	Endo	Arhgdib
Rell1	0	1.12367170095577	0.494	0.155	0	Endo	Rell1
Itm2b.3	0	1.12249163539555	0.983	0.956	0	Endo	Itm2b
F11r	0	1.12214873354918	0.502	0.034	0	Endo	F11r
Acer2	0	1.12180065884536	0.329	0.036	0	Endo	Acer2
Gimap6	0	1.11919250928629	0.428	0.01	0	Endo	Gimap6
Tfpi	0	1.11459668992553	0.407	0.025	0	Endo	Tfpi
S100a11	0	1.11347269201268	0.429	0.13	0	Endo	S100a11
Itpkb	0	1.11211266410168	0.501	0.108	0	Endo	Itpkb
Adgra2	0	1.11083751462324	0.458	0.017	0	Endo	Adgra2
Ptprm.2	0	1.10480269686516	0.526	0.17	0	Endo	Ptprm
Ptbp1	0	1.09973148014649	0.547	0.192	0	Endo	Ptbp1
Dach1	0	1.09658988760677	0.395	0.058	0	Endo	Dach1
Lats2	0	1.09413546067575	0.498	0.13	0	Endo	Lats2
Kctd12b	0	1.09080550857075	0.435	0.029	0	Endo	Kctd12b
Ednra	0	1.08905506318433	0.277	0.04	0	Endo	Ednra
Cd59a	0	1.07987278367831	0.394	0.045	0	Endo	Cd59a
Sparcl1.8	0	1.07822423072485	0.982	0.873	0	Endo	Sparcl1
Esyt1	0	1.07750518594053	0.436	0.028	0	Endo	Esyt1
Fzd4	0	1.07680993388772	0.445	0.055	0	Endo	Fzd4
Icam2	0	1.07464115310845	0.394	0.003	0	Endo	Icam2
Pdlim5.1	0	1.06393409927285	0.546	0.123	0	Endo	Pdlim5
Gja4	0	1.06043558282808	0.286	0.028	0	Endo	Gja4
Elovl7	0	1.06017688745459	0.392	0.074	0	Endo	Elovl7
Cspg4	0	1.06000195190147	0.359	0.07	0	Endo	Cspg4
Nr2f2.3	0	1.05912045971853	0.434	0.066	0	Endo	Nr2f2
Colec12	0	1.0563505450197	0.317	0.021	0	Endo	Colec12
Sox13	0	1.05400506161137	0.418	0.034	0	Endo	Sox13
Ehd2	0	1.05344009000021	0.376	0.013	0	Endo	Ehd2
Hspg2	0	1.05051434785135	0.39	0.012	0	Endo	Hspg2
Pros1	0	1.04899799273936	0.487	0.07	0	Endo	Pros1
Gstm7	0	1.04829268475612	0.457	0.152	0	Endo	Gstm7
Aaed1	0	1.04271930888154	0.446	0.086	0	Endo	Aaed1
Crtap	0	1.03745141894586	0.471	0.091	0	Endo	Crtap
Notum	0	1.03577163028873	0.381	0.006	0	Endo	Notum
Fam129a	0	1.03485295046545	0.352	0.018	0	Endo	Fam129a
Ier2	0	1.03340790902036	0.407	0.099	0	Endo	Ier2
P2ry14	0	1.03268992459108	0.252	0.002	0	Endo	P2ry14
Elf1	0	1.01613786382361	0.451	0.094	0	Endo	Elf1
Lamb2	0	1.0157874027562	0.39	0.023	0	Endo	Lamb2
Ephx1	0	1.01428716825826	0.328	0.063	0	Endo	Ephx1
Nid2	0	1.00714804198946	0.363	0.022	0	Endo	Nid2
Unc45b	0	1.00634019566505	0.39	0.006	0	Endo	Unc45b
Irgm2	0	1.00272674094369	0.292	0.011	0	Endo	Irgm2
Col18a1	0	1.00176200069921	0.251	0.013	0	Endo	Col18a1
Arhgap18	0	1.00114123585366	0.379	0.057	0	Endo	Arhgap18
Bnip2	5.65671910788442e-291	1.31201515643588	0.655	0.391	1.76252053963463e-286	Endo	Bnip2
Srpr	1.0226154587906e-285	1.30953189083888	0.718	0.535	3.18626524649974e-281	Endo	Srpr
Map4k2	2.54635132817204e-285	1.18110927055172	0.515	0.22	7.93392146831843e-281	Endo	Map4k2
Isyna1	7.69979049832841e-283	1.29327763209887	0.563	0.28	2.39910072346917e-278	Endo	Isyna1
Plxnd1	3.03196323814094e-275	1.10652445513903	0.418	0.144	9.44699105739955e-271	Endo	Plxnd1
Tmod3	2.22573404474029e-267	1.25366228228191	0.718	0.543	6.9349421366018e-263	Endo	Tmod3
Pls3	8.22592810830089e-264	1.1786333223771	0.772	0.562	2.56303467998439e-259	Endo	Pls3
Tln1	1.6026872521039e-263	1.20185188362161	0.734	0.576	4.99365294010534e-259	Endo	Tln1
Ldlrad3	4.44772536331912e-262	1.16935579435041	0.563	0.274	1.38582226870297e-257	Endo	Ldlrad3
Wls	7.30874701337802e-262	1.12174926038688	0.536	0.227	2.27725939442832e-257	Endo	Wls
Mtus1	4.99307145620671e-260	1.32541574753411	0.609	0.331	1.55574120432489e-255	Endo	Mtus1
Polk	4.03171893082219e-252	1.10178320511613	0.358	0.111	1.25620298446558e-247	Endo	Polk
Ankrd13a	1.57156322554352e-250	1.06807979429576	0.571	0.289	4.89667669814849e-246	Endo	Ankrd13a
Crip1	1.1132960753785e-244	1.08056933227525	0.226	0.047	3.46880791166433e-240	Endo	Crip1
M6pr	4.13702450688126e-244	1.17559228310015	0.717	0.542	1.28901409585406e-239	Endo	M6pr
Ccnd3	6.78610293497708e-244	1.0470201255018	0.523	0.245	2.11441395248016e-239	Endo	Ccnd3
Fth1	2.80668134142545e-240	1.63097847920801	0.942	0.96	8.74505772361342e-236	Endo	Fth1
Sept2	5.5136058902499e-240	1.1226166351153	0.754	0.635	1.71792932328406e-235	Endo	Sept2
Hbb.bt	3.79388979581268e-239	2.61402710153853	0.126	0.015	1.18210018257931e-234	Endo	Hbb.bt
Nrp1	1.89532042973288e-236	1.18669248696335	0.599	0.332	5.90543939496171e-232	Endo	Nrp1
Ppp1r2	2.56642401067265e-236	1.17155640928225	0.737	0.663	7.99646393245385e-232	Endo	Ppp1r2
Slc6a6.1	1.02400524535978e-234	2.2144959812449	0.732	0.698	3.19059554349202e-230	Endo	Slc6a6
Tnfaip1	1.69334601216209e-233	1.37938078730544	0.656	0.489	5.27612750469465e-229	Endo	Tnfaip1
Cdkn1a	2.15295529486901e-232	1.18397886831531	0.548	0.275	6.70817810775287e-228	Endo	Cdkn1a
Kctd10	4.96107799181394e-232	1.16375803248148	0.586	0.35	1.54577268068939e-227	Endo	Kctd10
Agrn	1.98135145308617e-229	1.17762220142687	0.747	0.68	6.17349485752589e-225	Endo	Agrn
Bmpr2	2.60984781763983e-229	1.12590923353475	0.888	0.878	8.13176383020219e-225	Endo	Bmpr2
Adam10	5.34234647288025e-228	1.17133742969404	0.772	0.76	1.66456831402003e-223	Endo	Adam10
Sema7a	1.53132064680926e-226	1.38865247535438	0.685	0.526	4.77128887132829e-222	Endo	Sema7a
Snrk	1.17493208998806e-225	1.16955374354268	0.705	0.578	3.66085340598478e-221	Endo	Snrk
Atp1a2.15	5.32474211115687e-223	1.14395279434202	0.609	0.278	1.65908314699426e-218	Endo	Atp1a2
Cav2	1.07674435135168e-218	1.19839422990319	0.558	0.304	3.35492004994157e-214	Endo	Cav2
Luzp1	6.58475583427126e-218	1.09727481240926	0.526	0.274	2.05167822284224e-213	Endo	Luzp1
Arf6	8.75614665106121e-218	1.20121695244049	0.642	0.472	2.72824017353765e-213	Endo	Arf6
Cr1l	9.78141941783977e-211	1.1332489884705	0.583	0.356	3.04769466221051e-206	Endo	Cr1l
Mprip	1.76549470971332e-209	1.13007187269983	0.771	0.739	5.50092841652477e-205	Endo	Mprip
Inpp4b	1.64596470827148e-204	1.07303301633867	0.313	0.095	5.12849683803228e-200	Endo	Inpp4b
Nfic	1.80247969861915e-203	1.10522184338973	0.701	0.545	5.61616624495754e-199	Endo	Nfic
Tmem184b	5.05018717446704e-203	1.12012705220411	0.639	0.457	1.57353731982044e-198	Endo	Tmem184b
Vasp	2.97819994402889e-201	1.09907002725382	0.534	0.301	9.27947538560523e-197	Endo	Vasp
Hdac7	4.59234336370324e-201	1.01319006854042	0.504	0.258	1.43088234526266e-196	Endo	Hdac7
Rgs12.1	1.24536329327968e-196	1.11465283446827	0.565	0.34	3.88030294920082e-192	Endo	Rgs12
Rsu1	3.75809974117566e-196	1.09378553447195	0.634	0.459	1.17094871735551e-191	Endo	Rsu1
Sema3c.2	2.33821846654228e-194	1.80781985625102	0.533	0.287	7.28542109805245e-190	Endo	Sema3c
Hipk3	3.733976202639e-194	1.16292762222374	0.636	0.453	1.16343230521826e-189	Endo	Hipk3
Man2a1	9.46387177328684e-190	1.07082848384965	0.511	0.276	2.94875316712071e-185	Endo	Man2a1
Lrrc8c	2.51683394946507e-188	1.10904061560672	0.529	0.296	7.84195121974326e-184	Endo	Lrrc8c
Tpm1	2.89072451889078e-187	1.15190654697387	0.789	0.725	9.00691945595989e-183	Endo	Tpm1
Ifnar1	6.40663591233003e-184	1.1489373740726	0.625	0.462	1.99617961756379e-179	Endo	Ifnar1
Dusp3	1.21058499499192e-177	1.04740362073024	0.703	0.556	3.77194072739584e-173	Endo	Dusp3
Mcl1	1.92749131445511e-174	1.03389811884594	0.693	0.634	6.00567743757924e-170	Endo	Mcl1
Atox1	4.19619587768474e-173	1.13940864278283	0.578	0.415	1.30745071156901e-168	Endo	Atox1
Lamb1	1.0036802146676e-172	1.38887157547863	0.399	0.185	3.12726681286131e-168	Endo	Lamb1
Cnot6l	1.88835198101826e-172	1.10635608249328	0.671	0.555	5.88372710245669e-168	Endo	Cnot6l
Hip1	8.02660885203048e-172	1.05530300152111	0.675	0.543	2.50093078611566e-167	Endo	Hip1
Tgfb1i1	5.36867951732787e-171	1.03880880770829	0.446	0.226	1.67277316400902e-166	Endo	Tgfb1i1
Csrp2	2.2022896567721e-167	1.07383749027051	0.467	0.254	6.86189411257052e-163	Endo	Csrp2
Dusp6	1.30896381469154e-164	1.11754297774173	0.624	0.448	4.07846945381589e-160	Endo	Dusp6
Jup	1.14755479311872e-162	1.01844766187413	0.598	0.437	3.57555122439932e-158	Endo	Jup
Adipor1	1.9160673109943e-156	1.03705797587805	0.633	0.538	5.97008252759604e-152	Endo	Adipor1
Mindy1	3.85081510070243e-151	1.00695236910076	0.513	0.314	1.19983696907686e-146	Endo	Mindy1
Zic1.2	4.62672349574362e-151	1.08159168528756	0.348	0.136	1.4415945068038e-146	Endo	Zic1
Jun	7.19594958980758e-151	1.45291206118444	0.565	0.354	2.24211397319225e-146	Endo	Jun
Dusp1	3.47389390075249e-143	1.2636310696368	0.41	0.209	1.08239586159646e-138	Endo	Dusp1
Lrp8	3.93492612642813e-143	1.37333009062066	0.705	0.725	1.22604428247248e-138	Endo	Lrp8
Apbb2	5.90416815142379e-143	1.03918631044822	0.595	0.453	1.83962071262062e-138	Endo	Apbb2
Hba.a1	6.30709786694405e-142	4.14054925274038	0.196	0.054	1.96516555338243e-137	Endo	Hba.a1
Aldh2	6.21305612084955e-141	1.0799519046081	0.547	0.364	1.9358640261343e-136	Endo	Aldh2
Pfn1	1.30616601845441e-140	1.0424412253141	0.723	0.768	4.06975208030025e-136	Endo	Pfn1
Sema6d.1	9.88815934008276e-126	1.19576844546277	0.561	0.388	3.08095268718299e-121	Endo	Sema6d
Nomo1	3.82863820967721e-120	1.14677241548317	0.603	0.554	1.19292709337122e-115	Endo	Nomo1
Hbb.bs	2.21345816630527e-119	3.94608621416775	0.175	0.05	6.89669295457395e-115	Endo	Hbb.bs
Jag2	5.07249851504912e-119	1.03508310785946	0.48	0.324	1.58048908731901e-114	Endo	Jag2
Col4a3bp	2.46480377769787e-113	1.26442729068455	0.661	0.617	7.67983561055103e-109	Endo	Col4a3bp
Arl4a	2.40044190046475e-108	1.0477732343893	0.605	0.562	7.47929687346805e-104	Endo	Arl4a
Ptp4a3	6.62957680581291e-106	1.01412192348052	0.512	0.394	2.06564354115519e-101	Endo	Ptp4a3
Adam15	1.11994295804924e-105	1.07320368775288	0.603	0.528	3.48951826868981e-101	Endo	Adam15
Pmepa1	2.96329629348413e-96	1.0354338072215	0.589	0.529	9.23303859123784e-92	Endo	Pmepa1
Nebl	8.93309576952787e-93	1.06693	0.443	0.296	2.78337397986949e-88	Endo	Nebl
Timp3.9	2.60255758718447e-92	1.05123538237493	0.529	0.34	8.10904893014939e-88	Endo	Timp3
Pcdh18.1	2.39083256273006e-90	1.26586405692186	0.348	0.191	7.44935609895432e-86	Endo	Pcdh18
Fos	6.08718771586501e-78	1.47250493651034	0.268	0.134	1.89664594850922e-73	Endo	Fos
Hba.a2	7.9599765165902e-72	3.96497953987488	0.192	0.08	2.48016948303918e-67	Endo	Hba.a2
Igfbp4	2.21423852325143e-62	1.01197566517594	0.459	0.365	6.89912439074679e-58	Endo	Igfbp4
Slc38a2	4.98612023543962e-58	1.49634508326671	0.586	0.668	1.55357534295828e-53	Endo	Slc38a2
Fstl1	3.2243937418911e-25	1.07989392589817	0.365	0.322	1.00465660209843e-20	Endo	Fstl1
Ndrg1	2.76639243906323e-23	1.03193434121049	0.42	0.423	8.61952556163321e-19	Endo	Ndrg1
Hexb.16	0	5.94961969913428	0.974	0.32	0	Microglia	Hexb
Ctss	0	5.84157998218499	0.987	0.037	0	Microglia	Ctss
C1qc	0	5.53390158716632	0.971	0.034	0	Microglia	C1qc
Csf1r	0	5.48339498916766	0.976	0.025	0	Microglia	Csf1r
Cx3cr1	0	5.39771388741907	0.968	0.035	0	Microglia	Cx3cr1
P2ry12	0	5.22733793608876	0.962	0.023	0	Microglia	P2ry12
C1qb	0	5.07361733323491	0.97	0.026	0	Microglia	C1qb
Laptm5	0	4.99357125967514	0.994	0.022	0	Microglia	Laptm5
C1qa	0	4.47106888090176	0.963	0.014	0	Microglia	C1qa
Fcrls	0	4.43771486067274	0.965	0.014	0	Microglia	Fcrls
Cst3.14	0	4.39327817361072	0.996	0.934	0	Microglia	Cst3
Olfml3	0	4.29187260827356	0.945	0.026	0	Microglia	Olfml3
B2m.14	0	4.15157586189491	0.996	0.357	0	Microglia	B2m
Siglech	0	4.14373227507898	0.942	0.008	0	Microglia	Siglech
Sparc.16	0	4.09361407058687	0.952	0.211	0	Microglia	Sparc
Fcer1g	0	4.07647714687875	0.969	0.018	0	Microglia	Fcer1g
Selenop.16	0	4.05776689882632	0.978	0.202	0	Microglia	Selenop
Tyrobp	0	3.94323065547395	0.963	0.016	0	Microglia	Tyrobp
Ly86	0	3.94265472428887	0.953	0.016	0	Microglia	Ly86
Lgmn.1	0	3.85932098711685	0.968	0.386	0	Microglia	Lgmn
Selplg	0	3.84590883692946	0.901	0.009	0	Microglia	Selplg
Mpeg1	0	3.80652463284932	0.922	0.008	0	Microglia	Mpeg1
Cd33	0	3.73051031271054	0.946	0.008	0	Microglia	Cd33
Itgam	0	3.62161829829374	0.919	0.007	0	Microglia	Itgam
Trem2	0	3.61147402324296	0.921	0.014	0	Microglia	Trem2
Vsir	0	3.47883712798817	0.931	0.021	0	Microglia	Vsir
Ctsd	0	3.46278	0.939	0.409	0	Microglia	Ctsd
Serinc3.4	0	3.3836484703967	0.993	0.764	0	Microglia	Serinc3
Grn	0	3.35420194124678	0.963	0.477	0	Microglia	Grn
Fcgr3	0	3.34445255193656	0.914	0.019	0	Microglia	Fcgr3
Unc93b1	0	3.32939750961508	0.941	0.018	0	Microglia	Unc93b1
Cfh	0	3.27993355125802	0.917	0.014	0	Microglia	Cfh
P2ry13	0	3.27755744352018	0.897	0.005	0	Microglia	P2ry13
Hpgds	0	3.2749690206768	0.906	0.009	0	Microglia	Hpgds
Cd53	0	3.27130293173439	0.944	0.007	0	Microglia	Cd53
Rnase4	0	3.13989124094008	0.893	0.034	0	Microglia	Rnase4
Tmem119	0	3.13620849992612	0.855	0.005	0	Microglia	Tmem119
Tgfbr1	0	3.12681129755152	0.925	0.332	0	Microglia	Tgfbr1
Cd68	0	3.05744763722199	0.88	0.032	0	Microglia	Cd68
Ccr5	0	3.05365502925169	0.797	0.006	0	Microglia	Ccr5
Rgs10	0	3.05006628055204	0.92	0.135	0	Microglia	Rgs10
Gpr34	0	3.04991653496678	0.87	0.005	0	Microglia	Gpr34
Maf.17	0	3.03589131898373	0.943	0.174	0	Microglia	Maf
Epb41l2	0	2.9963435348022	0.93	0.421	0	Microglia	Epb41l2
Lcp1	0	2.96032196720632	0.885	0.032	0	Microglia	Lcp1
Apbb1ip	0	2.93950755968989	0.87	0.041	0	Microglia	Apbb1ip
Cyth4	0	2.88685952925099	0.873	0.01	0	Microglia	Cyth4
H2.D1.1	0	2.86295873946105	0.828	0.41	0	Microglia	H2.D1
Fyb	0	2.85303448849011	0.867	0.134	0	Microglia	Fyb
Lpcat2	0	2.85240008477619	0.853	0.058	0	Microglia	Lpcat2
Sall1	0	2.80488330419655	0.862	0.094	0	Microglia	Sall1
Ptgs1	0	2.7752296504806	0.859	0.057	0	Microglia	Ptgs1
Pld4	0	2.72384934135409	0.832	0.004	0	Microglia	Pld4
Arpc1b.1	0	2.72022677329627	0.866	0.087	0	Microglia	Arpc1b
Cmtm6	0	2.71581198630208	0.865	0.122	0	Microglia	Cmtm6
Cd164.1	0	2.71265260887098	0.933	0.38	0	Microglia	Cd164
Man2b1	0	2.69739734368548	0.869	0.185	0	Microglia	Man2b1
Pde3b	0	2.68793467850704	0.87	0.209	0	Microglia	Pde3b
Kctd12.8	0	2.68695748549315	0.97	0.56	0	Microglia	Kctd12
Abca9	0	2.68267574689138	0.813	0.036	0	Microglia	Abca9
Itgb5	0	2.65328039817762	0.837	0.052	0	Microglia	Itgb5
Lyz2	0	2.5892824666773	0.557	0.009	0	Microglia	Lyz2
Inpp5d	0	2.58247887872419	0.809	0.028	0	Microglia	Inpp5d
Aif1	0	2.57793850050161	0.804	0.013	0	Microglia	Aif1
H2.K1.1	0	2.57632351330571	0.706	0.092	0	Microglia	H2.K1
Ucp2.1	0	2.56509571167724	0.809	0.07	0	Microglia	Ucp2
Ctsb.2	0	2.55296071252699	0.989	0.93	0	Microglia	Ctsb
Snx5	0	2.55273388283304	0.917	0.464	0	Microglia	Snx5
Ighm	0	2.55093880824416	0.628	0.011	0	Microglia	Ighm
Stab1	0	2.54271694075924	0.722	0.018	0	Microglia	Stab1
Il6ra	0	2.54169250530623	0.797	0.026	0	Microglia	Il6ra
Zfhx3	0	2.53979980154913	0.792	0.052	0	Microglia	Zfhx3
Plek	0	2.52660649885968	0.767	0.064	0	Microglia	Plek
Itm2b.4	0	2.52466778760184	0.998	0.956	0	Microglia	Itm2b
Entpd1	0	2.45253966505794	0.802	0.072	0	Microglia	Entpd1
Fcgr2b	0	2.44896924506392	0.674	0.003	0	Microglia	Fcgr2b
Arhgdib.1	0	2.43449895188468	0.79	0.086	0	Microglia	Arhgdib
Adgre1	0	2.42633493331268	0.749	0.005	0	Microglia	Adgre1
Golm1	0	2.41790349526682	0.799	0.129	0	Microglia	Golm1
Ly6e.4	0	2.41727316771612	0.952	0.634	0	Microglia	Ly6e
Lyn	0	2.41546090074404	0.795	0.037	0	Microglia	Lyn
Hexa	0	2.40389288902865	0.836	0.31	0	Microglia	Hexa
Cyfip1	0	2.39419051626504	0.914	0.493	0	Microglia	Cyfip1
Slco2b1.1	0	2.38575733907564	0.769	0.023	0	Microglia	Slco2b1
Ptprc	0	2.36518164278093	0.717	0.008	0	Microglia	Ptprc
Ifngr1	0	2.33392740937493	0.795	0.105	0	Microglia	Ifngr1
Ctsz	0	2.31575331192087	0.791	0.212	0	Microglia	Ctsz
Lair1	0	2.30264652037287	0.71	0.026	0	Microglia	Lair1
Mrc1	0	2.28769296724906	0.371	0.007	0	Microglia	Mrc1
Rrbp1	0	2.28421023140462	0.903	0.41	0	Microglia	Rrbp1
Nckap1l	0	2.28044086008748	0.735	0.006	0	Microglia	Nckap1l
Ncf1	0	2.27450874343334	0.711	0.004	0	Microglia	Ncf1
Mbnl1	0	2.26722612788179	0.89	0.496	0	Microglia	Mbnl1
Scamp2	0	2.24732105663497	0.815	0.257	0	Microglia	Scamp2
Bmp2k	0	2.24189866620328	0.792	0.225	0	Microglia	Bmp2k
Parvg	0	2.23268033890322	0.683	0.006	0	Microglia	Parvg
Ctsa	0	2.20980094042315	0.856	0.443	0	Microglia	Ctsa
Anxa3.1	0	2.20967692616084	0.725	0.046	0	Microglia	Anxa3
Tln1.1	0	2.20837877492637	0.903	0.569	0	Microglia	Tln1
Itgb2	0	2.18785656796898	0.672	0.004	0	Microglia	Itgb2
Wasf2.1	0	2.18291587454795	0.785	0.149	0	Microglia	Wasf2
Ikzf1	0	2.18177276981927	0.704	0.003	0	Microglia	Ikzf1
Ltc4s	0	2.17984360676159	0.672	0.005	0	Microglia	Ltc4s
Slc2a5	0	2.17862393435651	0.66	0.016	0	Microglia	Slc2a5
Tmsb4x.3	0	2.17309033831988	0.999	0.985	0	Microglia	Tmsb4x
Cd52	0	2.16439114154953	0.595	0.006	0	Microglia	Cd52
Msn.1	0	2.14332	0.768	0.069	0	Microglia	Msn
F11r.1	0	2.12423755317327	0.688	0.024	0	Microglia	F11r
Myh9.1	0	2.10485778038684	0.791	0.201	0	Microglia	Myh9
Bin2	0	2.10471200300034	0.685	0.003	0	Microglia	Bin2
Cd180	0	2.09742601388279	0.64	0.009	0	Microglia	Cd180
Pmepa1.1	0	2.09222388469131	0.808	0.52	0	Microglia	Pmepa1
Sirpa.1	0	2.09087879770044	0.928	0.54	0	Microglia	Sirpa
[truncated: 910 more rows]
