# Supplementary material for: A single-cell spatiotemporal transcriptomic atlas of mouse prefrontal cortex maps dynamics of intratelencephalic neurons during postnatal development
Source: PLoS Biol. 2026 Jan 12;24(1):e3003594. doi: 10.1371/journal.pbio.3003594 (PMC12818735; doi:10.1371/journal.pbio.3003594)
Supplement: S2 Table — (XLSX) [file pbio.3003594.s009.xlsx]

## Sheet: S2 Table
S2 Table. Differentially expressed genes (DEGs) between immature and mature IT neurons
	p_val	avg_log2FC	pct.1	pct.2	p_val_adj	cluster	gene
Cdh13	5.26099266957668e-207	0.82875002643415	0.883	0.756	1.6392200959867e-202	Im_L2/3_IT VS L2/3_IT	Cdh13
Igfbp4	2.43950579416197e-178	0.816925762294431	0.684	0.422	7.60101215344988e-174	Im_L2/3_IT VS L2/3_IT	Igfbp4
Slc7a14	9.08217537730602e-266	0.813723185992592	0.883	0.561	2.82982420406101e-261	Im_L2/3_IT VS L2/3_IT	Slc7a14
Arpp19	1.13892933154173e-138	0.799324770109253	0.954	0.856	3.54867601121773e-134	Im_L2/3_IT VS L2/3_IT	Arpp19
Pcdh7	1.62107030225319e-278	0.739610212538465	0.93	0.688	5.05093084776049e-274	Im_L2/3_IT VS L2/3_IT	Pcdh7
Mat2b	1.01166266493289e-300	0.732124056554255	0.915	0.675	3.15213853139789e-296	Im_L2/3_IT VS L2/3_IT	Mat2b
Atp1b2	2.25496676330703e-228	0.716775930493724	0.911	0.761	7.02602544111203e-224	Im_L2/3_IT VS L2/3_IT	Atp1b2
Pianp	1.16893691826042e-271	0.716187411306255	0.988	0.899	3.64217364991581e-267	Im_L2/3_IT VS L2/3_IT	Pianp
Atf6	2.38288170044898e-304	0.701335216151043	0.73	0.358	7.42458280225893e-300	Im_L2/3_IT VS L2/3_IT	Atf6
Cadm1	1.80394278768151e-253	0.690656295113398	0.996	0.894	5.62072493785806e-249	Im_L2/3_IT VS L2/3_IT	Cadm1
Tsnax	1.26814773893959e-160	0.689642372602813	0.825	0.608	3.95129472498796e-156	Im_L2/3_IT VS L2/3_IT	Tsnax
Megf9	7.06760835965699e-138	0.684130591871778	0.967	0.839	2.20212541270193e-133	Im_L2/3_IT VS L2/3_IT	Megf9
Pdp1	5.7097487228398e-229	0.682990988948706	0.766	0.466	1.77904350706243e-224	Im_L2/3_IT VS L2/3_IT	Pdp1
Nlk	1.27426049320513e-300	0.673805076948078	0.9	0.617	3.97034084472853e-296	Im_L2/3_IT VS L2/3_IT	Nlk
Sorl1	2.65774288012931e-291	0.664751224365335	0.841	0.464	8.28099526590692e-287	Im_L2/3_IT VS L2/3_IT	Sorl1
Dlgap1	3.7077007008106e-242	0.656551135433867	0.992	0.87	1.15524538435857e-237	Im_L2/3_IT VS L2/3_IT	Dlgap1
Gria1	1.13755007781255e-283	0.656285289357518	0.989	0.824	3.54437853244834e-279	Im_L2/3_IT VS L2/3_IT	Gria1
Gabra2	1.31709538505098e-302	0.63978137997809	0.96	0.652	4.10380580074185e-298	Im_L2/3_IT VS L2/3_IT	Gabra2
Igsf8	2.29463166135981e-299	0.637791052336515	0.969	0.796	7.14961333046489e-295	Im_L2/3_IT VS L2/3_IT	Igsf8
Man1a	1.49528261128368e-281	0.63498677323918	0.821	0.449	4.65900156023768e-277	Im_L2/3_IT VS L2/3_IT	Man1a
Nudt4	2.98346867077917e-215	0.621752936007262	0.933	0.789	9.29589168441372e-211	Im_L2/3_IT VS L2/3_IT	Nudt4
Alcam	2.21230683936811e-200	0.61934022504696	0.977	0.799	6.89310565010315e-196	Im_L2/3_IT VS L2/3_IT	Alcam
Elmod1	9.49340123138909e-291	0.618428821152547	0.988	0.925	2.95795395567621e-286	Im_L2/3_IT VS L2/3_IT	Elmod1
Epha5	7.00980833408998e-213	0.618354503831604	0.947	0.682	2.18411608073576e-208	Im_L2/3_IT VS L2/3_IT	Epha5
Nfe2l1	4.3388244045814e-306	0.617338028363394	0.893	0.577	1.35189090797947e-301	Im_L2/3_IT VS L2/3_IT	Nfe2l1
Ntrk2	1.76929919953649e-220	0.616784553059337	0.998	0.886	5.5127824459158e-216	Im_L2/3_IT VS L2/3_IT	Ntrk2
Cplx2	5.22784005210627e-247	0.614479718985865	0.984	0.947	1.62889040343527e-242	Im_L2/3_IT VS L2/3_IT	Cplx2
Sesn3	2.98894193586759e-304	0.606850178089719	0.897	0.546	9.31294528377625e-300	Im_L2/3_IT VS L2/3_IT	Sesn3
Syt7	4.68476924183881e-261	0.600917717695956	0.976	0.798	1.45968040037214e-256	Im_L2/3_IT VS L2/3_IT	Syt7
Tmx4	1.75585133033965e-232	0.598717314565488	0.972	0.807	5.47088157507228e-228	Im_L2/3_IT VS L2/3_IT	Tmx4
Lrp11	1.30740265614912e-304	0.597629414602725	0.916	0.615	4.07360519602943e-300	Im_L2/3_IT VS L2/3_IT	Lrp11
Dusp6	1.63695958156368e-188	0.596095807781867	0.704	0.434	5.1004386642361e-184	Im_L2/3_IT VS L2/3_IT	Dusp6
Plppr5	3.50408477516929e-281	0.593627791360473	0.862	0.558	1.09180273424725e-276	Im_L2/3_IT VS L2/3_IT	Plppr5
Hsbp1	2.43920363752631e-220	0.592080859770038	0.95	0.914	7.60007069380449e-216	Im_L2/3_IT VS L2/3_IT	Hsbp1
Prkca	9.19724406912068e-251	0.589283249225927	0.959	0.784	2.86567730705662e-246	Im_L2/3_IT VS L2/3_IT	Prkca
Penk	6.49749314437883e-271	0.586144104328613	0.217	0.017	2.02448891392556e-266	Im_L2/3_IT VS L2/3_IT	Penk
Camsap3	7.35739899543749e-64	0.579705150423797	0.59	0.47	2.29241837899841e-59	Im_L2/3_IT VS L2/3_IT	Camsap3
Gaa	1.13534231700066e-173	0.578832282059399	0.732	0.48	3.53749959131066e-169	Im_L2/3_IT VS L2/3_IT	Gaa
Tubb4b	9.54578835437734e-303	0.577335365692571	0.936	0.762	2.97427673545689e-298	Im_L2/3_IT VS L2/3_IT	Tubb4b
Rph3a	1.38532856237125e-208	0.576903542753928	0.888	0.666	4.31640673463635e-204	Im_L2/3_IT VS L2/3_IT	Rph3a
Bhlhe40	6.3498640228663e-251	0.576822346212645	0.9	0.598	1.97849063224468e-246	Im_L2/3_IT VS L2/3_IT	Bhlhe40
Tm9sf2	2.07040437682239e-269	0.575967368459671	0.908	0.655	6.45096595730319e-265	Im_L2/3_IT VS L2/3_IT	Tm9sf2
Micu3	1.97521394224084e-284	0.573587042121526	0.935	0.717	6.15437160123402e-280	Im_L2/3_IT VS L2/3_IT	Micu3
Rap2a	3.04669335087429e-299	0.57304603784928	0.961	0.763	9.4928871426541e-295	Im_L2/3_IT VS L2/3_IT	Rap2a
Mmp17	5.45987024127854e-275	0.566599334355367	0.821	0.476	1.70118636977757e-270	Im_L2/3_IT VS L2/3_IT	Mmp17
Adam22	1.07944979515807e-207	0.561393468641536	0.949	0.739	3.36334967175351e-203	Im_L2/3_IT VS L2/3_IT	Adam22
Atp2c1	4.29857591578353e-258	0.55837621413716	0.941	0.73	1.33935028383983e-253	Im_L2/3_IT VS L2/3_IT	Atp2c1
B4galt6	7.60020694712289e-280	0.556445417691636	0.985	0.871	2.36807248058455e-275	Im_L2/3_IT VS L2/3_IT	B4galt6
Reep2	1.09296976571247e-261	0.55560841575005	0.952	0.799	3.40547519600692e-257	Im_L2/3_IT VS L2/3_IT	Reep2
Btbd3	4.36995007955975e-212	0.554291105741954	0.675	0.364	1.36158904578923e-207	Im_L2/3_IT VS L2/3_IT	Btbd3
Ap1s1	2.94026548876552e-284	0.553503814516198	0.919	0.688	9.16127920989559e-280	Im_L2/3_IT VS L2/3_IT	Ap1s1
Rragd	8.20430345692098e-245	0.549429115067572	0.928	0.735	2.55629687110744e-240	Im_L2/3_IT VS L2/3_IT	Rragd
Rapgef2	4.26896000598569e-258	0.548310226792516	0.901	0.604	1.33012255866502e-253	Im_L2/3_IT VS L2/3_IT	Rapgef2
Wdr1	1.2054073584766e-232	0.546111403554859	0.882	0.68	3.75580824754139e-228	Im_L2/3_IT VS L2/3_IT	Wdr1
Coro1a	2.78061991771119e-285	0.545789616452668	0.882	0.633	8.66385553960452e-281	Im_L2/3_IT VS L2/3_IT	Coro1a
Sdf4	1.51649984334222e-218	0.545580727292076	0.838	0.55	4.72511021188569e-214	Im_L2/3_IT VS L2/3_IT	Sdf4
Tprgl	4.23938588838674e-295	0.544572031595007	0.89	0.596	1.32090785510354e-290	Im_L2/3_IT VS L2/3_IT	Tprgl
Ubl3	3.43883932950828e-276	0.544054141144142	0.862	0.572	1.07147355828819e-271	Im_L2/3_IT VS L2/3_IT	Ubl3
Arhgap20	3.00730488324947e-270	0.543978748702924	0.891	0.546	9.37016055522871e-266	Im_L2/3_IT VS L2/3_IT	Arhgap20
Mtmr6	3.77002127935026e-289	0.543768293635771	0.933	0.725	1.17466323021995e-284	Im_L2/3_IT VS L2/3_IT	Mtmr6
Cdkn1a	4.82080531251015e-295	0.543606544801961	0.545	0.178	1.50206651927191e-290	Im_L2/3_IT VS L2/3_IT	Cdkn1a
Atrn	8.65955453421853e-244	0.543566107671107	0.952	0.747	2.69814400177181e-239	Im_L2/3_IT VS L2/3_IT	Atrn
Gnaz	2.38934917586375e-286	0.542462427553848	0.937	0.706	7.44473416215626e-282	Im_L2/3_IT VS L2/3_IT	Gnaz
Gng3	2.67469454037805e-172	0.541709467787282	0.991	0.916	8.33381324890993e-168	Im_L2/3_IT VS L2/3_IT	Gng3
Svop	1.88659067146777e-292	0.541328848276952	0.895	0.572	5.87823921415929e-288	Im_L2/3_IT VS L2/3_IT	Svop
Dcun1d4	1.66306888716305e-291	0.541171103736911	0.897	0.603	5.18179003862262e-287	Im_L2/3_IT VS L2/3_IT	Dcun1d4
Cdh11	7.34325253179268e-245	0.540772053439791	0.927	0.65	2.28801062385596e-240	Im_L2/3_IT VS L2/3_IT	Cdh11
Scamp1	1.96843841885411e-268	0.539355751689247	0.989	0.897	6.13326042546565e-264	Im_L2/3_IT VS L2/3_IT	Scamp1
Syngap1	9.88480963158546e-293	0.539043339284761	0.966	0.815	3.0799089850094e-288	Im_L2/3_IT VS L2/3_IT	Syngap1
Cbarp	4.63385866933237e-283	0.538541834094459	0.949	0.793	1.44381768419058e-278	Im_L2/3_IT VS L2/3_IT	Cbarp
2025-03-06	1.52815175953172e-298	0.537914003690222	0.994	0.927	4.76141525234895e-294	Im_L2/3_IT VS L2/3_IT	2025-03-06
Ndfip1	2.66728447921666e-286	0.532888061988783	0.956	0.785	8.31072498034327e-282	Im_L2/3_IT VS L2/3_IT	Ndfip1
B3galt2	1.0076577515498e-274	0.532833696115488	0.73	0.344	3.13966002227886e-270	Im_L2/3_IT VS L2/3_IT	B3galt2
Olfm2	1.44330074013487e-181	0.532271087365586	0.948	0.862	4.49703644611223e-177	Im_L2/3_IT VS L2/3_IT	Olfm2
Lpl	2.11207616053325e-254	0.531750623630181	0.732	0.324	6.58080690098949e-250	Im_L2/3_IT VS L2/3_IT	Lpl
Lpgat1	1.81141411946555e-223	0.531654249645399	0.979	0.84	5.64400411343077e-219	Im_L2/3_IT VS L2/3_IT	Lpgat1
Ypel3	3.11713272073062e-260	0.531366916397404	0.963	0.846	9.71236213125247e-256	Im_L2/3_IT VS L2/3_IT	Ypel3
Retreg2	5.70381729700549e-275	0.530379962462883	0.923	0.665	1.77719539340097e-270	Im_L2/3_IT VS L2/3_IT	Retreg2
Epop	2.54144987835155e-266	0.529510000938138	0.435	0.135	7.91864953096776e-262	Im_L2/3_IT VS L2/3_IT	Epop
R3hdm2	7.35122670358605e-234	0.527724961504654	0.962	0.9	2.29049521630334e-229	Im_L2/3_IT VS L2/3_IT	R3hdm2
Miga1	9.0215422578016e-264	0.526513247373397	0.889	0.579	2.81093213668582e-259	Im_L2/3_IT VS L2/3_IT	Miga1
Cd81	1.01520445578206e-261	0.526419276846967	0.966	0.799	3.16317404332574e-257	Im_L2/3_IT VS L2/3_IT	Cd81
Elmo2	3.67370027059117e-263	0.524436339143702	0.888	0.624	1.1446515303108e-258	Im_L2/3_IT VS L2/3_IT	Elmo2
Lrrc8b	3.87348033187638e-235	0.523621040777625	0.938	0.768	1.20689900180604e-230	Im_L2/3_IT VS L2/3_IT	Lrrc8b
X1110008P14Rik	8.78600606731878e-254	0.522179079684344	0.748	0.398	2.73754377045518e-249	Im_L2/3_IT VS L2/3_IT	X1110008P14Rik
Slc16a2	3.15562023249559e-221	0.520345068457553	0.897	0.648	9.83228152040975e-217	Im_L2/3_IT VS L2/3_IT	Slc16a2
Fam234b	4.37690556177182e-197	0.518748934462525	0.832	0.557	1.36375623493687e-192	Im_L2/3_IT VS L2/3_IT	Fam234b
Gnb4	2.59494301160436e-143	0.518337762611268	0.759	0.551	8.08532343555687e-139	Im_L2/3_IT VS L2/3_IT	Gnb4
Scamp5	7.0230056914691e-270	0.518016149187734	0.941	0.716	2.18822811334794e-265	Im_L2/3_IT VS L2/3_IT	Scamp5
Prag1	2.03908798877294e-276	0.517539229219213	0.568	0.213	6.35339035541873e-272	Im_L2/3_IT VS L2/3_IT	Prag1
Trim37	3.93864083386697e-268	0.516961630051493	0.99	0.91	1.22720171101627e-263	Im_L2/3_IT VS L2/3_IT	Trim37
Ubald1	5.90585036634976e-267	0.51684432631194	0.912	0.703	1.84014485714726e-262	Im_L2/3_IT VS L2/3_IT	Ubald1
Oxct1	3.60742838105476e-184	0.516028871469403	0.98	0.955	1.12400253496904e-179	Im_L2/3_IT VS L2/3_IT	Oxct1
X6430548M08Rik	7.63824079037236e-283	0.515650330875353	0.719	0.346	2.37992306546422e-278	Im_L2/3_IT VS L2/3_IT	X6430548M08Rik
Smim10l1	3.46620775888111e-231	0.515466469324878	0.927	0.741	1.08000101351218e-226	Im_L2/3_IT VS L2/3_IT	Smim10l1
Ehd3	1.90091339941834e-275	0.515094964084218	0.801	0.458	5.92286596990766e-271	Im_L2/3_IT VS L2/3_IT	Ehd3
Cdh6	5.56929064524553e-255	0.514750418401527	0.579	0.22	1.7352795792456e-250	Im_L2/3_IT VS L2/3_IT	Cdh6
B230334C09Rik	4.09342206406297e-237	0.514024653315595	0.947	0.719	1.27542844672074e-232	Im_L2/3_IT VS L2/3_IT	B230334C09Rik
Ap3m2	5.87826848454376e-286	0.513055100020957	0.85	0.499	1.83155089441414e-281	Im_L2/3_IT VS L2/3_IT	Ap3m2
Prepl	6.41003020767943e-273	0.513023857351637	0.941	0.751	1.99723721210876e-268	Im_L2/3_IT VS L2/3_IT	Prepl
Epb41l2	4.36194884545506e-244	0.512324136986007	0.713	0.369	1.35909602126689e-239	Im_L2/3_IT VS L2/3_IT	Epb41l2
X1500011B03Rik	4.61048563681294e-281	0.508537792742365	0.948	0.738	1.43653511471818e-276	Im_L2/3_IT VS L2/3_IT	X1500011B03Rik
Flot1	4.44313743846193e-281	0.50828087637685	0.841	0.53	1.38439276307597e-276	Im_L2/3_IT VS L2/3_IT	Flot1
Tmem245	9.26179722180941e-133	0.507548276016836	0.864	0.62	2.88579077837138e-128	Im_L2/3_IT VS L2/3_IT	Tmem245
Gng4	7.0682152099555e-266	0.50722552232293	0.587	0.237	2.20231449511793e-261	Im_L2/3_IT VS L2/3_IT	Gng4
Mapk3	1.08519740297124e-177	0.50609771666702	0.875	0.692	3.38125806817779e-173	Im_L2/3_IT VS L2/3_IT	Mapk3
Sptbn2	6.57984834117855e-238	0.505837036896707	0.953	0.858	2.05014914614441e-233	Im_L2/3_IT VS L2/3_IT	Sptbn2
Lmbrd2	1.27575341008564e-188	0.503611060257456	0.926	0.706	3.97499247514483e-184	Im_L2/3_IT VS L2/3_IT	Lmbrd2
Cpne5	1.21069894867297e-246	0.502715062688325	0.86	0.539	3.77229578427523e-242	Im_L2/3_IT VS L2/3_IT	Cpne5
Tmem178b	3.37666726900756e-199	0.501997265512846	0.97	0.826	1.05210198767737e-194	Im_L2/3_IT VS L2/3_IT	Tmem178b
Mpc2	1.34053639723638e-251	0.500706823105568	0.927	0.708	4.17684330650913e-247	Im_L2/3_IT VS L2/3_IT	Mpc2
Dgke	1.84322151635129e-205	0.500105159881411	0.89	0.619	5.74310960064735e-201	Im_L2/3_IT VS L2/3_IT	Dgke
Selenot	1.07977028677249e-269	0.499860425384744	0.968	0.838	3.36434825952572e-265	Im_L2/3_IT VS L2/3_IT	Selenot
Hdac4	1.05961958446982e-195	0.493250617502625	0.686	0.383	3.30156270129107e-191	Im_L2/3_IT VS L2/3_IT	Hdac4
Mast3	7.48990405712128e-306	0.493159462714271	0.714	0.337	2.33370430611785e-301	Im_L2/3_IT VS L2/3_IT	Mast3
Ppp1r12a	2.3599936144075e-214	0.492100206692192	0.943	0.712	7.3532681037709e-210	Im_L2/3_IT VS L2/3_IT	Ppp1r12a
Sez6l	1.55909850847507e-177	0.492026953352611	0.988	0.813	4.85783913270663e-173	Im_L2/3_IT VS L2/3_IT	Sez6l
Tmem9b	1.13203130649755e-218	0.491859346729659	0.9	0.659	3.52718314478508e-214	Im_L2/3_IT VS L2/3_IT	Tmem9b
Mef2d	2.1154584006667e-245	0.490941230848707	0.897	0.623	6.59134528479729e-241	Im_L2/3_IT VS L2/3_IT	Mef2d
Astn1	4.94829722541238e-186	0.48908573587738	0.971	0.816	1.54179044949399e-181	Im_L2/3_IT VS L2/3_IT	Astn1
Dgkz	8.44021943695918e-263	0.485817776610385	0.736	0.384	2.62980357216774e-258	Im_L2/3_IT VS L2/3_IT	Dgkz
Rnf11	2.92265709029663e-285	0.484694030489281	0.981	0.912	9.10641496194625e-281	Im_L2/3_IT VS L2/3_IT	Rnf11
Ackr1	7.16683060977664e-232	0.482920085176989	0.819	0.483	2.2330410813942e-227	Im_L2/3_IT VS L2/3_IT	Ackr1
Pin1	2.67760662576327e-236	0.482203773864071	0.86	0.621	8.3428867245532e-232	Im_L2/3_IT VS L2/3_IT	Pin1
Dagla	1.75340834639786e-276	0.481754951250956	0.768	0.399	5.46326972570644e-272	Im_L2/3_IT VS L2/3_IT	Dagla
M6pr	1.47581933208407e-226	0.479836756138254	0.751	0.438	4.59835787490755e-222	Im_L2/3_IT VS L2/3_IT	M6pr
Sptbn1	1.50059776226965e-274	0.478971184562306	0.997	0.973	4.67556250767978e-270	Im_L2/3_IT VS L2/3_IT	Sptbn1
Pclo	6.07971432831628e-178	0.478045281937522	0.986	0.88	1.89431739041679e-173	Im_L2/3_IT VS L2/3_IT	Pclo
Agpat4	1.1844755403906e-285	0.475778029816731	0.791	0.426	3.69058888874904e-281	Im_L2/3_IT VS L2/3_IT	Agpat4
Rgs17	2.43869812634769e-212	0.475701279143883	0.862	0.526	7.59849562207412e-208	Im_L2/3_IT VS L2/3_IT	Rgs17
Chst15	1.43711072226355e-254	0.47536995718105	0.776	0.409	4.47774958842877e-250	Im_L2/3_IT VS L2/3_IT	Chst15
Mef2c	3.89260774433733e-155	0.474098815407877	1	0.955	1.21285872098062e-150	Im_L2/3_IT VS L2/3_IT	Mef2c
Galnt16	1.23001387233449e-249	0.472456455820733	0.643	0.289	3.83247722341979e-245	Im_L2/3_IT VS L2/3_IT	Galnt16
Gls	9.59343290513392e-256	0.472328851572063	0.991	0.939	2.98912182458163e-251	Im_L2/3_IT VS L2/3_IT	Gls
Tiam1	1.67189173074361e-215	0.470528593458059	0.783	0.449	5.20928025465093e-211	Im_L2/3_IT VS L2/3_IT	Tiam1
Cpne8	1.94094284731504e-274	0.468021457726081	0.637	0.239	6.0475897236642e-270	Im_L2/3_IT VS L2/3_IT	Cpne8
Hspa5	5.12153319262906e-217	0.465326179920336	0.992	0.891	1.59576731215936e-212	Im_L2/3_IT VS L2/3_IT	Hspa5
Fam171a1	9.59744189962019e-194	0.465030172906512	0.873	0.606	2.99037094708366e-189	Im_L2/3_IT VS L2/3_IT	Fam171a1
Fgf13	9.08976781657455e-180	0.464790014437016	0.918	0.751	2.8321898562883e-175	Im_L2/3_IT VS L2/3_IT	Fgf13
Cpt1c	8.30593182416987e-279	0.464715278407536	0.768	0.394	2.58796223777485e-274	Im_L2/3_IT VS L2/3_IT	Cpt1c
Fam131b	1.68669251749288e-249	0.464667997791004	0.86	0.529	5.25539654600431e-245	Im_L2/3_IT VS L2/3_IT	Fam131b
Copg1	3.97152378269014e-229	0.463809418082225	0.951	0.78	1.23744738021059e-224	Im_L2/3_IT VS L2/3_IT	Copg1
Cmtm4	3.85550575333127e-241	0.463398355567891	0.781	0.448	1.20129848262296e-236	Im_L2/3_IT VS L2/3_IT	Cmtm4
Dnal1	5.56080044159401e-241	0.463222824272756	0.873	0.582	1.73263420159186e-236	Im_L2/3_IT VS L2/3_IT	Dnal1
Cdkl2	1.31843826371876e-153	0.463159386275138	0.834	0.583	4.10798994209491e-149	Im_L2/3_IT VS L2/3_IT	Cdkl2
Plcb1	9.59178988036135e-289	0.463090484393357	0.973	0.792	2.98860989092299e-284	Im_L2/3_IT VS L2/3_IT	Plcb1
Ppp3cb	1.40830595797203e-283	0.462510446893293	0.998	0.99	4.38799970384925e-279	Im_L2/3_IT VS L2/3_IT	Ppp3cb
Slc4a8	7.80310659704158e-217	0.462507593005976	0.831	0.524	2.43129195350622e-212	Im_L2/3_IT VS L2/3_IT	Slc4a8
Reep5	5.50311350135468e-205	0.462230304485555	0.992	0.923	1.71466010475209e-200	Im_L2/3_IT VS L2/3_IT	Reep5
Sema6a	1.82351555220777e-196	0.461523281099529	0.606	0.286	5.68170975756896e-192	Im_L2/3_IT VS L2/3_IT	Sema6a
Nap1l3	4.42535624719679e-223	0.461169627677768	0.838	0.556	1.37885249950157e-218	Im_L2/3_IT VS L2/3_IT	Nap1l3
Adgrl1	1.6170636713762e-182	0.460622920829227	0.998	0.977	5.03844698727396e-178	Im_L2/3_IT VS L2/3_IT	Adgrl1
Synm	4.85459704117274e-303	0.460293565387828	0.615	0.214	1.5125953460886e-298	Im_L2/3_IT VS L2/3_IT	Synm
Map2k4	2.2442951128842e-236	0.459839380441049	0.967	0.849	6.99277471272459e-232	Im_L2/3_IT VS L2/3_IT	Map2k4
Wasl	1.08705009499204e-120	0.459002366431807	0.813	0.624	3.38703068597619e-116	Im_L2/3_IT VS L2/3_IT	Wasl
Phyh	2.66262529717209e-225	0.458982312812407	0.754	0.419	8.2962079009288e-221	Im_L2/3_IT VS L2/3_IT	Phyh
Edil3	1.16612502469233e-204	0.458850163854937	0.759	0.419	3.63341235193636e-200	Im_L2/3_IT VS L2/3_IT	Edil3
Dusp7	5.8792409571092e-275	0.457134731982887	0.766	0.409	1.83185389741608e-270	Im_L2/3_IT VS L2/3_IT	Dusp7
Sgsm1	8.40480907972156e-254	0.45650371660997	0.768	0.399	2.61877041305964e-249	Im_L2/3_IT VS L2/3_IT	Sgsm1
Tspyl1	1.18327722253632e-215	0.456308030067981	0.897	0.674	3.68685516997866e-211	Im_L2/3_IT VS L2/3_IT	Tspyl1
Pdcd4	3.31876490960759e-223	0.455648542750875	0.862	0.558	1.03406077053553e-218	Im_L2/3_IT VS L2/3_IT	Pdcd4
Fhl2	1.13712131625617e-280	0.454999923307252	0.676	0.295	3.54304259719099e-276	Im_L2/3_IT VS L2/3_IT	Fhl2
Ncoa7	1.99469487989061e-227	0.454819690933536	0.9	0.63	6.21507030676317e-223	Im_L2/3_IT VS L2/3_IT	Ncoa7
Wdr7	5.1777853279833e-214	0.454132171103814	0.948	0.747	1.61329435249304e-209	Im_L2/3_IT VS L2/3_IT	Wdr7
Akap6	1.1340196975516e-230	0.454051946758655	0.97	0.793	3.53337857363126e-226	Im_L2/3_IT VS L2/3_IT	Akap6
Kcnh7	5.31750339747022e-206	0.453107693239218	0.95	0.688	1.65682770858377e-201	Im_L2/3_IT VS L2/3_IT	Kcnh7
Sugt1	8.76774477278932e-193	0.452475246481686	0.932	0.761	2.7318539163057e-188	Im_L2/3_IT VS L2/3_IT	Sugt1
D10Jhu81e	3.60714098582083e-303	0.45176878793332	0.72	0.333	1.12391298836205e-298	Im_L2/3_IT VS L2/3_IT	D10Jhu81e
Samd8	5.28655788399615e-187	0.451668889564174	0.89	0.642	1.64718570549552e-182	Im_L2/3_IT VS L2/3_IT	Samd8
Cdip1	9.41212944812694e-176	0.451262538888814	0.876	0.666	2.93263129344739e-171	Im_L2/3_IT VS L2/3_IT	Cdip1
X1810037I17Rik	2.88948854263074e-246	0.450483650429638	0.765	0.441	9.00306840112886e-242	Im_L2/3_IT VS L2/3_IT	X1810037I17Rik
Unc13a	1.03396005596141e-229	0.449232917897193	0.892	0.646	3.22161274236457e-225	Im_L2/3_IT VS L2/3_IT	Unc13a
Mapk4	1.17441599126068e-293	0.448285359387104	0.645	0.258	3.65924534557004e-289	Im_L2/3_IT VS L2/3_IT	Mapk4
Skil	8.10500765493958e-198	0.448031499656863	0.847	0.612	2.52535828512608e-193	Im_L2/3_IT VS L2/3_IT	Skil
Clptm1	1.0285661525028e-212	0.447597806552795	0.849	0.589	3.20480641796821e-208	Im_L2/3_IT VS L2/3_IT	Clptm1
Cltc	4.33587782163414e-292	0.447531734398646	0.994	0.976	1.35097281166476e-287	Im_L2/3_IT VS L2/3_IT	Cltc
Clcn3	5.74811690116748e-207	0.44618560464064	0.974	0.867	1.79099826406576e-202	Im_L2/3_IT VS L2/3_IT	Clcn3
Higd1a	4.40222859127718e-258	0.445378898965825	0.789	0.453	1.37164638447015e-253	Im_L2/3_IT VS L2/3_IT	Higd1a
Fam217b	2.13031895185717e-253	0.443831980449663	0.685	0.311	6.63764779019656e-249	Im_L2/3_IT VS L2/3_IT	Fam217b
R3hdm4	7.2874805054387e-248	0.443671134246173	0.983	0.941	2.27063317588459e-243	Im_L2/3_IT VS L2/3_IT	R3hdm4
Flywch1	1.06414961216108e-167	0.443252106932823	0.78	0.511	3.31567736157148e-163	Im_L2/3_IT VS L2/3_IT	Flywch1
Rnf157	3.2008733485254e-196	0.442746624690165	0.842	0.537	9.97328117933544e-192	Im_L2/3_IT VS L2/3_IT	Rnf157
Camkk1	3.25897201689719e-290	0.441880992472991	0.561	0.201	1.01543050102483e-285	Im_L2/3_IT VS L2/3_IT	Camkk1
Pitpnm2	8.45418920059171e-156	0.440614769028728	0.949	0.77	2.63415627112036e-151	Im_L2/3_IT VS L2/3_IT	Pitpnm2
Rprd1a	4.95147439983803e-200	0.439182320842562	0.921	0.733	1.54278039350153e-195	Im_L2/3_IT VS L2/3_IT	Rprd1a
Chga	1.6850769470737e-197	0.438585353163892	0.878	0.65	5.25036275169223e-193	Im_L2/3_IT VS L2/3_IT	Chga
Cacnb1	7.34677815122129e-222	0.438502907082274	0.846	0.565	2.28910913635753e-217	Im_L2/3_IT VS L2/3_IT	Cacnb1
Amph	1.59565172927391e-219	0.437871395991842	0.909	0.65	4.97173165807164e-215	Im_L2/3_IT VS L2/3_IT	Amph
Dgkh	1.84267809963397e-161	0.437168810026381	0.943	0.75	5.74141642283952e-157	Im_L2/3_IT VS L2/3_IT	Dgkh
Fam219a	4.91986544910111e-217	0.436593004530655	0.959	0.825	1.53293167663092e-212	Im_L2/3_IT VS L2/3_IT	Fam219a
Arhgef4	2.1993319371226e-265	0.436349001422403	0.785	0.427	6.85267844968659e-261	Im_L2/3_IT VS L2/3_IT	Arhgef4
Sucla2	1.31055555790054e-211	0.435914044557502	0.874	0.649	4.08342900730649e-207	Im_L2/3_IT VS L2/3_IT	Sucla2
Slc23a2	4.02506730007467e-187	0.435616619483153	0.767	0.46	1.25413046935727e-182	Im_L2/3_IT VS L2/3_IT	Slc23a2
Inpp4a	4.20861072840607e-171	0.433654005627905	0.873	0.639	1.31131893075676e-166	Im_L2/3_IT VS L2/3_IT	Inpp4a
Crim1	6.1175051614083e-144	0.433487386805846	0.781	0.488	1.9060922581916e-139	Im_L2/3_IT VS L2/3_IT	Crim1
Gabrb2	4.06503145544061e-207	0.432657329517757	0.812	0.467	1.26658250088619e-202	Im_L2/3_IT VS L2/3_IT	Gabrb2
Rap1gds1	1.06935039573057e-193	0.432121924759362	0.966	0.799	3.3318819630173e-189	Im_L2/3_IT VS L2/3_IT	Rap1gds1
Nlgn3	3.30921155566979e-142	0.432015742862144	0.921	0.714	1.03108413651559e-137	Im_L2/3_IT VS L2/3_IT	Nlgn3
Lmo4	2.90941478920034e-158	0.431940081488315	0.998	0.973	9.06515460019043e-154	Im_L2/3_IT VS L2/3_IT	Lmo4
Dynll2	2.2091688013171e-181	0.431279454389927	0.993	0.948	6.88332815114382e-177	Im_L2/3_IT VS L2/3_IT	Dynll2
Chm	1.96018126742114e-249	0.430948847318311	0.809	0.46	6.10753279303079e-245	Im_L2/3_IT VS L2/3_IT	Chm
Calr	3.38458548087334e-192	0.43058083073902	0.996	0.95	1.05456914413052e-187	Im_L2/3_IT VS L2/3_IT	Calr
Rhbdd2	6.86939205291463e-260	0.429897176697531	0.744	0.38	2.14036517584714e-255	Im_L2/3_IT VS L2/3_IT	Rhbdd2
Add3	1.03697758661303e-195	0.42988016776216	0.833	0.462	3.23101476436888e-191	Im_L2/3_IT VS L2/3_IT	Add3
Mfsd6	1.01536324567281e-218	0.429645391079088	0.808	0.482	3.16366880086735e-214	Im_L2/3_IT VS L2/3_IT	Mfsd6
Map1lc3a	3.32385186820178e-147	0.429594325106576	0.96	0.926	1.03564576509431e-142	Im_L2/3_IT VS L2/3_IT	Map1lc3a
Slc25a3	6.29989439067865e-235	0.429250546073441	0.982	0.936	1.96292109424766e-230	Im_L2/3_IT VS L2/3_IT	Slc25a3
Fam160a2	6.81358186300146e-214	0.428334053683003	0.786	0.457	2.12297583687399e-209	Im_L2/3_IT VS L2/3_IT	Fam160a2
X2900026A02Rik	5.06187530015319e-283	0.427934818522609	0.655	0.273	1.57717910602173e-278	Im_L2/3_IT VS L2/3_IT	X2900026A02Rik
Tmed9	4.20397879964779e-193	0.427880140916158	0.927	0.74	1.30987571439426e-188	Im_L2/3_IT VS L2/3_IT	Tmed9
Prex1	5.6271130276967e-284	0.427809272713544	0.715	0.321	1.75329587716974e-279	Im_L2/3_IT VS L2/3_IT	Prex1
Ppp1r7	5.8500775670308e-193	0.427370202880055	0.906	0.69	1.82276716833546e-188	Im_L2/3_IT VS L2/3_IT	Ppp1r7
Arl6ip5	7.65655023221609e-172	0.426764646784517	0.921	0.704	2.38562792135389e-167	Im_L2/3_IT VS L2/3_IT	Arl6ip5
Jun	2.04908716742653e-214	0.426667769355351	0.475	0.166	6.38454579626757e-210	Im_L2/3_IT VS L2/3_IT	Jun
Lancl1	2.65273978606111e-185	0.425956733766153	0.893	0.669	8.26540662540919e-181	Im_L2/3_IT VS L2/3_IT	Lancl1
Cxxc5	1.73593986350395e-257	0.425881125732088	0.603	0.238	5.40884142670561e-253	Im_L2/3_IT VS L2/3_IT	Cxxc5
Prdx5	7.15089843294597e-189	0.425750893592722	0.931	0.806	2.22807693373731e-184	Im_L2/3_IT VS L2/3_IT	Prdx5
Bace1	1.05587798501741e-186	0.42547086285725	0.845	0.581	3.28990462571724e-182	Im_L2/3_IT VS L2/3_IT	Bace1
Hipk3	4.63029377616459e-214	0.425280283936061	0.711	0.381	1.44270693477736e-209	Im_L2/3_IT VS L2/3_IT	Hipk3
Pithd1	2.02403345003941e-217	0.423792237739133	0.771	0.444	6.30648342363278e-213	Im_L2/3_IT VS L2/3_IT	Pithd1
Pitpna	1.28281498886649e-227	0.423607021028701	0.979	0.921	3.9969949423102e-223	Im_L2/3_IT VS L2/3_IT	Pitpna
Got2	4.76873561048445e-210	0.423317128697578	0.964	0.873	1.48584264151474e-205	Im_L2/3_IT VS L2/3_IT	Got2
Srr	5.51921607916224e-201	0.422890141057769	0.857	0.588	1.71967734594537e-196	Im_L2/3_IT VS L2/3_IT	Srr
Tmem184b	7.45054583717859e-188	0.422283440190202	0.701	0.396	2.3214410719481e-183	Im_L2/3_IT VS L2/3_IT	Tmem184b
Efr3a	3.44121388021553e-152	0.421898814033752	0.809	0.536	1.07221342079756e-147	Im_L2/3_IT VS L2/3_IT	Efr3a
Flrt3	1.22072764791637e-199	0.421595500910243	0.773	0.415	3.80354320537782e-195	Im_L2/3_IT VS L2/3_IT	Flrt3
Exd2	3.88113987417202e-275	0.421350382844092	0.71	0.336	1.20928556199452e-270	Im_L2/3_IT VS L2/3_IT	Exd2
Pak1	1.01850418224499e-60	0.420653810761098	0.971	0.905	3.17345533103894e-56	Im_L2/3_IT VS L2/3_IT	Pak1
Atp6v0d1	2.38281720595621e-204	0.419545022149066	0.953	0.849	7.42438185031836e-200	Im_L2/3_IT VS L2/3_IT	Atp6v0d1
Lmtk2	3.74226056494972e-192	0.419028035123737	0.811	0.51	1.16601354682703e-187	Im_L2/3_IT VS L2/3_IT	Lmtk2
Minpp1	6.47843644059259e-204	0.418816707682373	0.821	0.517	2.01855122615984e-199	Im_L2/3_IT VS L2/3_IT	Minpp1
Dtna	6.71885435211572e-204	0.418439981618651	0.794	0.456	2.09346063903221e-199	Im_L2/3_IT VS L2/3_IT	Dtna
Slc24a3	2.85499384881783e-258	0.417457267736472	0.596	0.227	8.89558983414661e-254	Im_L2/3_IT VS L2/3_IT	Slc24a3
Ntrk3	3.66246118830006e-109	0.417051242577296	0.982	0.88	1.14114965705053e-104	Im_L2/3_IT VS L2/3_IT	Ntrk3
Ier5	1.21103352483938e-138	0.416804025207779	0.512	0.268	3.77333825669453e-134	Im_L2/3_IT VS L2/3_IT	Ier5
Npy1r	3.09997712049602e-175	0.416076884404154	0.769	0.429	9.65890871204151e-171	Im_L2/3_IT VS L2/3_IT	Npy1r
Stxbp5	5.10865554025021e-183	0.415091866716143	0.904	0.639	1.59175489323116e-178	Im_L2/3_IT VS L2/3_IT	Stxbp5
Abhd16a	3.12484482464631e-243	0.414888433220796	0.717	0.363	9.73639150463297e-239	Im_L2/3_IT VS L2/3_IT	Abhd16a
Klhl3	8.98512290960132e-258	0.414857775557494	0.731	0.344	2.79958459617358e-253	Im_L2/3_IT VS L2/3_IT	Klhl3
Tmx2	3.34353202620806e-196	0.414137835759462	0.833	0.559	1.04177770872591e-191	Im_L2/3_IT VS L2/3_IT	Tmx2
Fkrp	9.27787546204011e-273	0.413686351658418	0.702	0.319	2.89080043646246e-268	Im_L2/3_IT VS L2/3_IT	Fkrp
Chp1	1.35079193550546e-195	0.413646631239875	0.803	0.522	4.20879751264793e-191	Im_L2/3_IT VS L2/3_IT	Chp1
Kctd12	1.30738909837728e-207	0.4134974306664	0.795	0.43	4.07356295272394e-203	Im_L2/3_IT VS L2/3_IT	Kctd12
Vopp1	4.56835746944405e-175	0.412903655714635	0.944	0.796	1.42340882032938e-170	Im_L2/3_IT VS L2/3_IT	Vopp1
Sdcbp	1.08873390111959e-126	0.411835339434766	0.824	0.63	3.39227708910841e-122	Im_L2/3_IT VS L2/3_IT	Sdcbp
Ppm1a	3.30667468759372e-154	0.411828617065197	0.962	0.857	1.03029369916045e-149	Im_L2/3_IT VS L2/3_IT	Ppm1a
Amigo1	9.91778675727996e-240	0.411400454841452	0.59	0.25	3.09018399783329e-235	Im_L2/3_IT VS L2/3_IT	Amigo1
Mlf2	6.71376451954646e-239	0.410699032343427	0.991	0.979	2.09187474900029e-234	Im_L2/3_IT VS L2/3_IT	Mlf2
Crtac1	1.12864524398014e-294	0.41021491447163	0.431	0.106	3.51663285119332e-290	Im_L2/3_IT VS L2/3_IT	Crtac1
Gfod1	4.24701824340551e-238	0.410026803816793	0.664	0.314	1.32328594428029e-233	Im_L2/3_IT VS L2/3_IT	Gfod1
Samd12	7.17526286206495e-200	0.409307952669753	0.763	0.41	2.2356684025622e-195	Im_L2/3_IT VS L2/3_IT	Samd12
Arhgap5	2.10921906054082e-160	0.409199461927449	0.914	0.713	6.57190474883309e-156	Im_L2/3_IT VS L2/3_IT	Arhgap5
Tmem59	4.81091890757356e-173	0.408404716461435	0.96	0.831	1.49898611322177e-168	Im_L2/3_IT VS L2/3_IT	Tmem59
Mapk9	1.15960473668815e-172	0.407990992510719	0.947	0.774	3.61309643857293e-168	Im_L2/3_IT VS L2/3_IT	Mapk9
Golga7b	1.94344067866136e-222	0.407794601517492	0.759	0.435	6.05537246657305e-218	Im_L2/3_IT VS L2/3_IT	Golga7b
Cep19	2.0479994908148e-213	0.407330385005443	0.757	0.451	6.38115681348075e-209	Im_L2/3_IT VS L2/3_IT	Cep19
Tex2	2.5754409493808e-232	0.407253043399713	0.736	0.388	8.0245589100807e-228	Im_L2/3_IT VS L2/3_IT	Tex2
Acvr1b	1.85578649800902e-171	0.406997445634605	0.876	0.631	5.7822595704965e-167	Im_L2/3_IT VS L2/3_IT	Acvr1b
Sept11	2.08789088299975e-179	0.4064561482334	0.944	0.801	6.50545041325064e-175	Im_L2/3_IT VS L2/3_IT	Sept11
Gnl3l	5.16891039537308e-201	0.405472984791134	0.983	0.925	1.61052910099035e-196	Im_L2/3_IT VS L2/3_IT	Gnl3l
Capza2	5.05138744715141e-197	0.405326735723599	0.974	0.902	1.57391130078343e-192	Im_L2/3_IT VS L2/3_IT	Capza2
Glg1	6.49502577704638e-99	0.405325857432626	0.978	0.875	2.02372013161211e-94	Im_L2/3_IT VS L2/3_IT	Glg1
Tmem56	4.52870769340672e-179	0.404351217201025	0.732	0.419	1.41105474311167e-174	Im_L2/3_IT VS L2/3_IT	Tmem56
Usp14	2.04303813171872e-205	0.403613684242043	0.971	0.898	6.36569821080919e-201	Im_L2/3_IT VS L2/3_IT	Usp14
Ube2b	3.56021269017558e-210	0.403242060402367	0.971	0.906	1.10929107000491e-205	Im_L2/3_IT VS L2/3_IT	Ube2b
Rogdi	8.74046840950748e-269	0.403053656226735	0.602	0.241	2.72335514703434e-264	Im_L2/3_IT VS L2/3_IT	Rogdi
Slc25a14	7.65293819091763e-207	0.40271952985139	0.733	0.41	2.38450248152612e-202	Im_L2/3_IT VS L2/3_IT	Slc25a14
Camk2n2	1.4074807212872e-93	0.401814340764491	0.88	0.808	4.38542843138665e-89	Im_L2/3_IT VS L2/3_IT	Camk2n2
Tspan13	2.1364671860265e-195	0.401583669154186	0.993	0.941	6.65680445822138e-191	Im_L2/3_IT VS L2/3_IT	Tspan13
Slc25a4	4.43906097790139e-212	0.401548172416291	0.99	0.978	1.38312261949451e-207	Im_L2/3_IT VS L2/3_IT	Slc25a4
Pkm	2.46653480355117e-156	0.401522610608029	0.966	0.884	7.68522914090474e-152	Im_L2/3_IT VS L2/3_IT	Pkm
Magee1	3.17762035313987e-177	0.401196509054218	0.953	0.831	9.9008294963132e-173	Im_L2/3_IT VS L2/3_IT	Magee1
Tob1	8.55897013343462e-179	0.400978621068856	0.699	0.402	2.66680391417556e-174	Im_L2/3_IT VS L2/3_IT	Tob1
Crym	1.13959089851343e-270	0.400938712278521	0.379	0.084	3.55073732158813e-266	Im_L2/3_IT VS L2/3_IT	Crym
Gm42372	1.2667928853711e-197	0.399674771444964	0.841	0.553	3.94707327223928e-193	Im_L2/3_IT VS L2/3_IT	Gm42372
Pmepa1	1.51959920345281e-165	0.39935734517807	0.785	0.528	4.73476719811827e-161	Im_L2/3_IT VS L2/3_IT	Pmepa1
Tmem50a	6.02353148795543e-183	0.398669642944772	0.918	0.72	1.87681194101715e-178	Im_L2/3_IT VS L2/3_IT	Tmem50a
Atp8a1	1.39155275086683e-113	0.397594663474558	0.992	0.908	4.33580006115088e-109	Im_L2/3_IT VS L2/3_IT	Atp8a1
Os9	1.46263021414152e-152	0.397010168003301	0.927	0.757	4.55726322122215e-148	Im_L2/3_IT VS L2/3_IT	Os9
Gnai1	3.22726437705617e-180	0.396349531524784	0.988	0.9	1.00555103460316e-175	Im_L2/3_IT VS L2/3_IT	Gnai1
Vldlr	1.16723850673291e-150	0.396185988465159	0.872	0.613	3.63688173927839e-146	Im_L2/3_IT VS L2/3_IT	Vldlr
Lmo3	6.28938897757059e-207	0.395368029918016	0.679	0.317	1.95964781763144e-202	Im_L2/3_IT VS L2/3_IT	Lmo3
Tln2	3.57440108031702e-221	0.395316025229529	0.771	0.425	1.11371188860518e-216	Im_L2/3_IT VS L2/3_IT	Tln2
Lysmd2	4.53054343593596e-250	0.395147311834739	0.683	0.33	1.41162672376893e-245	Im_L2/3_IT VS L2/3_IT	Lysmd2
Klf16	1.41793072834701e-225	0.39480163958004	0.683	0.347	4.4179885633836e-221	Im_L2/3_IT VS L2/3_IT	Klf16
Fkbp2	1.92653410714586e-242	0.393601333447538	0.731	0.365	6.00269497104507e-238	Im_L2/3_IT VS L2/3_IT	Fkbp2
Adora1	3.14094910303506e-193	0.393385688729716	0.696	0.364	9.78656921523664e-189	Im_L2/3_IT VS L2/3_IT	Adora1
Arf1	1.69477637677336e-267	0.393038862683399	0.996	0.98	5.28058423475045e-263	Im_L2/3_IT VS L2/3_IT	Arf1
Abr	1.05430362223159e-157	0.392708120355662	0.95	0.782	3.28499922614918e-153	Im_L2/3_IT VS L2/3_IT	Abr
Ccdc184	1.14675833096353e-105	0.392425256031107	0.675	0.47	3.57306960761618e-101	Im_L2/3_IT VS L2/3_IT	Ccdc184
Ogdh	5.83383208711555e-180	0.392153498702477	0.915	0.728	1.81770540170346e-175	Im_L2/3_IT VS L2/3_IT	Ogdh
Pdgfa	1.6864491367861e-201	0.392079151882013	0.823	0.491	5.25463822039813e-197	Im_L2/3_IT VS L2/3_IT	Pdgfa
Rhobtb2	6.28797844093769e-242	0.391562639943317	0.688	0.332	1.95920832262736e-237	Im_L2/3_IT VS L2/3_IT	Rhobtb2
Hecw2	1.75775453423997e-282	0.391409162181258	0.664	0.266	5.47681157778491e-278	Im_L2/3_IT VS L2/3_IT	Hecw2
Pcdh17	8.82592041352167e-119	0.391302939438432	0.939	0.665	2.74998028244508e-114	Im_L2/3_IT VS L2/3_IT	Pcdh17
Tmem68	1.12700582225976e-179	0.391266552377818	0.87	0.611	3.51152474099697e-175	Im_L2/3_IT VS L2/3_IT	Tmem68
Rgs20	2.10785829985677e-174	0.390867484481725	0.691	0.374	6.56766489069373e-170	Im_L2/3_IT VS L2/3_IT	Rgs20
Arhgef17	6.71862801750527e-197	0.390534425194548	0.667	0.352	2.09339011769429e-192	Im_L2/3_IT VS L2/3_IT	Arhgef17
Lnpep	4.44662876271371e-79	0.39041034706512	0.81	0.602	1.38548058988634e-74	Im_L2/3_IT VS L2/3_IT	Lnpep
Itgb8	1.66904997830081e-156	0.389571500473428	0.816	0.521	5.20042592238966e-152	Im_L2/3_IT VS L2/3_IT	Itgb8
Actr2	7.17917533441611e-205	0.389036888293555	0.993	0.95	2.23688745069737e-200	Im_L2/3_IT VS L2/3_IT	Actr2
Raph1	1.82224254122137e-159	0.388944282371427	0.909	0.699	5.67774330993755e-155	Im_L2/3_IT VS L2/3_IT	Raph1
Brk1	4.23973695774645e-171	0.388842570941908	0.931	0.803	1.32101724129464e-166	Im_L2/3_IT VS L2/3_IT	Brk1
Mpv17l	3.37075554232546e-175	0.388217310178335	0.892	0.642	1.05026001187777e-170	Im_L2/3_IT VS L2/3_IT	Mpv17l
Myo5b	5.63895074379187e-175	0.3879215785699	0.573	0.281	1.75698427275067e-170	Im_L2/3_IT VS L2/3_IT	Myo5b
Trim9	1.71277078775013e-265	0.386090221889775	0.951	0.688	5.33665122047187e-261	Im_L2/3_IT VS L2/3_IT	Trim9
Cdkn2d	1.44572684620122e-220	0.385275991577405	0.728	0.401	4.50459570739376e-216	Im_L2/3_IT VS L2/3_IT	Cdkn2d
G6pc3	2.77729461038479e-215	0.384678198585271	0.702	0.36	8.65349454703692e-211	Im_L2/3_IT VS L2/3_IT	G6pc3
Trim32	3.13907308797397e-181	0.383696446869354	0.928	0.78	9.7807239275093e-177	Im_L2/3_IT VS L2/3_IT	Trim32
Dynll1	4.14466260900744e-171	0.383422803272061	0.984	0.962	1.29139397571454e-166	Im_L2/3_IT VS L2/3_IT	Dynll1
Ppt1	1.72043601619864e-210	0.383392792909274	0.768	0.445	5.36053453927172e-206	Im_L2/3_IT VS L2/3_IT	Ppt1
Slc7a4	7.93673906982922e-278	0.382791727285344	0.529	0.178	2.47292915937739e-273	Im_L2/3_IT VS L2/3_IT	Slc7a4
Pcdh19	6.53165716714052e-148	0.382452736915702	0.789	0.454	2.03513374013764e-143	Im_L2/3_IT VS L2/3_IT	Pcdh19
Srpr	7.03994748193509e-213	0.381774429217565	0.751	0.409	2.19350683642134e-208	Im_L2/3_IT VS L2/3_IT	Srpr
Insyn1	4.86843409111677e-241	0.381622249236816	0.702	0.347	1.51690669411016e-236	Im_L2/3_IT VS L2/3_IT	Insyn1
Slitrk3	8.26259946712033e-156	0.381541112510727	0.826	0.52	2.57446074196535e-151	Im_L2/3_IT VS L2/3_IT	Slitrk3
Lmo7	1.71373371389675e-229	0.38130730166231	0.796	0.393	5.33965150575949e-225	Im_L2/3_IT VS L2/3_IT	Lmo7
X2210016L21Rik	9.75449637128004e-172	0.381005821442623	0.931	0.826	3.03930597936343e-167	Im_L2/3_IT VS L2/3_IT	X2210016L21Rik
Sst	2.25696927700842e-292	0.380979172790572	0.499	0.136	7.03226487330283e-288	Im_L2/3_IT VS L2/3_IT	Sst
Met	3.72909576010626e-62	0.380826944018483	0.454	0.293	1.16191165693391e-57	Im_L2/3_IT VS L2/3_IT	Met
Serpine2	3.41601569241153e-203	0.380251576287745	0.514	0.201	1.06436216944158e-198	Im_L2/3_IT VS L2/3_IT	Serpine2
Tm9sf4	4.83319498394444e-156	0.380228179009495	0.856	0.605	1.50592689309741e-151	Im_L2/3_IT VS L2/3_IT	Tm9sf4
Idh3b	1.16020453487122e-174	0.379230445068834	0.853	0.631	3.61496528975176e-170	Im_L2/3_IT VS L2/3_IT	Idh3b
Coro2b	1.37690590194967e-162	0.378823119853446	0.86	0.613	4.29016340929479e-158	Im_L2/3_IT VS L2/3_IT	Coro2b
Nat14	1.42009030092205e-250	0.378773160760791	0.631	0.27	4.42471735961291e-246	Im_L2/3_IT VS L2/3_IT	Nat14
Lrrtm1	4.91528266531917e-155	0.377394335628643	0.905	0.628	1.53150377286015e-150	Im_L2/3_IT VS L2/3_IT	Lrrtm1
Lclat1	7.23419081477147e-296	0.376254884347241	0.609	0.216	2.25402917406649e-291	Im_L2/3_IT VS L2/3_IT	Lclat1
Iqsec1	2.40041561283254e-239	0.375786894540455	0.664	0.305	7.47921496646363e-235	Im_L2/3_IT VS L2/3_IT	Iqsec1
Begain	2.22219860636685e-149	0.375486529881796	0.903	0.729	6.92392641771782e-145	Im_L2/3_IT VS L2/3_IT	Begain
Arf5	1.07324109137076e-147	0.375265370499672	0.963	0.886	3.34400459249302e-143	Im_L2/3_IT VS L2/3_IT	Arf5
Naa60	1.02410730144231e-179	0.375245065064584	0.817	0.556	3.19091352983395e-175	Im_L2/3_IT VS L2/3_IT	Naa60
Mosmo	4.65324622590839e-153	0.374826919184312	0.806	0.543	1.44985845906854e-148	Im_L2/3_IT VS L2/3_IT	Mosmo
Ajm1	4.55861591071365e-285	0.374749333644125	0.62	0.241	1.42037354546016e-280	Im_L2/3_IT VS L2/3_IT	Ajm1
Higd2a	2.0864826296505e-155	0.373680409059892	0.907	0.764	6.50106257746502e-151	Im_L2/3_IT VS L2/3_IT	Higd2a
Atp5g1	4.33966759597303e-136	0.371813059347158	0.956	0.914	1.35215362955328e-131	Im_L2/3_IT VS L2/3_IT	Atp5g1
Mpp5	3.79337277736197e-251	0.371618438705412	0.481	0.154	1.18193908997044e-246	Im_L2/3_IT VS L2/3_IT	Mpp5
Tom1l2	4.58408662685764e-144	0.371592074568708	0.862	0.637	1.4283097111963e-139	Im_L2/3_IT VS L2/3_IT	Tom1l2
Nsg2	2.18504619255881e-204	0.371487003238492	1	0.993	6.80816692677476e-200	Im_L2/3_IT VS L2/3_IT	Nsg2
Plppr2	9.93240712245368e-153	0.37143935902728	0.967	0.867	3.09473941121412e-148	Im_L2/3_IT VS L2/3_IT	Plppr2
Pi4ka	3.29256917261516e-134	0.371306324890093	0.868	0.649	1.02589870280343e-129	Im_L2/3_IT VS L2/3_IT	Pi4ka
Snx3	6.13831426494841e-169	0.371277152260663	0.961	0.883	1.91257595867263e-164	Im_L2/3_IT VS L2/3_IT	Snx3
Agfg2	6.26525723545076e-215	0.369521262692028	0.686	0.34	1.95212884942175e-210	Im_L2/3_IT VS L2/3_IT	Agfg2
Ing2	1.30732974371002e-230	0.369297359635634	0.626	0.283	4.07337801545169e-226	Im_L2/3_IT VS L2/3_IT	Ing2
Sik3	3.6607855787294e-223	0.368822457142853	0.763	0.402	1.14062757062051e-218	Im_L2/3_IT VS L2/3_IT	Sik3
Plpp6	5.24183936594059e-230	0.368682185137491	0.546	0.218	1.63325230963977e-225	Im_L2/3_IT VS L2/3_IT	Plpp6
Cbfa2t3	1.83704427130501e-231	0.367833887269021	0.462	0.154	5.72386254053215e-227	Im_L2/3_IT VS L2/3_IT	Cbfa2t3
Ptpra	4.50804890813612e-162	0.367021495542248	0.985	0.901	1.40461787879705e-157	Im_L2/3_IT VS L2/3_IT	Ptpra
Plxnc1	4.95216320234828e-157	0.366997035096319	0.814	0.484	1.54299501058768e-152	Im_L2/3_IT VS L2/3_IT	Plxnc1
Pink1	4.31231663306182e-154	0.366435996570869	0.701	0.434	1.3436316165294e-149	Im_L2/3_IT VS L2/3_IT	Pink1
Dnajb9	9.89334535416659e-189	0.365065881387824	0.701	0.391	3.08256854545123e-184	Im_L2/3_IT VS L2/3_IT	Dnajb9
Kcnb2	7.67429893496662e-211	0.364795828168463	0.839	0.469	2.3911580621569e-206	Im_L2/3_IT VS L2/3_IT	Kcnb2
Ap2a1	1.19392096840637e-161	0.364660781175635	0.87	0.649	3.72001895336057e-157	Im_L2/3_IT VS L2/3_IT	Ap2a1
X1190002N15Rik	1.25539770907191e-174	0.364180584820126	0.618	0.31	3.91156818192626e-170	Im_L2/3_IT VS L2/3_IT	X1190002N15Rik
Strn	1.82824533963708e-171	0.363945744292287	0.805	0.53	5.69644682924122e-167	Im_L2/3_IT VS L2/3_IT	Strn
Mrfap1	1.54698719141543e-182	0.363270492647836	0.98	0.93	4.82010269101221e-178	Im_L2/3_IT VS L2/3_IT	Mrfap1
Abat	9.05696349357722e-282	0.363054280606885	0.605	0.219	2.82196868532879e-277	Im_L2/3_IT VS L2/3_IT	Abat
P4htm	2.27535694665423e-252	0.362472120847101	0.566	0.216	7.08955717438525e-248	Im_L2/3_IT VS L2/3_IT	P4htm
Arhgap26	3.05637244957932e-272	0.3623436917014	0.727	0.312	9.52304527839924e-268	Im_L2/3_IT VS L2/3_IT	Arhgap26
Cacng2	5.5646917987934e-152	0.361771512041404	0.891	0.639	1.73384667066805e-147	Im_L2/3_IT VS L2/3_IT	Cacng2
Ak1	2.46667157914861e-161	0.361729648413724	0.863	0.629	7.68565530631125e-157	Im_L2/3_IT VS L2/3_IT	Ak1
Mfn2	2.73153731637612e-155	0.361409139919692	0.884	0.661	8.5109239703647e-151	Im_L2/3_IT VS L2/3_IT	Mfn2
Tmem132a	2.79481669725019e-93	0.360937086404889	0.93	0.798	8.70808986529216e-89	Im_L2/3_IT VS L2/3_IT	Tmem132a
Ppm1h	1.26951563643139e-181	0.360850140334204	0.777	0.441	3.95555681999294e-177	Im_L2/3_IT VS L2/3_IT	Ppm1h
Gas6	3.98900975949142e-287	0.360196608604615	0.559	0.183	1.24289566086234e-282	Im_L2/3_IT VS L2/3_IT	Gas6
Glrx	4.52032989155019e-266	0.359930516921616	0.58	0.218	1.40844438760921e-261	Im_L2/3_IT VS L2/3_IT	Glrx
Aldh1a3	9.78028556816975e-180	0.359015235230414	0.562	0.234	3.04734137733033e-175	Im_L2/3_IT VS L2/3_IT	Aldh1a3
Jak1	2.43329399601294e-145	0.358682750302347	0.94	0.79	7.58165743277713e-141	Im_L2/3_IT VS L2/3_IT	Jak1
Cnih1	5.1018547033445e-164	0.358231855663737	0.808	0.522	1.58963588846808e-159	Im_L2/3_IT VS L2/3_IT	Cnih1
Dnaja4	2.53696726602872e-242	0.357771887889499	0.438	0.137	7.90468260749228e-238	Im_L2/3_IT VS L2/3_IT	Dnaja4
Otud1	8.22773028300754e-267	0.35709912274098	0.546	0.195	2.56359620157949e-262	Im_L2/3_IT VS L2/3_IT	Otud1
Mbp	2.51949126896883e-188	0.355990396832062	0.583	0.259	7.85023089585309e-184	Im_L2/3_IT VS L2/3_IT	Mbp
Hid1	9.87289897834221e-166	0.355809411155572	0.751	0.457	3.07619786367187e-161	Im_L2/3_IT VS L2/3_IT	Hid1
Tmem246	1.28143580208651e-151	0.355793673892273	0.821	0.552	3.99269767214116e-147	Im_L2/3_IT VS L2/3_IT	Tmem246
Actn4	6.80041603949628e-143	0.355595153263524	0.876	0.676	2.11887362958625e-138	Im_L2/3_IT VS L2/3_IT	Actn4
Comt	2.04610743998174e-145	0.355579807597679	0.954	0.81	6.37526156149511e-141	Im_L2/3_IT VS L2/3_IT	Comt
Fabp3	1.11478614477439e-130	0.355557814066167	0.866	0.668	3.47345066988805e-126	Im_L2/3_IT VS L2/3_IT	Fabp3
Tex264	9.46131765689974e-177	0.355006635999954	0.704	0.407	2.94795735553682e-172	Im_L2/3_IT VS L2/3_IT	Tex264
Dclk3	4.83733980768001e-296	0.354921298637285	0.546	0.164	1.50721833727694e-291	Im_L2/3_IT VS L2/3_IT	Dclk3
Sgip1	6.02863212207191e-175	0.354601353014581	0.975	0.877	1.87840119659517e-170	Im_L2/3_IT VS L2/3_IT	Sgip1
Ift20	4.34873116546422e-148	0.354359376614554	0.79	0.566	1.35497765653534e-143	Im_L2/3_IT VS L2/3_IT	Ift20
Zmat3	2.50593085403999e-197	0.354151616447653	0.696	0.378	7.80797935501779e-193	Im_L2/3_IT VS L2/3_IT	Zmat3
Bag4	2.82679522588575e-106	0.354016793465196	0.885	0.72	8.80772856481481e-102	Im_L2/3_IT VS L2/3_IT	Bag4
Hdac11	5.32072134294742e-275	0.353976264602387	0.578	0.214	1.65783035603556e-270	Im_L2/3_IT VS L2/3_IT	Hdac11
Ankrd46	7.25339102589863e-143	0.353540583915473	0.94	0.803	2.2600115758495e-138	Im_L2/3_IT VS L2/3_IT	Ankrd46
Pim2	1.75949296450877e-217	0.353320580915224	0.623	0.291	5.48222817881641e-213	Im_L2/3_IT VS L2/3_IT	Pim2
Zdhhc21	3.16379297408099e-161	0.352873427952406	0.807	0.499	9.85774614864155e-157	Im_L2/3_IT VS L2/3_IT	Zdhhc21
Ccny	1.88450476096749e-146	0.351650797790036	0.922	0.737	5.8717399342225e-142	Im_L2/3_IT VS L2/3_IT	Ccny
Mfap3l	1.08404656702202e-289	0.351308799537549	0.501	0.148	3.37767229352722e-285	Im_L2/3_IT VS L2/3_IT	Mfap3l
Uqcr11	1.48615813221915e-142	0.350731094516936	0.863	0.7	4.63057150836842e-138	Im_L2/3_IT VS L2/3_IT	Uqcr11
Dnajb1	1.7317173139777e-131	0.350646907957335	0.727	0.48	5.39568480689171e-127	Im_L2/3_IT VS L2/3_IT	Dnajb1
Sod2	3.33897821040712e-151	0.350582467572606	0.945	0.798	1.04035883079865e-146	Im_L2/3_IT VS L2/3_IT	Sod2
Pgr	3.81648531753777e-254	0.350537165410509	0.444	0.132	1.18914049523842e-249	Im_L2/3_IT VS L2/3_IT	Pgr
Sgcb	2.15136131107617e-171	0.350107065234575	0.725	0.43	6.70321157305114e-167	Im_L2/3_IT VS L2/3_IT	Sgcb
Ywhab	3.48713543128215e-180	0.349853553683559	0.999	0.998	1.08652165767889e-175	Im_L2/3_IT VS L2/3_IT	Ywhab
Rap2b	1.36159513190964e-117	0.349547418415748	0.874	0.662	4.24245811200405e-113	Im_L2/3_IT VS L2/3_IT	Rap2b
Apba1	1.34119363025386e-134	0.348897508134834	0.842	0.614	4.17889111314497e-130	Im_L2/3_IT VS L2/3_IT	Apba1
Dock3	4.60869216292025e-117	0.348275034089947	0.923	0.718	1.43597630412269e-112	Im_L2/3_IT VS L2/3_IT	Dock3
Palmd	3.44867767390189e-237	0.34821681121418	0.698	0.316	1.07453898963435e-232	Im_L2/3_IT VS L2/3_IT	Palmd
Dcaf7	5.38507968518159e-152	0.348085029958069	0.966	0.88	1.67788312830888e-147	Im_L2/3_IT VS L2/3_IT	Dcaf7
Trappc12	3.0896207130113e-169	0.347922504224082	0.78	0.497	9.6266402176006e-165	Im_L2/3_IT VS L2/3_IT	Trappc12
Ggt7	3.54512218538795e-149	0.347887331528444	0.838	0.583	1.10458917052318e-144	Im_L2/3_IT VS L2/3_IT	Ggt7
Nos1ap	9.38049988316383e-162	0.347575080305554	0.647	0.345	2.92277615359619e-157	Im_L2/3_IT VS L2/3_IT	Nos1ap
Cntfr	8.25218485630117e-169	0.347541349597678	0.624	0.308	2.57121575752632e-164	Im_L2/3_IT VS L2/3_IT	Cntfr
Cadps	3.29108253723289e-258	0.347424549969725	0.905	0.505	1.02543549695103e-253	Im_L2/3_IT VS L2/3_IT	Cadps
Bpnt1	6.76522231908657e-194	0.346958533400592	0.675	0.359	2.10790797018099e-189	Im_L2/3_IT VS L2/3_IT	Bpnt1
Kcnc1	1.24254275842954e-93	0.346604482467112	0.789	0.568	3.87151472671476e-89	Im_L2/3_IT VS L2/3_IT	Kcnc1
Emc10	3.42473159380252e-117	0.346277506447832	0.979	0.89	1.06707786999699e-112	Im_L2/3_IT VS L2/3_IT	Emc10
Lix1	3.71429305365774e-144	0.346103819331822	0.789	0.523	1.15729942965868e-139	Im_L2/3_IT VS L2/3_IT	Lix1
Slc35b4	1.16267568612567e-143	0.345716787025466	0.686	0.408	3.62266490283037e-139	Im_L2/3_IT VS L2/3_IT	Slc35b4
X2610002M06Rik	1.46603257197861e-149	0.345284865044327	0.86	0.621	4.56786428777094e-145	Im_L2/3_IT VS L2/3_IT	X2610002M06Rik
Pigk	7.316715862426e-239	0.345258826637857	0.576	0.227	2.27974232841469e-234	Im_L2/3_IT VS L2/3_IT	Pigk
Rabac1	2.91187568795504e-142	0.344491254758956	0.892	0.689	9.07282226853032e-138	Im_L2/3_IT VS L2/3_IT	Rabac1
Abhd8	1.69533279944323e-160	0.34381178032391	0.73	0.45	5.28231793650521e-156	Im_L2/3_IT VS L2/3_IT	Abhd8
Hace1	1.37486621659068e-191	0.342755566858868	0.606	0.285	4.28380815765325e-187	Im_L2/3_IT VS L2/3_IT	Hace1
Asns	6.43074027524344e-153	0.341419576975053	0.823	0.544	2.00369005496035e-148	Im_L2/3_IT VS L2/3_IT	Asns
Pmm1	8.42826693258582e-183	0.339871301480931	0.726	0.414	2.62607941085509e-178	Im_L2/3_IT VS L2/3_IT	Pmm1
Atg4c	1.15579464555625e-189	0.339749391740895	0.667	0.342	3.60122495662415e-185	Im_L2/3_IT VS L2/3_IT	Atg4c
Dnajc16	3.16616542428413e-195	0.339422880815311	0.491	0.198	9.86513822898451e-191	Im_L2/3_IT VS L2/3_IT	Dnajc16
Tmem178	2.99235249182905e-203	0.339231278139799	0.485	0.183	9.32357189404096e-199	Im_L2/3_IT VS L2/3_IT	Tmem178
Emc4	1.14771436254544e-128	0.339225998173769	0.849	0.657	3.57604841081909e-124	Im_L2/3_IT VS L2/3_IT	Emc4
Yaf2	5.87873032701313e-135	0.338593680791236	0.87	0.671	1.83169479529075e-130	Im_L2/3_IT VS L2/3_IT	Yaf2
X5730409E04Rik	1.56271867457304e-163	0.338300249627024	0.773	0.479	4.86911884623469e-159	Im_L2/3_IT VS L2/3_IT	X5730409E04Rik
Zbtb4	2.35262599386508e-221	0.338236402505947	0.591	0.251	7.33031207168482e-217	Im_L2/3_IT VS L2/3_IT	Zbtb4
Vti1b	3.25616559171035e-143	0.338068185414818	0.909	0.747	1.01455607506511e-138	Im_L2/3_IT VS L2/3_IT	Vti1b
Ddx24	3.54785404973068e-139	0.338066491604817	0.939	0.814	1.10544036481509e-134	Im_L2/3_IT VS L2/3_IT	Ddx24
Kcna4	7.86308353611563e-212	0.337807320948833	0.508	0.193	2.44997956818291e-207	Im_L2/3_IT VS L2/3_IT	Kcna4
Hagh	4.25086793464864e-221	0.33757581314193	0.588	0.258	1.32448543107782e-216	Im_L2/3_IT VS L2/3_IT	Hagh
Cbx4	2.7051993760463e-163	0.337063610936386	0.704	0.422	8.42886021588506e-159	Im_L2/3_IT VS L2/3_IT	Cbx4
Paqr8	4.3267307592975e-172	0.336369306853179	0.578	0.275	1.34812276998192e-167	Im_L2/3_IT VS L2/3_IT	Paqr8
Kpna1	3.50504065500366e-119	0.334869484816199	0.904	0.715	1.09210056728604e-114	Im_L2/3_IT VS L2/3_IT	Kpna1
Smim12	1.1641298870656e-201	0.334471752951793	0.635	0.307	3.627195902119e-197	Im_L2/3_IT VS L2/3_IT	Smim12
Nr2f1	8.93900069199769e-142	0.334085498128454	0.829	0.507	2.78521383561264e-137	Im_L2/3_IT VS L2/3_IT	Nr2f1
Atp6v1f	1.06725604109395e-134	0.333270506114167	0.886	0.723	3.32535637284053e-130	Im_L2/3_IT VS L2/3_IT	Atp6v1f
Kcnq2	8.87551785414293e-84	0.33320948439693	0.945	0.798	2.76543385299386e-79	Im_L2/3_IT VS L2/3_IT	Kcnq2
Rgs7	2.16471199246629e-168	0.3330301918032	0.905	0.648	6.74480962612647e-164	Im_L2/3_IT VS L2/3_IT	Rgs7
Ctsd	7.75851518289059e-228	0.332572243774357	0.574	0.235	2.41739816068505e-223	Im_L2/3_IT VS L2/3_IT	Ctsd
Pdzd2	1.18699144842535e-227	0.332332938705689	0.569	0.215	3.6984279550037e-223	Im_L2/3_IT VS L2/3_IT	Pdzd2
Mbnl1	7.10537084670228e-132	0.332130733682223	0.67	0.398	2.2138914484155e-127	Im_L2/3_IT VS L2/3_IT	Mbnl1
Fam76a	4.39945516958362e-148	0.331323404640188	0.669	0.388	1.37078224173886e-143	Im_L2/3_IT VS L2/3_IT	Fam76a
Pcmtd2	2.72419283903657e-121	0.330908096140052	0.895	0.681	8.48804004787015e-117	Im_L2/3_IT VS L2/3_IT	Pcmtd2
Hk1	2.24605867522261e-132	0.330753754652123	0.944	0.797	6.99826962025862e-128	Im_L2/3_IT VS L2/3_IT	Hk1
Dnajb5	3.0537943387448e-143	0.329459522349164	0.73	0.476	9.51501240066106e-139	Im_L2/3_IT VS L2/3_IT	Dnajb5
Rab7	2.83079276695577e-173	0.329438681053279	0.987	0.968	8.82018410328078e-169	Im_L2/3_IT VS L2/3_IT	Rab7
Rab39b	1.64189206774906e-129	0.329297680867744	0.811	0.562	5.11580730469253e-125	Im_L2/3_IT VS L2/3_IT	Rab39b
Smarca2	7.49389940900909e-69	0.328516260343532	0.993	0.973	2.33494917785905e-64	Im_L2/3_IT VS L2/3_IT	Smarca2
Pkig	3.41715295252166e-130	0.328275427107061	0.793	0.549	1.0647165169467e-125	Im_L2/3_IT VS L2/3_IT	Pkig
Atp6v1h	1.68770769262122e-142	0.327651172004728	0.952	0.853	5.25855962866919e-138	Im_L2/3_IT VS L2/3_IT	Atp6v1h
Lpin2	4.25817881644032e-146	0.327608428209395	0.76	0.483	1.32676335562648e-141	Im_L2/3_IT VS L2/3_IT	Lpin2
Slc25a12	1.47803195211843e-151	0.327382914851366	0.835	0.576	4.60525195641061e-147	Im_L2/3_IT VS L2/3_IT	Slc25a12
Sh3bgrl3	5.69927899164327e-117	0.326966652137597	0.943	0.848	1.77578134821621e-112	Im_L2/3_IT VS L2/3_IT	Sh3bgrl3
Capzb	3.4977008553514e-134	0.326908498635747	0.965	0.912	1.08981363251039e-129	Im_L2/3_IT VS L2/3_IT	Capzb
Plec	7.77284503852744e-302	0.32628267907812	0.484	0.128	2.42186305710438e-297	Im_L2/3_IT VS L2/3_IT	Plec
Dennd4a	4.05135215374045e-158	0.325555244083846	0.699	0.391	1.26232030406245e-153	Im_L2/3_IT VS L2/3_IT	Dennd4a
Oscp1	9.15715261942599e-213	0.325401617351028	0.609	0.272	2.85318561316075e-208	Im_L2/3_IT VS L2/3_IT	Oscp1
Ly6h	3.53990047554677e-117	0.325281173985761	0.986	0.912	1.10296219017086e-112	Im_L2/3_IT VS L2/3_IT	Ly6h
Shisa7	1.92526433608181e-95	0.324796753788038	0.881	0.692	5.99873861836372e-91	Im_L2/3_IT VS L2/3_IT	Shisa7
Nomo1	8.39082086430074e-115	0.324665326123476	0.774	0.541	2.61441196489882e-110	Im_L2/3_IT VS L2/3_IT	Nomo1
Fam149a	2.77749853302654e-213	0.324497749629251	0.589	0.252	8.65412992920409e-209	Im_L2/3_IT VS L2/3_IT	Fam149a
Sbds	4.0999531669369e-173	0.324253188960904	0.627	0.324	1.2774634077542e-168	Im_L2/3_IT VS L2/3_IT	Sbds
Ccdc92	1.58661575909917e-147	0.324236403622325	0.629	0.352	4.94357738220118e-143	Im_L2/3_IT VS L2/3_IT	Ccdc92
Mcfd2	2.37770944127143e-186	0.324102852929501	0.5	0.212	7.40846707711351e-182	Im_L2/3_IT VS L2/3_IT	Mcfd2
Atp5a1	5.09004413387938e-196	0.324027150792888	0.994	0.988	1.58595595123414e-191	Im_L2/3_IT VS L2/3_IT	Atp5a1
Apmap	4.53429662834612e-187	0.323882371396681	0.641	0.323	1.41279614346008e-182	Im_L2/3_IT VS L2/3_IT	Apmap
Tmem181a	1.28968078690061e-118	0.323789203813461	0.885	0.691	4.01838739582491e-114	Im_L2/3_IT VS L2/3_IT	Tmem181a
Agap2	2.62136645077259e-134	0.32321117994836	0.926	0.755	8.16765358731723e-130	Im_L2/3_IT VS L2/3_IT	Agap2
Rap1gap	4.03933674163961e-203	0.322791905168175	0.691	0.352	1.25857654196007e-198	Im_L2/3_IT VS L2/3_IT	Rap1gap
Mtch1	8.36353365048899e-133	0.322557405603758	0.991	0.947	2.60590981481936e-128	Im_L2/3_IT VS L2/3_IT	Mtch1
B4galnt1	8.73025247893109e-115	0.322473751839126	0.926	0.746	2.72017206738535e-110	Im_L2/3_IT VS L2/3_IT	B4galnt1
Pde1b	2.00252779246881e-171	0.322129051211579	0.625	0.314	6.23947609577431e-167	Im_L2/3_IT VS L2/3_IT	Pde1b
Bex2	4.68705760885347e-137	0.322000756500747	0.964	0.921	1.46039340976657e-132	Im_L2/3_IT VS L2/3_IT	Bex2
Aebp2	1.85112754697196e-124	0.321788888482306	0.735	0.469	5.76774321085523e-120	Im_L2/3_IT VS L2/3_IT	Aebp2
Insig2	3.53722077599728e-117	0.321510251589336	0.712	0.471	1.10212724938523e-112	Im_L2/3_IT VS L2/3_IT	Insig2
Cnrip1	3.67097767031644e-79	0.321472089815945	0.929	0.882	1.1438032225172e-74	Im_L2/3_IT VS L2/3_IT	Cnrip1
Rexo2	4.97028428203622e-148	0.321276981526938	0.78	0.497	1.54864117659685e-143	Im_L2/3_IT VS L2/3_IT	Rexo2
Sdc2	1.64678659750228e-156	0.320697257717897	0.632	0.321	5.13105768049759e-152	Im_L2/3_IT VS L2/3_IT	Sdc2
Ugcg	4.49052234123588e-109	0.320557135937551	0.844	0.65	1.39915695108228e-104	Im_L2/3_IT VS L2/3_IT	Ugcg
Timp2	1.02381148458141e-81	0.320527123954693	0.992	0.927	3.18999182365877e-77	Im_L2/3_IT VS L2/3_IT	Timp2
Slc25a44	6.69700304686298e-137	0.32027898949919	0.76	0.501	2.08665220934157e-132	Im_L2/3_IT VS L2/3_IT	Slc25a44
Klc2	1.64649177909206e-140	0.320271850104156	0.785	0.526	5.13013908529506e-136	Im_L2/3_IT VS L2/3_IT	Klc2
Hist1h2bc	8.49598879721051e-190	0.31998199215602	0.499	0.203	2.64718018943485e-185	Im_L2/3_IT VS L2/3_IT	Hist1h2bc
Usp11	2.29571473798101e-89	0.31943690561364	0.859	0.703	7.15298798060124e-85	Im_L2/3_IT VS L2/3_IT	Usp11
Slc25a16	9.48271655383825e-177	0.319003320798061	0.666	0.359	2.95462482384492e-172	Im_L2/3_IT VS L2/3_IT	Slc25a16
Dnajc10	7.32606432416065e-102	0.318743485073084	0.833	0.62	2.28265512212197e-97	Im_L2/3_IT VS L2/3_IT	Dnajc10
Cacna1i	3.73755806138209e-239	0.318425788033857	0.528	0.188	1.16454834076543e-234	Im_L2/3_IT VS L2/3_IT	Cacna1i
Rhob	3.23446742075139e-133	0.318033038802723	0.983	0.943	1.00779535895772e-128	Im_L2/3_IT VS L2/3_IT	Rhob
Braf	2.96158261088683e-96	0.317985323391163	0.923	0.729	9.2276990990012e-92	Im_L2/3_IT VS L2/3_IT	Braf
Plcb4	4.42540899711753e-162	0.317755496998184	0.568	0.27	1.37886893532188e-157	Im_L2/3_IT VS L2/3_IT	Plcb4
Grid1	3.77015358731875e-159	0.317640019425806	0.713	0.397	1.17470445473678e-154	Im_L2/3_IT VS L2/3_IT	Grid1
Negr1	4.22368117258879e-156	0.317297395007059	0.955	0.693	1.31601457975522e-151	Im_L2/3_IT VS L2/3_IT	Negr1
Kcnc2	3.49286971008392e-255	0.31725159757029	0.435	0.119	1.08830834426795e-250	Im_L2/3_IT VS L2/3_IT	Kcnc2
Evc2	2.25956207325346e-291	0.3171160048448	0.27	0.033	7.04034350784313e-287	Im_L2/3_IT VS L2/3_IT	Evc2
X1700001L19Rik	6.86469493450882e-280	0.316790653716765	0.522	0.158	2.13890164769426e-275	Im_L2/3_IT VS L2/3_IT	X1700001L19Rik
Rnf208	2.81288566220579e-123	0.316539799371459	0.907	0.742	8.76438914630082e-119	Im_L2/3_IT VS L2/3_IT	Rnf208
Tmem248	3.55850993674941e-141	0.316430525824517	0.732	0.45	1.10876052609238e-136	Im_L2/3_IT VS L2/3_IT	Tmem248
Vps13a	1.25025912424246e-106	0.316291167068709	0.682	0.422	3.89555737931465e-102	Im_L2/3_IT VS L2/3_IT	Vps13a
Umad1	3.76378773170808e-127	0.316063350299323	0.67	0.425	1.17272098144561e-122	Im_L2/3_IT VS L2/3_IT	Umad1
Pdk1	8.35484351242834e-151	0.315769513819743	0.615	0.32	2.60320214160242e-146	Im_L2/3_IT VS L2/3_IT	Pdk1
Tmem109	1.29992100004568e-209	0.315425665966185	0.526	0.212	4.05029385194232e-205	Im_L2/3_IT VS L2/3_IT	Tmem109
Dnajc30	4.97955654881363e-161	0.315245003719834	0.73	0.432	1.55153022947935e-156	Im_L2/3_IT VS L2/3_IT	Dnajc30
Angpt1	5.87844363448488e-165	0.314669038639407	0.453	0.181	1.8316054676328e-160	Im_L2/3_IT VS L2/3_IT	Angpt1
Arhgef28	1.5443866825108e-148	0.314138824040932	0.703	0.383	4.81200002536716e-144	Im_L2/3_IT VS L2/3_IT	Arhgef28
Acyp2	4.36151958918004e-302	0.313961305308116	0.51	0.148	1.35896227359672e-297	Im_L2/3_IT VS L2/3_IT	Acyp2
Cacna1a	2.3365874572486e-102	0.312349979472585	0.875	0.669	7.28033919929518e-98	Im_L2/3_IT VS L2/3_IT	Cacna1a
Man2a1	7.22725436117106e-163	0.312298822414979	0.522	0.229	2.25186791385368e-158	Im_L2/3_IT VS L2/3_IT	Man2a1
Agpat1	1.93616638916055e-133	0.312294135327213	0.843	0.609	6.03270723534644e-129	Im_L2/3_IT VS L2/3_IT	Agpat1
Timm17a	2.10195509782587e-172	0.312278309203643	0.687	0.381	6.54927169380583e-168	Im_L2/3_IT VS L2/3_IT	Timm17a
Nme7	6.89118823758638e-189	0.311880402181707	0.643	0.321	2.14715643106717e-184	Im_L2/3_IT VS L2/3_IT	Nme7
Clip4	8.01045191012612e-197	0.311701543738373	0.6	0.269	2.4958966061571e-192	Im_L2/3_IT VS L2/3_IT	Clip4
B230217C12Rik	5.20581780387327e-144	0.311548504767441	0.664	0.383	1.62202871133083e-139	Im_L2/3_IT VS L2/3_IT	B230217C12Rik
Anxa7	9.03216964698085e-156	0.311243784912655	0.729	0.421	2.81424341860629e-151	Im_L2/3_IT VS L2/3_IT	Anxa7
Slc48a1	5.71183505366825e-138	0.310813555381212	0.795	0.548	1.77969356602195e-133	Im_L2/3_IT VS L2/3_IT	Slc48a1
Kdm7a	4.22026040694787e-145	0.310717609410421	0.562	0.276	1.31494873759682e-140	Im_L2/3_IT VS L2/3_IT	Kdm7a
Plbd2	9.37778565374192e-202	0.310643963396496	0.546	0.233	2.92193045399291e-197	Im_L2/3_IT VS L2/3_IT	Plbd2
Ache	4.70464754622562e-158	0.310071530799249	0.568	0.266	1.46587408245298e-153	Im_L2/3_IT VS L2/3_IT	Ache
Araf	1.70046629390822e-125	0.310037661806262	0.93	0.801	5.29831287855923e-121	Im_L2/3_IT VS L2/3_IT	Araf
Galnt13	4.58555057802766e-213	0.309724946329199	0.644	0.28	1.42876584910186e-208	Im_L2/3_IT VS L2/3_IT	Galnt13
Plagl1	3.99803280732538e-232	0.309456596934952	0.496	0.166	1.24570706210644e-227	Im_L2/3_IT VS L2/3_IT	Plagl1
Tm9sf3	1.58235140854471e-109	0.308367139247791	0.984	0.923	4.93029051874362e-105	Im_L2/3_IT VS L2/3_IT	Tm9sf3
Ndufa3	1.39832683713469e-120	0.30808527065836	0.882	0.71	4.35690675914426e-116	Im_L2/3_IT VS L2/3_IT	Ndufa3
Pdpk1	5.49883768611458e-100	0.308073158445273	0.869	0.664	1.71332784623958e-95	Im_L2/3_IT VS L2/3_IT	Pdpk1
Atp9a	1.16428023428117e-99	0.307983694665467	0.957	0.834	3.62766435397326e-95	Im_L2/3_IT VS L2/3_IT	Atp9a
B3galnt1	3.39520431893754e-151	0.306980862731209	0.73	0.44	1.05787776169456e-146	Im_L2/3_IT VS L2/3_IT	B3galnt1
St8sia3	5.56510609303925e-103	0.306784613231466	0.976	0.895	1.73397575646917e-98	Im_L2/3_IT VS L2/3_IT	St8sia3
Ahcyl2	1.28562728878293e-169	0.306593649159514	0.736	0.411	4.00575750638984e-165	Im_L2/3_IT VS L2/3_IT	Ahcyl2
Flrt1	3.87735404873177e-129	0.306121175592515	0.523	0.268	1.20810597450384e-124	Im_L2/3_IT VS L2/3_IT	Flrt1
Agpat3	6.42598185284337e-100	0.305732293467787	0.917	0.746	2.00220742570894e-95	Im_L2/3_IT VS L2/3_IT	Agpat3
Abca2	1.24913663950067e-119	0.305678710724029	0.719	0.458	3.89205994135618e-115	Im_L2/3_IT VS L2/3_IT	Abca2
Marc2	3.62557147743985e-148	0.305509987489919	0.514	0.253	1.12965556094071e-143	Im_L2/3_IT VS L2/3_IT	Marc2
Ostm1	1.00230671882517e-133	0.305170758476009	0.675	0.398	3.12298727451548e-129	Im_L2/3_IT VS L2/3_IT	Ostm1
Sdr39u1	4.75828923289909e-143	0.305144886471392	0.751	0.471	1.4825877591867e-138	Im_L2/3_IT VS L2/3_IT	Sdr39u1
Epn1	5.57717421642987e-107	0.304291904678148	0.947	0.847	1.73773594235522e-102	Im_L2/3_IT VS L2/3_IT	Epn1
Wls	8.49793615037784e-304	0.303845979740451	0.347	0.059	2.64778694573473e-299	Im_L2/3_IT VS L2/3_IT	Wls
Rundc3a	3.88641860136002e-123	0.303762727895674	0.927	0.806	1.21093030781176e-118	Im_L2/3_IT VS L2/3_IT	Rundc3a
Bcl2l2	5.13326685597568e-193	0.303514802670029	0.564	0.257	1.5994232869849e-188	Im_L2/3_IT VS L2/3_IT	Bcl2l2
Arel1	6.81433184271578e-112	0.303112734741509	0.864	0.659	2.12320951555338e-107	Im_L2/3_IT VS L2/3_IT	Arel1
Ppargc1a	1.69949699125516e-262	0.302761735885082	0.426	0.112	5.29529272535284e-258	Im_L2/3_IT VS L2/3_IT	Ppargc1a
Eif4a2	1.77290315204191e-165	0.302314000550176	0.99	0.984	5.52401164113219e-161	Im_L2/3_IT VS L2/3_IT	Eif4a2
Armc1	3.54065368748967e-109	0.302199165119125	0.878	0.719	1.10319687594803e-104	Im_L2/3_IT VS L2/3_IT	Armc1
Dync1li2	4.59801967542371e-105	0.302012656061966	0.959	0.837	1.43265097046852e-100	Im_L2/3_IT VS L2/3_IT	Dync1li2
Ogdhl	3.53010811246032e-171	0.3019240604648	0.607	0.3	1.09991108568039e-166	Im_L2/3_IT VS L2/3_IT	Ogdhl
Unc5a	7.02032355478759e-99	0.301216549240404	0.744	0.5	2.18739241320072e-94	Im_L2/3_IT VS L2/3_IT	Unc5a
Grasp	2.34192355885058e-267	0.301177451884651	0.389	0.096	7.29696542466663e-263	Im_L2/3_IT VS L2/3_IT	Grasp
Asap1	5.43788024882904e-101	0.300730763147003	0.834	0.622	1.69433472793015e-96	Im_L2/3_IT VS L2/3_IT	Asap1
Snap47	7.50260374529442e-122	0.300193067779258	0.949	0.885	2.33766127495884e-117	Im_L2/3_IT VS L2/3_IT	Snap47
Sdha	1.99460525127362e-98	0.300058076060686	0.895	0.729	6.21479104191835e-94	Im_L2/3_IT VS L2/3_IT	Sdha
Tppp3	3.88756209622504e-219	0.29900329438189	0.511	0.181	1.2112865979418e-214	Im_L2/3_IT VS L2/3_IT	Tppp3
Zfp239	1.07080539742007e-160	0.298802423945674	0.637	0.334	3.33641545728145e-156	Im_L2/3_IT VS L2/3_IT	Zfp239
Epb41l3	3.89793970264256e-121	0.298772135150402	0.81	0.562	1.21452005254937e-116	Im_L2/3_IT VS L2/3_IT	Epb41l3
Hexim1	4.87869811716978e-132	0.298620266074927	0.746	0.468	1.52010475934776e-127	Im_L2/3_IT VS L2/3_IT	Hexim1
Zbtb16	4.57153648280155e-307	0.298005363984832	0.325	0.05	1.42439933731131e-302	Im_L2/3_IT VS L2/3_IT	Zbtb16
Cntnap2	6.4466942263488e-241	0.297795934436187	0.69	0.322	2.00866098704576e-236	Im_L2/3_IT VS L2/3_IT	Cntnap2
Armcx5	8.98162006391655e-202	0.297430013594091	0.553	0.229	2.79849317951512e-197	Im_L2/3_IT VS L2/3_IT	Armcx5
Itga4	1.70698012524786e-233	0.297265724323799	0.317	0.066	5.31860867424729e-229	Im_L2/3_IT VS L2/3_IT	Itga4
Togaram1	9.63506865799168e-124	0.297197897889461	0.68	0.407	3.00209469245705e-119	Im_L2/3_IT VS L2/3_IT	Togaram1
Cldnd1	2.52356962903666e-103	0.296985285686709	0.862	0.693	7.86293825015244e-99	Im_L2/3_IT VS L2/3_IT	Cldnd1
Akap11	3.44483360215041e-87	0.296649829896922	0.986	0.925	1.07334125375802e-82	Im_L2/3_IT VS L2/3_IT	Akap11
Cdc40	3.40890765841089e-147	0.296196472343807	0.661	0.38	1.06214744820767e-142	Im_L2/3_IT VS L2/3_IT	Cdc40
Ccnd1	7.93446036863723e-238	0.295870853406164	0.185	0.013	2.47221916165999e-233	Im_L2/3_IT VS L2/3_IT	Ccnd1
Creg1	1.04934115682739e-213	0.295734326982115	0.524	0.197	3.26953717644278e-209	Im_L2/3_IT VS L2/3_IT	Creg1
Slc4a3	5.32843847836047e-131	0.295401174576758	0.767	0.504	1.66023486108756e-126	Im_L2/3_IT VS L2/3_IT	Slc4a3
Maneal	1.37814912988256e-107	0.295325267357506	0.833	0.622	4.29403705888809e-103	Im_L2/3_IT VS L2/3_IT	Maneal
Golph3	1.34044179628228e-141	0.294000834997678	0.733	0.466	4.17654854885633e-137	Im_L2/3_IT VS L2/3_IT	Golph3
Ero1l	6.82250229865084e-124	0.293547068553939	0.671	0.394	2.12575526621363e-119	Im_L2/3_IT VS L2/3_IT	Ero1l
Camk1g	7.80161918377064e-118	0.293356094664252	0.715	0.455	2.43082850527926e-113	Im_L2/3_IT VS L2/3_IT	Camk1g
Camk2g	6.27748667112906e-84	0.293058129460295	0.882	0.732	1.95593929699039e-79	Im_L2/3_IT VS L2/3_IT	Camk2g
Ubr3	4.88564469890708e-100	0.293014976882175	0.951	0.801	1.52226917528547e-95	Im_L2/3_IT VS L2/3_IT	Ubr3
Cyp4x1	7.99084031095707e-206	0.292740537369662	0.529	0.2	2.489786024088e-201	Im_L2/3_IT VS L2/3_IT	Cyp4x1
Gpr162	2.04255548745637e-134	0.292663547471121	0.691	0.419	6.36419438781655e-130	Im_L2/3_IT VS L2/3_IT	Gpr162
Mib1	5.01974636295902e-95	0.292592245079646	0.921	0.75	1.56405257177077e-90	Im_L2/3_IT VS L2/3_IT	Mib1
Pnpo	1.82668141514617e-239	0.292527091448186	0.535	0.194	5.69157395331243e-235	Im_L2/3_IT VS L2/3_IT	Pnpo
X1500011K16Rik	6.50202998012974e-187	0.291740429753972	0.597	0.277	2.02590250120882e-182	Im_L2/3_IT VS L2/3_IT	X1500011K16Rik
Meg3	1.95319910495362e-53	0.291652621164161	0.966	0.858	6.08577777121449e-49	Im_L2/3_IT VS L2/3_IT	Meg3
Dnajb12	3.30337411521694e-150	0.291590891183631	0.63	0.34	1.0292653068193e-145	Im_L2/3_IT VS L2/3_IT	Dnajb12
Srpk2	9.76386200437806e-114	0.290219558519812	0.979	0.927	3.04222412332412e-109	Im_L2/3_IT VS L2/3_IT	Srpk2
Adcy2	3.77438977977468e-89	0.290195944478609	0.793	0.556	1.17602436758219e-84	Im_L2/3_IT VS L2/3_IT	Adcy2
Bex3	5.06850512240846e-94	0.289871761029898	0.941	0.914	1.57924482604003e-89	Im_L2/3_IT VS L2/3_IT	Bex3
Grn	6.59193544604859e-155	0.289409811113639	0.645	0.343	2.05391524627982e-150	Im_L2/3_IT VS L2/3_IT	Grn
Gpr137	2.6670514764042e-127	0.289321450274008	0.74	0.472	8.30999899018022e-123	Im_L2/3_IT VS L2/3_IT	Gpr137
Ppip5k1	7.77668479620908e-222	0.289091090065787	0.505	0.184	2.42305944880282e-217	Im_L2/3_IT VS L2/3_IT	Ppip5k1
Acot7	5.01274674078215e-86	0.288826752143624	0.951	0.874	1.5618716294929e-81	Im_L2/3_IT VS L2/3_IT	Acot7
Mark2	2.25208058453587e-103	0.288232866899223	0.878	0.684	7.01703268529688e-99	Im_L2/3_IT VS L2/3_IT	Mark2
Acap2	7.85891681979498e-103	0.288173544872942	0.749	0.479	2.44868130271172e-98	Im_L2/3_IT VS L2/3_IT	Acap2
Slc25a46	5.81470969318667e-106	0.287240021029711	0.875	0.675	1.8117472462031e-101	Im_L2/3_IT VS L2/3_IT	Slc25a46
Lrrc24	1.13543887717294e-218	0.287218528796769	0.455	0.153	3.53780045349545e-214	Im_L2/3_IT VS L2/3_IT	Lrrc24
Gal3st3	2.08753145291531e-121	0.287087773447498	0.657	0.393	6.50433050099351e-117	Im_L2/3_IT VS L2/3_IT	Gal3st3
Plekhg5	4.87635187571493e-221	0.28629399750815	0.447	0.149	1.51937371743526e-216	Im_L2/3_IT VS L2/3_IT	Plekhg5
Gfra4	1.52797331597156e-182	0.286277029294591	0.554	0.245	4.7608592579042e-178	Im_L2/3_IT VS L2/3_IT	Gfra4
Rbbp7	3.89454407416295e-107	0.286273324651145	0.936	0.856	1.21346204262769e-102	Im_L2/3_IT VS L2/3_IT	Rbbp7
Ccdc3	3.62112455631784e-283	0.286269919254971	0.2	0.01	1.12826998925751e-278	Im_L2/3_IT VS L2/3_IT	Ccdc3
Plxdc2	6.57423060895894e-103	0.286035982522954	0.726	0.456	2.04839877313943e-98	Im_L2/3_IT VS L2/3_IT	Plxdc2
Adam11	7.67281568016037e-141	0.285677311548926	0.597	0.318	2.39069590962437e-136	Im_L2/3_IT VS L2/3_IT	Adam11
Pttg1	2.16876160098669e-287	0.285588865952476	0.417	0.099	6.75742739635433e-283	Im_L2/3_IT VS L2/3_IT	Pttg1
Tmem130	1.17272733943481e-77	0.285286706535431	0.963	0.805	3.65398384421099e-73	Im_L2/3_IT VS L2/3_IT	Tmem130
X9530068E07Rik	6.20839370755188e-114	0.284921449778433	0.81	0.574	1.93441131139902e-109	Im_L2/3_IT VS L2/3_IT	X9530068E07Rik
Fktn	1.96763504319297e-122	0.284882390541717	0.694	0.415	6.13075726758067e-118	Im_L2/3_IT VS L2/3_IT	Fktn
Bin1	2.799936994039e-94	0.284792775480441	0.918	0.815	8.72404368602671e-90	Im_L2/3_IT VS L2/3_IT	Bin1
Btbd10	8.56528706700559e-79	0.284680007495684	0.874	0.71	2.6687721443376e-74	Im_L2/3_IT VS L2/3_IT	Btbd10
Poc1a	5.00969009201109e-266	0.28455779917275	0.444	0.122	1.56091923886882e-261	Im_L2/3_IT VS L2/3_IT	Poc1a
Mapk8ip2	4.76941266428651e-98	0.284474598900803	0.952	0.85	1.48605359793839e-93	Im_L2/3_IT VS L2/3_IT	Mapk8ip2
Tceal3	1.58241506027146e-104	0.283656697370771	0.823	0.605	4.93048884479382e-100	Im_L2/3_IT VS L2/3_IT	Tceal3
Irf2	5.71409294195204e-204	0.283632410412703	0.518	0.198	1.78039707885342e-199	Im_L2/3_IT VS L2/3_IT	Irf2
Prkaca	2.29294000273122e-108	0.283419552237576	0.946	0.868	7.14434246050993e-104	Im_L2/3_IT VS L2/3_IT	Prkaca
Stxbp5l	9.01370495247313e-242	0.283325216264829	0.505	0.168	2.80849018909158e-237	Im_L2/3_IT VS L2/3_IT	Stxbp5l
Dpy19l3	6.64272712444261e-73	0.282812202625256	0.557	0.362	2.06974091743383e-68	Im_L2/3_IT VS L2/3_IT	Dpy19l3
Rab1a	3.3420821136617e-125	0.282783892415126	0.982	0.95	1.04132594497471e-120	Im_L2/3_IT VS L2/3_IT	Rab1a
Edf1	6.36426349069696e-105	0.282616802119771	0.884	0.727	1.98297721843136e-100	Im_L2/3_IT VS L2/3_IT	Edf1
Arxes2	1.24868206618109e-97	0.282498810282501	0.852	0.658	3.89064358180704e-93	Im_L2/3_IT VS L2/3_IT	Arxes2
Sorcs2	1.13957316930857e-246	0.282416879066197	0.422	0.118	3.55068208093165e-242	Im_L2/3_IT VS L2/3_IT	Sorcs2
Cnih3	5.14932740521011e-248	0.282349474987814	0.462	0.134	1.60442743291537e-243	Im_L2/3_IT VS L2/3_IT	Cnih3
Tmed10	5.85755878040878e-96	0.282347544619267	0.956	0.836	1.82509816479977e-91	Im_L2/3_IT VS L2/3_IT	Tmed10
Pcnx2	7.29639247190794e-189	0.282135672737515	0.425	0.149	2.27340996639708e-184	Im_L2/3_IT VS L2/3_IT	Pcnx2
Gmfb	9.17616804497287e-105	0.281690647120305	0.949	0.859	2.85911043945265e-100	Im_L2/3_IT VS L2/3_IT	Gmfb
Gabrg2	8.05915129753698e-94	0.281209075367936	0.978	0.875	2.51107036128657e-89	Im_L2/3_IT VS L2/3_IT	Gabrg2
Madd	2.78229968839011e-109	0.279286953454234	0.773	0.53	8.66908936908592e-105	Im_L2/3_IT VS L2/3_IT	Madd
Dlat	5.38525283964047e-109	0.279095913945454	0.794	0.566	1.67793707977518e-104	Im_L2/3_IT VS L2/3_IT	Dlat
Pnck	2.88956399509954e-77	0.279032664732717	0.76	0.6	9.00330349593114e-73	Im_L2/3_IT VS L2/3_IT	Pnck
Mtus2	7.45667990905683e-143	0.278942496759995	0.69	0.394	2.32335232606393e-138	Im_L2/3_IT VS L2/3_IT	Mtus2
Pigs	1.05478257900153e-133	0.278394869182112	0.659	0.387	3.28649155965297e-129	Im_L2/3_IT VS L2/3_IT	Pigs
Csf1	7.03201137535614e-247	0.278392244791105	0.332	0.068	2.19103410433347e-242	Im_L2/3_IT VS L2/3_IT	Csf1
Adprh	4.30737013355655e-105	0.278075411402843	0.828	0.618	1.34209038621355e-100	Im_L2/3_IT VS L2/3_IT	Adprh
Yipf5	6.01641521123402e-109	0.277963707568608	0.815	0.595	1.8745946515163e-104	Im_L2/3_IT VS L2/3_IT	Yipf5
Gnl1	1.28424160291039e-115	0.277725585545655	0.728	0.486	4.00143998634818e-111	Im_L2/3_IT VS L2/3_IT	Gnl1
Adgrb3	2.91384326518584e-260	0.277613606832024	0.872	0.489	9.07895284566603e-256	Im_L2/3_IT VS L2/3_IT	Adgrb3
Numbl	3.99134499279346e-100	0.277129940146674	0.787	0.587	1.24362327285459e-95	Im_L2/3_IT VS L2/3_IT	Numbl
Ndufa13	4.10038506483187e-107	0.276855174591109	0.835	0.638	1.27759797850031e-102	Im_L2/3_IT VS L2/3_IT	Ndufa13
Rad23a	3.07932179342282e-135	0.276775526482441	0.682	0.409	9.59455084394683e-131	Im_L2/3_IT VS L2/3_IT	Rad23a
Spryd7	2.88499158400931e-108	0.276479263909921	0.833	0.611	8.98905677745622e-104	Im_L2/3_IT VS L2/3_IT	Spryd7
Cnpy3	1.61620797089301e-102	0.27631292015184	0.732	0.495	5.03578079570845e-98	Im_L2/3_IT VS L2/3_IT	Cnpy3
Pop5	1.50536104796981e-158	0.276237315192779	0.442	0.185	4.69040395326432e-154	Im_L2/3_IT VS L2/3_IT	Pop5
Hnrnph2	2.18265328729694e-96	0.275302585867183	0.902	0.769	6.80071111255982e-92	Im_L2/3_IT VS L2/3_IT	Hnrnph2
Tango2	9.92333986867136e-119	0.275049695989668	0.731	0.475	3.09191423628062e-114	Im_L2/3_IT VS L2/3_IT	Tango2
Fbxo9	4.63157124321286e-111	0.274534919213877	0.784	0.572	1.44310496796026e-106	Im_L2/3_IT VS L2/3_IT	Fbxo9
Wipf2	3.82387662544557e-77	0.27442734478345	0.637	0.435	1.19144347895633e-72	Im_L2/3_IT VS L2/3_IT	Wipf2
Rnf115	1.76284677569787e-118	0.273991055488226	0.717	0.471	5.49267798371941e-114	Im_L2/3_IT VS L2/3_IT	Rnf115
Ttc9b	2.3101316594464e-115	0.273517599890834	0.737	0.498	7.1979082245031e-111	Im_L2/3_IT VS L2/3_IT	Ttc9b
Cog7	2.79257654572501e-174	0.273389309872914	0.565	0.261	8.70111000117e-170	Im_L2/3_IT VS L2/3_IT	Cog7
Zdhhc8	9.14076327620917e-143	0.27296530995392	0.548	0.279	2.84807902160125e-138	Im_L2/3_IT VS L2/3_IT	Zdhhc8
Usp46	2.79499315533653e-113	0.27291385872802	0.893	0.656	8.70863967339757e-109	Im_L2/3_IT VS L2/3_IT	Usp46
Shisa5	6.98788366712378e-171	0.272724873560988	0.527	0.232	2.17728479300243e-166	Im_L2/3_IT VS L2/3_IT	Shisa5
Ctsa	3.47688520155997e-134	0.272280077695334	0.625	0.35	1.08332789110205e-129	Im_L2/3_IT VS L2/3_IT	Ctsa
Naa38	1.91994604670675e-158	0.272178325102653	0.573	0.283	5.98216789232888e-154	Im_L2/3_IT VS L2/3_IT	Naa38
Chmp4b	2.16542150884342e-104	0.271734389361148	0.968	0.905	6.74702033725434e-100	Im_L2/3_IT VS L2/3_IT	Chmp4b
Emp2	3.64860771085201e-235	0.271397167314319	0.27	0.043	1.13683319054727e-230	Im_L2/3_IT VS L2/3_IT	Emp2
Kalrn	2.4537669777027e-102	0.270968805306837	0.968	0.827	7.64544714912608e-98	Im_L2/3_IT VS L2/3_IT	Kalrn
Acp2	3.98168697069521e-89	0.270638929323899	0.8	0.577	1.24061402632921e-84	Im_L2/3_IT VS L2/3_IT	Acp2
Nova1	3.89037791151292e-132	0.270462377632601	0.656	0.371	1.21216394966919e-127	Im_L2/3_IT VS L2/3_IT	Nova1
Ndel1	1.93028318091357e-95	0.270253200125155	0.789	0.605	6.0143763350905e-91	Im_L2/3_IT VS L2/3_IT	Ndel1
Speg	9.28054922545682e-143	0.27012661170584	0.585	0.299	2.89163352766784e-138	Im_L2/3_IT VS L2/3_IT	Speg
Vwc2l	3.22021082335125e-260	0.269989448049901	0.396	0.093	1.00335328833978e-255	Im_L2/3_IT VS L2/3_IT	Vwc2l
Asphd2	1.01877881669422e-101	0.269939134421991	0.76	0.538	3.17431103705586e-97	Im_L2/3_IT VS L2/3_IT	Asphd2
Sorbs2	4.59715041446367e-189	0.26938905090204	0.938	0.627	1.43238012613859e-184	Im_L2/3_IT VS L2/3_IT	Sorbs2
Rmnd5a	6.47589128030931e-86	0.269057000425771	0.824	0.624	2.01775820511877e-81	Im_L2/3_IT VS L2/3_IT	Rmnd5a
Paqr7	8.42830265280582e-200	0.268959127960505	0.437	0.151	2.62609054056124e-195	Im_L2/3_IT VS L2/3_IT	Paqr7
Clptm1l	3.90088285203207e-89	0.26894153287733	0.828	0.631	1.21543707903615e-84	Im_L2/3_IT VS L2/3_IT	Clptm1l
Ywhag	1.54288796490729e-122	0.268776855938234	0.998	0.997	4.80733032105813e-118	Im_L2/3_IT VS L2/3_IT	Ywhag
Cacnb2	1.13735562285054e-277	0.268732059827076	0.527	0.158	3.54377264967772e-273	Im_L2/3_IT VS L2/3_IT	Cacnb2
Lurap1	4.80511683606397e-232	0.268154141360438	0.428	0.127	1.49717830378081e-227	Im_L2/3_IT VS L2/3_IT	Lurap1
Cpped1	4.71605647836591e-191	0.267303527956173	0.447	0.16	1.46942887752925e-186	Im_L2/3_IT VS L2/3_IT	Cpped1
Ppp1r9a	1.17189682388602e-62	0.267113002917529	0.962	0.869	3.65139612386407e-58	Im_L2/3_IT VS L2/3_IT	Ppp1r9a
Csnk2a2	1.22682113022813e-94	0.2669008325805	0.855	0.692	3.82252927756482e-90	Im_L2/3_IT VS L2/3_IT	Csnk2a2
Ppp4r4	5.39291235995377e-172	0.266712784677374	0.426	0.158	1.6803236331144e-167	Im_L2/3_IT VS L2/3_IT	Ppp4r4
Inafm2	2.41018348063548e-164	0.26671255080756	0.509	0.227	7.50964968896404e-160	Im_L2/3_IT VS L2/3_IT	Inafm2
Vapa	1.78976025656688e-106	0.266612855666502	0.968	0.946	5.57653500741107e-102	Im_L2/3_IT VS L2/3_IT	Vapa
Uqcrq	1.00736779092467e-90	0.266432366082457	0.905	0.804	3.13875656296309e-86	Im_L2/3_IT VS L2/3_IT	Uqcrq
Matk	3.61891427662343e-103	0.266295983828823	0.698	0.478	1.12758131031033e-98	Im_L2/3_IT VS L2/3_IT	Matk
Htr2c	1.3054339742994e-297	0.265880007084774	0.238	0.019	4.06747117712206e-293	Im_L2/3_IT VS L2/3_IT	Htr2c
Tpd52	2.7180229481516e-105	0.265788139216786	0.864	0.621	8.46881590185076e-101	Im_L2/3_IT VS L2/3_IT	Tpd52
Akirin1	7.08156674767024e-116	0.265779213655421	0.71	0.457	2.20647456723909e-111	Im_L2/3_IT VS L2/3_IT	Akirin1
Asphd1	5.97833021172752e-181	0.265692797150594	0.511	0.214	1.86272812737006e-176	Im_L2/3_IT VS L2/3_IT	Asphd1
Asph	7.5806708226791e-85	0.26559297472771	0.826	0.598	2.36198541493035e-80	Im_L2/3_IT VS L2/3_IT	Asph
Tubb4a	8.41697359989237e-111	0.265406433682793	0.989	0.978	2.62256063425446e-106	Im_L2/3_IT VS L2/3_IT	Tubb4a
Ankrd13c	1.01468637193921e-100	0.265286765048904	0.832	0.623	3.1615597976882e-96	Im_L2/3_IT VS L2/3_IT	Ankrd13c
Hcn1	1.69968712767371e-157	0.265066438961679	0.572	0.256	5.29588515240575e-153	Im_L2/3_IT VS L2/3_IT	Hcn1
Adam15	1.45365074814424e-126	0.265007473656307	0.709	0.43	4.52928500106781e-122	Im_L2/3_IT VS L2/3_IT	Adam15
Ppp1r1a	2.16344748162272e-88	0.264935131568579	0.803	0.597	6.74086966324007e-84	Im_L2/3_IT VS L2/3_IT	Ppp1r1a
Kcnj6	1.6651335474569e-297	0.264566886803711	0.364	0.067	5.18822310716621e-293	Im_L2/3_IT VS L2/3_IT	Kcnj6
Sh3glb2	1.993216060631e-121	0.264424654358829	0.68	0.424	6.21046260171409e-117	Im_L2/3_IT VS L2/3_IT	Sh3glb2
Fbxo25	1.1917085131555e-87	0.264276978284388	0.807	0.617	3.71312538528991e-83	Im_L2/3_IT VS L2/3_IT	Fbxo25
Dnajc15	2.37848062146384e-134	0.26413604675107	0.7	0.406	7.41086992035704e-130	Im_L2/3_IT VS L2/3_IT	Dnajc15
Trappc6b	2.02725723431202e-111	0.264040123496018	0.801	0.58	6.31652809066939e-107	Im_L2/3_IT VS L2/3_IT	Trappc6b
Uchl1	6.51613939685234e-92	0.263418964483131	0.998	0.992	2.03029871327125e-87	Im_L2/3_IT VS L2/3_IT	Uchl1
Ndufa10	1.33952293359443e-96	0.263333104049955	0.947	0.847	4.17368555649354e-92	Im_L2/3_IT VS L2/3_IT	Ndufa10
Trappc2	3.72741037252884e-141	0.263047664821644	0.617	0.337	1.16138652387254e-136	Im_L2/3_IT VS L2/3_IT	Trappc2
Dad1	4.09435133014699e-97	0.262903523263897	0.89	0.73	1.2757179874472e-92	Im_L2/3_IT VS L2/3_IT	Dad1
Leprotl1	1.22599975612128e-71	0.261957470410948	0.887	0.724	3.81997004012269e-67	Im_L2/3_IT VS L2/3_IT	Leprotl1
Srxn1	5.04865230572847e-222	0.261798315897419	0.419	0.127	1.57305908541888e-217	Im_L2/3_IT VS L2/3_IT	Srxn1
Vps13c	1.33137973182636e-119	0.261538806245458	0.63	0.351	4.14831296842456e-115	Im_L2/3_IT VS L2/3_IT	Vps13c
Ccdc32	1.59592199575889e-90	0.261089502968295	0.789	0.596	4.97257375438556e-86	Im_L2/3_IT VS L2/3_IT	Ccdc32
Osbp2	1.11837052280222e-119	0.260830333975285	0.652	0.383	3.48461887494716e-115	Im_L2/3_IT VS L2/3_IT	Osbp2
Mlec	4.00580642479847e-92	0.260649062522778	0.695	0.462	1.24812916583871e-87	Im_L2/3_IT VS L2/3_IT	Mlec
Dbndd2	5.4862612618915e-240	0.26056111770647	0.43	0.125	1.70940928398015e-235	Im_L2/3_IT VS L2/3_IT	Dbndd2
BC031181	2.12102424686641e-88	0.260399155544585	0.92	0.812	6.60868734838637e-84	Im_L2/3_IT VS L2/3_IT	BC031181
Kcnab1	2.70021210984383e-148	0.260094925947007	0.506	0.226	8.4133208918514e-144	Im_L2/3_IT VS L2/3_IT	Kcnab1
Mtmr7	1.41349999350331e-103	0.259910263326091	0.781	0.534	4.40418327975762e-99	Im_L2/3_IT VS L2/3_IT	Mtmr7
Adam9	2.30193767810943e-150	0.259460479931065	0.515	0.238	7.17237741745337e-146	Im_L2/3_IT VS L2/3_IT	Adam9
Ankrd40	4.71647325048116e-107	0.259455645416548	0.602	0.359	1.46955873538492e-102	Im_L2/3_IT VS L2/3_IT	Ankrd40
Coch	3.05369242160452e-154	0.258845087332043	0.293	0.088	9.51469484723536e-150	Im_L2/3_IT VS L2/3_IT	Coch
Ephb6	1.02990436833827e-99	0.258702826460279	0.672	0.428	3.20897603086837e-95	Im_L2/3_IT VS L2/3_IT	Ephb6
Syvn1	9.5906071811441e-113	0.258348164752446	0.694	0.44	2.98824138550088e-108	Im_L2/3_IT VS L2/3_IT	Syvn1
Cdc42se2	2.34866277900655e-95	0.258336612490941	0.846	0.666	7.3179634868286e-91	Im_L2/3_IT VS L2/3_IT	Cdc42se2
Kcna6	8.5243617724681e-135	0.25828749547487	0.593	0.309	2.65602064106561e-130	Im_L2/3_IT VS L2/3_IT	Kcna6
Agtpbp1	3.66897065713353e-94	0.258173551599467	0.97	0.874	1.14317787734967e-89	Im_L2/3_IT VS L2/3_IT	Agtpbp1
Nrp2	7.6430733699136e-136	0.258155882279632	0.417	0.166	2.38142880059768e-131	Im_L2/3_IT VS L2/3_IT	Nrp2
Ppp5c	4.31013944375896e-126	0.258139969784198	0.656	0.391	1.34295324788642e-121	Im_L2/3_IT VS L2/3_IT	Ppp5c
Tspan33	8.42096388142584e-245	0.258085614880874	0.384	0.096	2.62380392617466e-240	Im_L2/3_IT VS L2/3_IT	Tspan33
Htr1b	1.32809697727529e-140	0.257978101760963	0.369	0.134	4.13808456179434e-136	Im_L2/3_IT VS L2/3_IT	Htr1b
Gabarapl2	1.89810619788023e-92	0.257415464701519	0.938	0.885	5.91411929135522e-88	Im_L2/3_IT VS L2/3_IT	Gabarapl2
Stmn4	6.16876225080267e-65	0.257370195573702	0.984	0.927	1.92206294210509e-60	Im_L2/3_IT VS L2/3_IT	Stmn4
Dstyk	9.05563441204644e-159	0.257345958126155	0.511	0.227	2.82155457010543e-154	Im_L2/3_IT VS L2/3_IT	Dstyk
Vma21	2.88276006214325e-92	0.25716918256127	0.864	0.674	8.98210380162593e-88	Im_L2/3_IT VS L2/3_IT	Vma21
Rab14	6.44460211177002e-109	0.25713093215546	0.988	0.956	2.0080091259853e-104	Im_L2/3_IT VS L2/3_IT	Rab14
Pxmp4	3.78870865963493e-180	0.257127340121964	0.534	0.225	1.18048584416905e-175	Im_L2/3_IT VS L2/3_IT	Pxmp4
Rab27b	2.91601285834968e-208	0.25712383896286	0.445	0.145	9.08571286404593e-204	Im_L2/3_IT VS L2/3_IT	Rab27b
Cfap36	1.50969000258127e-85	0.257037156842419	0.877	0.73	4.70389211004272e-81	Im_L2/3_IT VS L2/3_IT	Cfap36
Glce	2.07284611764827e-122	0.256828325490984	0.452	0.214	6.45857393336847e-118	Im_L2/3_IT VS L2/3_IT	Glce
Ypel4	1.71197160636231e-125	0.256520320567669	0.416	0.187	5.3341611311037e-121	Im_L2/3_IT VS L2/3_IT	Ypel4
Grm2	7.15904031041765e-106	0.256484342111199	0.423	0.208	2.23061377991993e-101	Im_L2/3_IT VS L2/3_IT	Grm2
AI413582	3.56401396150241e-162	0.256317071946499	0.537	0.246	1.11047547012492e-157	Im_L2/3_IT VS L2/3_IT	AI413582
Mtmr12	1.98959430608897e-144	0.256251982967003	0.394	0.158	6.199177938912e-140	Im_L2/3_IT VS L2/3_IT	Mtmr12
Slc27a4	4.19144720839494e-109	0.256084733619907	0.712	0.463	1.3059711211917e-104	Im_L2/3_IT VS L2/3_IT	Slc27a4
Snx13	1.94907208268258e-83	0.255460440540541	0.788	0.576	6.07291879522239e-79	Im_L2/3_IT VS L2/3_IT	Snx13
Hdlbp	2.65110184019857e-90	0.255362085197169	0.888	0.727	8.2603031136907e-86	Im_L2/3_IT VS L2/3_IT	Hdlbp
Jph3	2.54487858642149e-80	0.255087175614379	0.74	0.533	7.92933269957207e-76	Im_L2/3_IT VS L2/3_IT	Jph3
Cox17	3.31674746501729e-111	0.254919504997556	0.531	0.299	1.03343217515009e-106	Im_L2/3_IT VS L2/3_IT	Cox17
Iqgap2	1.72368985046195e-269	0.254828782222563	0.355	0.071	5.37067283606935e-265	Im_L2/3_IT VS L2/3_IT	Iqgap2
Fam169a	3.3211910664178e-92	0.254404583267654	0.817	0.593	1.03481671247446e-87	Im_L2/3_IT VS L2/3_IT	Fam169a
Rhof	4.91061143108565e-109	0.254356286707262	0.664	0.412	1.53004830969767e-104	Im_L2/3_IT VS L2/3_IT	Rhof
Ndufa4	1.35214771076346e-95	0.254224657429372	0.982	0.937	4.21302183719678e-91	Im_L2/3_IT VS L2/3_IT	Ndufa4
Plat	8.34902803004859e-280	0.254207572739803	0.317	0.052	2.60139015360254e-275	Im_L2/3_IT VS L2/3_IT	Plat
Gm14296	2.83345319311551e-126	0.254087346243194	0.569	0.3	8.8284734591093e-122	Im_L2/3_IT VS L2/3_IT	Gm14296
Gm19410	1.78029387138067e-211	0.253899327635887	0.325	0.078	5.54703964444789e-207	Im_L2/3_IT VS L2/3_IT	Gm19410
Xbp1	2.93752201586239e-96	0.253578321767396	0.832	0.603	9.15273109702402e-92	Im_L2/3_IT VS L2/3_IT	Xbp1
Srcin1	1.43639100002114e-90	0.253572839168543	0.941	0.825	4.47550707786586e-86	Im_L2/3_IT VS L2/3_IT	Srcin1
Arpc2	1.5890528763244e-74	0.253227786776935	0.988	0.971	4.95117095205155e-70	Im_L2/3_IT VS L2/3_IT	Arpc2
Txndc15	1.26385883125287e-84	0.253172780040426	0.774	0.554	3.93793134641769e-80	Im_L2/3_IT VS L2/3_IT	Txndc15
Creld1	2.82261380826801e-148	0.253080646057674	0.5	0.229	8.79470010380146e-144	Im_L2/3_IT VS L2/3_IT	Creld1
Erlec1	1.00814880154786e-91	0.252935200992343	0.749	0.511	3.14119003586282e-87	Im_L2/3_IT VS L2/3_IT	Erlec1
Lgmn	7.58279493610627e-176	0.252812701582309	0.514	0.214	2.36264724619199e-171	Im_L2/3_IT VS L2/3_IT	Lgmn
Taf9b	5.66633892235964e-202	0.252308442744911	0.463	0.165	1.76551788142882e-197	Im_L2/3_IT VS L2/3_IT	Taf9b
Diaph2	1.73067587980302e-186	0.252297783016896	0.456	0.16	5.39243990629023e-182	Im_L2/3_IT VS L2/3_IT	Diaph2
Pip5k1c	1.9600309861194e-81	0.252062815661902	0.976	0.924	6.10706454655084e-77	Im_L2/3_IT VS L2/3_IT	Pip5k1c
Tmem175	4.43695797634889e-207	0.251560568327394	0.461	0.158	1.38246736627079e-202	Im_L2/3_IT VS L2/3_IT	Tmem175
Cdo1	1.1550634279585e-105	0.251374412369824	0.635	0.381	3.5989466288331e-101	Im_L2/3_IT VS L2/3_IT	Cdo1
Ube2o	3.46528254123818e-87	0.251054048775014	0.915	0.779	1.07971273419899e-82	Im_L2/3_IT VS L2/3_IT	Ube2o
Mpv17	3.96105121682626e-116	0.250469348412889	0.584	0.329	1.23418433813873e-111	Im_L2/3_IT VS L2/3_IT	Mpv17
Ago2	5.90485147697115e-80	0.250208605740094	0.774	0.568	1.83983362319467e-75	Im_L2/3_IT VS L2/3_IT	Ago2
Megf11	1.49836725822749e-276	0.250121633402459	0.27	0.034	4.6686127031852e-272	Im_L2/3_IT VS L2/3_IT	Megf11
Nipa2	4.23149852217309e-104	0.250005543972972	0.763	0.512	1.31845030953869e-99	Im_L2/3_IT VS L2/3_IT	Nipa2
Arl8a	3.72463368399653e-55	-0.250135	0.924	0.936	1.16052136325964e-50	Im_L2/3_IT VS L2/3_IT	Arl8a
Dzip3	9.70099465300084e-37	-0.2502	0.9	0.876	3.022635913982e-32	Im_L2/3_IT VS L2/3_IT	Dzip3
Rai14	4.60226521452999e-79	-0.25022	0.038	0.193	1.43397379554326e-74	Im_L2/3_IT VS L2/3_IT	Rai14
Rcor2	1.35814858012782e-48	-0.250408	0.146	0.278	4.23171934596227e-44	Im_L2/3_IT VS L2/3_IT	Rcor2
Wdr70	7.43013824384495e-55	-0.25056	0.321	0.451	2.31508247401721e-50	Im_L2/3_IT VS L2/3_IT	Wdr70
Rrn3	5.70199662083902e-44	-0.250571	0.619	0.67	1.77662810712102e-39	Im_L2/3_IT VS L2/3_IT	Rrn3
Zmynd11	2.12773603735177e-72	-0.250619	0.976	0.967	6.62959994518066e-68	Im_L2/3_IT VS L2/3_IT	Zmynd11
Zfp40	3.33787046404112e-30	-0.250731	0.401	0.472	1.04001367918593e-25	Im_L2/3_IT VS L2/3_IT	Zfp40
Zfp26	1.22777388586353e-49	-0.250786	0.304	0.432	3.82549787357359e-45	Im_L2/3_IT VS L2/3_IT	Zfp26
Glmn	1.76481907047229e-47	-0.250919	0.327	0.445	5.49882325977757e-43	Im_L2/3_IT VS L2/3_IT	Glmn
Zfp692	1.85823811775993e-80	-0.251119	0.135	0.317	5.78989832731639e-76	Im_L2/3_IT VS L2/3_IT	Zfp692
Sars	5.68804484286925e-58	-0.251188	0.886	0.895	1.7722810121412e-53	Im_L2/3_IT VS L2/3_IT	Sars
Shoc2	1.3263039774163e-38	-0.251343	0.76	0.764	4.13249793283371e-34	Im_L2/3_IT VS L2/3_IT	Shoc2
Hexdc	1.95941266659339e-42	-0.251542	0.478	0.575	6.10513798657169e-38	Im_L2/3_IT VS L2/3_IT	Hexdc
Eif4a3	4.51420136608244e-48	-0.251673	0.646	0.702	1.40653486164397e-43	Im_L2/3_IT VS L2/3_IT	Eif4a3
Med30	3.11584327633243e-53	-0.251727	0.35	0.48	9.70834448039658e-49	Im_L2/3_IT VS L2/3_IT	Med30
Gm43517	2.07566570430874e-111	-0.251783	0.059	0.268	6.46735920148517e-107	Im_L2/3_IT VS L2/3_IT	Gm43517
X2610037D02Rik	6.78776052288192e-74	-0.251803	0.055	0.208	2.11493042371955e-69	Im_L2/3_IT VS L2/3_IT	X2610037D02Rik
Mcts1	7.31684410381126e-42	-0.251894	0.634	0.681	2.27978228586551e-37	Im_L2/3_IT VS L2/3_IT	Mcts1
Chchd1	1.43469829101014e-50	-0.251923	0.474	0.578	4.4702329351294e-46	Im_L2/3_IT VS L2/3_IT	Chchd1
Tut7	8.31401609911622e-35	-0.25209	0.647	0.671	2.59048113616263e-30	Im_L2/3_IT VS L2/3_IT	Tut7
Fam49a	2.92588191296226e-51	-0.252296	0.981	0.968	9.1164628644078e-47	Im_L2/3_IT VS L2/3_IT	Fam49a
Strip1	1.00661654716665e-48	-0.252388	0.609	0.669	3.13641583766185e-44	Im_L2/3_IT VS L2/3_IT	Strip1
Cdh10	0.0460568541773419	-0.252414	0.705	0.555	1	Im_L2/3_IT VS L2/3_IT	Cdh10
Aatf	7.57060085264529e-60	-0.252635	0.187	0.338	2.35884781366722e-55	Im_L2/3_IT VS L2/3_IT	Aatf
Cul7	2.29903527993503e-77	-0.25288	0.213	0.395	7.16333412522157e-73	Im_L2/3_IT VS L2/3_IT	Cul7
Cox6a1	1.88090981559076e-63	-0.253764	0.97	0.966	5.86053880341769e-59	Im_L2/3_IT VS L2/3_IT	Cox6a1
Lars	3.04423037727076e-40	-0.253883	0.499	0.575	9.48521300950024e-36	Im_L2/3_IT VS L2/3_IT	Lars
Vbp1	5.40417361682781e-47	-0.253905	0.648	0.702	1.68383241553121e-42	Im_L2/3_IT VS L2/3_IT	Vbp1
Pum3	6.32500435575688e-43	-0.253958	0.712	0.774	1.97074485716673e-38	Im_L2/3_IT VS L2/3_IT	Pum3
Gprin1	6.78675258632144e-38	-0.254014	0.878	0.862	2.11461637084603e-33	Im_L2/3_IT VS L2/3_IT	Gprin1
Kdm3b	1.17411700217822e-48	-0.254034	0.312	0.439	3.65831375538689e-44	Im_L2/3_IT VS L2/3_IT	Kdm3b
Slc44a2	1.66641078690162e-44	-0.254167	0.455	0.555	5.19220272982808e-40	Im_L2/3_IT VS L2/3_IT	Slc44a2
Styx	8.28169154137545e-65	-0.254389	0.183	0.344	2.58040945046176e-60	Im_L2/3_IT VS L2/3_IT	Styx
Orc6	2.3116920861936e-46	-0.254414	0.476	0.562	7.20277020216201e-42	Im_L2/3_IT VS L2/3_IT	Orc6
Rsrc1	1.02733775488089e-22	-0.254485	0.596	0.607	3.20097897665787e-18	Im_L2/3_IT VS L2/3_IT	Rsrc1
Dda1	1.30150074480864e-43	-0.255006	0.709	0.776	4.05521602067477e-39	Im_L2/3_IT VS L2/3_IT	Dda1
Zfp410	4.04596209758859e-65	-0.25505	0.228	0.388	1.26064087036665e-60	Im_L2/3_IT VS L2/3_IT	Zfp410
Pcdh18	5.1638389053631e-47	-0.255161	0.054	0.162	1.60894892613303e-42	Im_L2/3_IT VS L2/3_IT	Pcdh18
Syt14	1.03647090680346e-32	-0.255185	0.407	0.486	3.22943605141822e-28	Im_L2/3_IT VS L2/3_IT	Syt14
Phf5a	2.04679849403552e-46	-0.25556	0.577	0.643	6.37741474771588e-42	Im_L2/3_IT VS L2/3_IT	Phf5a
X9930021J03Rik	3.28854754662096e-33	-0.255583	0.732	0.73	1.02464564457616e-28	Im_L2/3_IT VS L2/3_IT	X9930021J03Rik
Eif2s3y	5.34184115270489e-98	-0.255615	0.002	0.16	1.66441086635979e-93	Im_L2/3_IT VS L2/3_IT	Eif2s3y
Bcl7a	8.87888596677979e-49	-0.255693	0.947	0.929	2.76648328952925e-44	Im_L2/3_IT VS L2/3_IT	Bcl7a
Sec61b	4.47147069845052e-49	-0.255756	0.556	0.649	1.39322084022321e-44	Im_L2/3_IT VS L2/3_IT	Sec61b
Resf1	2.54742402968303e-47	-0.255845	0.227	0.357	7.93726379168637e-43	Im_L2/3_IT VS L2/3_IT	Resf1
Arhgap42	3.94025523525763e-88	-0.255912	0.102	0.291	1.22770472620157e-83	Im_L2/3_IT VS L2/3_IT	Arhgap42
Ppil4	1.32990040509634e-42	-0.255943	0.721	0.742	4.14370368219918e-38	Im_L2/3_IT VS L2/3_IT	Ppil4
Zfp804a	2.13071505457232e-17	-0.256103	0.225	0.289	6.63888196703644e-13	Im_L2/3_IT VS L2/3_IT	Zfp804a
Dscaml1	1.07352862194161e-10	-0.256197	0.368	0.396	3.34490048024568e-06	Im_L2/3_IT VS L2/3_IT	Dscaml1
Eif5	3.77360622130559e-57	-0.256507	0.974	0.971	1.17578022643439e-52	Im_L2/3_IT VS L2/3_IT	Eif5
Nbeal1	4.22375871384434e-31	-0.256555	0.295	0.389	1.31603874005962e-26	Im_L2/3_IT VS L2/3_IT	Nbeal1
Rlf	4.62412334056398e-25	-0.256558	0.624	0.622	1.44078435045292e-20	Im_L2/3_IT VS L2/3_IT	Rlf
Zfp398	1.56162542411961e-33	-0.256673	0.424	0.502	4.86571249647188e-29	Im_L2/3_IT VS L2/3_IT	Zfp398
Farsb	4.06290968493057e-43	-0.256722	0.746	0.777	1.26592139963067e-38	Im_L2/3_IT VS L2/3_IT	Farsb
Atpif1	6.44876943419966e-60	-0.257007	0.974	0.979	2.00930758030793e-55	Im_L2/3_IT VS L2/3_IT	Atpif1
Bzw1	8.24094562651451e-71	-0.257042	0.965	0.98	2.56771383830939e-66	Im_L2/3_IT VS L2/3_IT	Bzw1
Zswim5	7.74796111320515e-68	-0.257587	0.108	0.268	2.41410972365246e-63	Im_L2/3_IT VS L2/3_IT	Zswim5
Rabep1	8.89683498845094e-55	-0.257758	0.931	0.909	2.77207584570154e-50	Im_L2/3_IT VS L2/3_IT	Rabep1
Ckap5	3.60835594201665e-53	-0.258051	0.911	0.885	1.12429154441355e-48	Im_L2/3_IT VS L2/3_IT	Ckap5
Parp11	3.36231375413578e-56	-0.258055	0.293	0.433	1.04762971951363e-51	Im_L2/3_IT VS L2/3_IT	Parp11
Zfp46	6.87753122861722e-47	-0.258062	0.586	0.664	2.14290118021255e-42	Im_L2/3_IT VS L2/3_IT	Zfp46
Pip4k2b	2.51944896766966e-49	-0.25857	0.92	0.897	7.85009909346514e-45	Im_L2/3_IT VS L2/3_IT	Pip4k2b
Thoc7	4.72678456763827e-44	-0.258692	0.629	0.685	1.47277153558473e-39	Im_L2/3_IT VS L2/3_IT	Thoc7
Med12	8.6216598475313e-84	-0.258779	0.158	0.351	2.6863367752938e-79	Im_L2/3_IT VS L2/3_IT	Med12
Plekhf2	5.06184140859108e-70	-0.258851	0.081	0.237	1.57716854608881e-65	Im_L2/3_IT VS L2/3_IT	Plekhf2
Tsc1	6.85960512145783e-33	-0.258985	0.537	0.583	2.13731576374383e-28	Im_L2/3_IT VS L2/3_IT	Tsc1
Ntng2	5.735348883528e-39	-0.258994	0.169	0.283	1.78702000512965e-34	Im_L2/3_IT VS L2/3_IT	Ntng2
Mprip	1.55046805383363e-54	-0.259087	0.888	0.86	4.83094836213481e-50	Im_L2/3_IT VS L2/3_IT	Mprip
Med13l	2.12292854825615e-43	-0.25912	0.804	0.792	6.6146207706565e-39	Im_L2/3_IT VS L2/3_IT	Med13l
Gspt1	4.63263582689856e-49	-0.2592	0.808	0.812	1.44343667094505e-44	Im_L2/3_IT VS L2/3_IT	Gspt1
Ankrd6	9.19624490055316e-27	-0.259242	0.492	0.541	2.86536598611435e-22	Im_L2/3_IT VS L2/3_IT	Ankrd6
Snx27	7.62431217930433e-44	-0.259325	0.817	0.807	2.37558318882764e-39	Im_L2/3_IT VS L2/3_IT	Snx27
Gm35040	2.65039178813148e-58	-0.259376	0.233	0.385	8.25809073346007e-54	Im_L2/3_IT VS L2/3_IT	Gm35040
Zfp760	1.03017979120498e-75	-0.259382	0.162	0.337	3.20983419343647e-71	Im_L2/3_IT VS L2/3_IT	Zfp760
Asap2	9.40490354426862e-37	-0.259421	0.657	0.695	2.93037984632322e-32	Im_L2/3_IT VS L2/3_IT	Asap2
Igf2bp3	2.12651003218789e-121	-0.259486	0.007	0.203	6.62577995829101e-117	Im_L2/3_IT VS L2/3_IT	Igf2bp3
Acvr2a	2.46323575840225e-29	-0.259629	0.886	0.841	7.67494997602972e-25	Im_L2/3_IT VS L2/3_IT	Acvr2a
Ubtd2	1.41237770345134e-71	-0.260218	0.207	0.378	4.40068644841369e-67	Im_L2/3_IT VS L2/3_IT	Ubtd2
Grik2	0.127761646941054	-0.260523	0.765	0.624	1	Im_L2/3_IT VS L2/3_IT	Grik2
Bbc3	1.18024467235334e-56	-0.260588	0.303	0.449	3.67740635011853e-52	Im_L2/3_IT VS L2/3_IT	Bbc3
Relch	2.47351935618397e-23	-0.260645	0.615	0.623	7.706991609998e-19	Im_L2/3_IT VS L2/3_IT	Relch
Med22	1.76984998191828e-63	-0.260692	0.342	0.488	5.51449857366096e-59	Im_L2/3_IT VS L2/3_IT	Med22
Ago3	1.46787775112264e-24	-0.261091	0.405	0.463	4.57361349694792e-20	Im_L2/3_IT VS L2/3_IT	Ago3
Tarbp2	1.72900853004293e-102	-0.261095	0.141	0.356	5.38724477790777e-98	Im_L2/3_IT VS L2/3_IT	Tarbp2
Sike1	3.72390287266125e-40	-0.26116	0.598	0.647	1.16029365706379e-35	Im_L2/3_IT VS L2/3_IT	Sike1
Tsc22d2	1.56852964275462e-22	-0.26124	0.57	0.582	4.88722466089484e-18	Im_L2/3_IT VS L2/3_IT	Tsc22d2
Cacybp	5.9257265569887e-53	-0.261478	0.9	0.926	1.84633788062654e-48	Im_L2/3_IT VS L2/3_IT	Cacybp
Pwp1	2.12977106057145e-68	-0.261496	0.284	0.442	6.63594067052854e-64	Im_L2/3_IT VS L2/3_IT	Pwp1
Pdcd11	2.56694842831369e-84	-0.261789	0.182	0.376	7.99809791293979e-80	Im_L2/3_IT VS L2/3_IT	Pdcd11
Mapkap1	2.3753066990619e-39	-0.261836	0.661	0.685	7.40098061293707e-35	Im_L2/3_IT VS L2/3_IT	Mapkap1
Ankra2	2.74160223130271e-42	-0.261889	0.661	0.711	8.54228423229299e-38	Im_L2/3_IT VS L2/3_IT	Ankra2
Tlk2	1.05582903668915e-37	-0.262289	0.704	0.714	3.28975211251604e-33	Im_L2/3_IT VS L2/3_IT	Tlk2
Thap12	2.13234401739651e-50	-0.262613	0.63	0.686	6.64395748940404e-46	Im_L2/3_IT VS L2/3_IT	Thap12
Cep57	2.8736514770989e-62	-0.263131	0.31	0.462	8.95372327234476e-58	Im_L2/3_IT VS L2/3_IT	Cep57
Chd9	6.03265586109326e-18	-0.26319	0.618	0.617	1.87965491319944e-13	Im_L2/3_IT VS L2/3_IT	Chd9
Acap3	8.61043008683942e-52	-0.263217	0.583	0.653	2.68283780645743e-47	Im_L2/3_IT VS L2/3_IT	Acap3
Chfr	4.6933352846041e-46	-0.26346	0.481	0.571	1.46234940797695e-41	Im_L2/3_IT VS L2/3_IT	Chfr
X2700049A03Rik	1.26885318560406e-73	-0.263633	0.114	0.282	3.95349275570515e-69	Im_L2/3_IT VS L2/3_IT	X2700049A03Rik
Clip2	3.34939681995823e-52	-0.263639	0.644	0.707	1.04360506116258e-47	Im_L2/3_IT VS L2/3_IT	Clip2
AW554918	1.93830466141541e-40	-0.26381	0.182	0.298	6.03936966403813e-36	Im_L2/3_IT VS L2/3_IT	AW554918
Pfdn4	2.91123591050121e-61	-0.263824	0.414	0.548	9.07082884993967e-57	Im_L2/3_IT VS L2/3_IT	Pfdn4
Aldh18a1	4.44222705706563e-92	-0.263963	0.181	0.382	1.38410910644051e-87	Im_L2/3_IT VS L2/3_IT	Aldh18a1
Tcea1	2.66789043123579e-60	-0.264254	0.893	0.882	8.31261300564447e-56	Im_L2/3_IT VS L2/3_IT	Tcea1
Flii	4.87114818805529e-68	-0.264264	0.323	0.478	1.51775235243427e-63	Im_L2/3_IT VS L2/3_IT	Flii
Rnf122	1.17796368560226e-125	-0.264336	0.019	0.229	3.67029925159953e-121	Im_L2/3_IT VS L2/3_IT	Rnf122
Gtf2f2	9.10964710808396e-50	-0.264497	0.402	0.508	2.8383838459368e-45	Im_L2/3_IT VS L2/3_IT	Gtf2f2
Cald1	1.60759773274822e-66	-0.264502	0.07	0.217	5.00895301569689e-62	Im_L2/3_IT VS L2/3_IT	Cald1
Dscam	3.56151483943922e-07	-0.264533	0.501	0.489	0.0110969679367247	Im_L2/3_IT VS L2/3_IT	Dscam
Ablim1	1.38512307917771e-30	-0.264579	0.935	0.857	4.31576649010191e-26	Im_L2/3_IT VS L2/3_IT	Ablim1
Arhgap12	1.97739372456938e-46	-0.264612	0.211	0.336	6.16116336701328e-42	Im_L2/3_IT VS L2/3_IT	Arhgap12
Id4	4.26495715644968e-24	-0.264696	0.057	0.127	1.32887535080659e-19	Im_L2/3_IT VS L2/3_IT	Id4
Psma7	3.29367443242857e-51	-0.264877	0.836	0.854	1.02624307965609e-46	Im_L2/3_IT VS L2/3_IT	Psma7
Senp3	5.848073601657e-55	-0.265072	0.639	0.703	1.82214277280429e-50	Im_L2/3_IT VS L2/3_IT	Senp3
BC005537	2.71257124650296e-59	-0.265175	0.951	0.951	8.45182948985394e-55	Im_L2/3_IT VS L2/3_IT	BC005537
Azin1	4.76814193487274e-60	-0.265302	0.942	0.945	1.48565766406765e-55	Im_L2/3_IT VS L2/3_IT	Azin1
Eif3k	2.59788904056881e-48	-0.265347	0.699	0.736	8.0945026726043e-44	Im_L2/3_IT VS L2/3_IT	Eif3k
Map4k5	2.34652315053989e-35	-0.265382	0.668	0.686	7.31129683245218e-31	Im_L2/3_IT VS L2/3_IT	Map4k5
Rif1	1.74994259377937e-25	-0.265527	0.383	0.449	5.45247113369777e-21	Im_L2/3_IT VS L2/3_IT	Rif1
Narf	3.14622889680403e-46	-0.265721	0.607	0.682	9.80301999666201e-42	Im_L2/3_IT VS L2/3_IT	Narf
Mllt11	1.13382618203104e-57	-0.265756	0.972	0.99	3.5327756179723e-53	Im_L2/3_IT VS L2/3_IT	Mllt11
Sybu	9.78042162265e-11	-0.265765	0.895	0.826	3.04738376918529e-06	Im_L2/3_IT VS L2/3_IT	Sybu
Ttc9	3.89025978601573e-42	-0.265931	0.665	0.699	1.21212714412678e-37	Im_L2/3_IT VS L2/3_IT	Ttc9
Clcn5	8.90680376645829e-51	-0.266383	0.186	0.327	2.77518191755307e-46	Im_L2/3_IT VS L2/3_IT	Clcn5
Rybp	3.19557813282388e-43	-0.266397	0.779	0.778	9.95678234625264e-39	Im_L2/3_IT VS L2/3_IT	Rybp
Enox1	4.18867371926064e-05	-0.266462	0.525	0.488	1	Im_L2/3_IT VS L2/3_IT	Enox1
Dync2h1	5.53921185288815e-16	-0.266558	0.545	0.536	1.72590762912289e-11	Im_L2/3_IT VS L2/3_IT	Dync2h1
Myl6b	6.35587136145322e-73	-0.266625	0.26	0.432	1.98036239880159e-68	Im_L2/3_IT VS L2/3_IT	Myl6b
Krit1	5.59687637473149e-28	-0.266658	0.468	0.522	1.74387474083884e-23	Im_L2/3_IT VS L2/3_IT	Krit1
Amn1	9.83057030773925e-39	-0.266744	0.426	0.509	3.06300909648539e-34	Im_L2/3_IT VS L2/3_IT	Amn1
Sccpdh	7.13452413842857e-48	-0.266835	0.566	0.642	2.22297503105157e-43	Im_L2/3_IT VS L2/3_IT	Sccpdh
Elavl1	1.94175677589711e-44	-0.266904	0.596	0.638	6.05012576234023e-40	Im_L2/3_IT VS L2/3_IT	Elavl1
Diexf	1.34127716880732e-74	-0.26691	0.224	0.4	4.17915140256985e-70	Im_L2/3_IT VS L2/3_IT	Diexf
Map2k2	1.04175400689463e-52	-0.26704	0.497	0.596	3.24589713468228e-48	Im_L2/3_IT VS L2/3_IT	Map2k2
Gm26735	4.6750701658761e-167	-0.26707	0.019	0.281	1.45665836228367e-162	Im_L2/3_IT VS L2/3_IT	Gm26735
Nt5c3	1.49114362580853e-50	-0.267355	0.806	0.818	4.64610530929421e-46	Im_L2/3_IT VS L2/3_IT	Nt5c3
Rnf130	3.33909752315618e-31	-0.267388	0.305	0.392	1.040396006265e-26	Im_L2/3_IT VS L2/3_IT	Rnf130
Nop14	1.40824493792247e-51	-0.267642	0.416	0.53	4.38780957757883e-47	Im_L2/3_IT VS L2/3_IT	Nop14
Ctps	6.1155522815848e-49	-0.267673	0.566	0.627	1.90548377989619e-44	Im_L2/3_IT VS L2/3_IT	Ctps
Taldo1	1.11451233718825e-41	-0.267876	0.773	0.793	3.47259754021115e-37	Im_L2/3_IT VS L2/3_IT	Taldo1
Dnpep	6.89524484579696e-76	-0.268338	0.31	0.483	2.14842038905342e-71	Im_L2/3_IT VS L2/3_IT	Dnpep
Ddx55	1.34544839760879e-67	-0.268503	0.29	0.448	4.19214811726948e-63	Im_L2/3_IT VS L2/3_IT	Ddx55
Rnf152	1.81963699999188e-82	-0.268901	0.061	0.23	5.66962496457471e-78	Im_L2/3_IT VS L2/3_IT	Rnf152
Sp4	1.27131193314968e-39	-0.268902	0.493	0.563	3.96115372130776e-35	Im_L2/3_IT VS L2/3_IT	Sp4
Shmt2	7.49254104380159e-72	-0.269255	0.266	0.434	2.3345259384277e-67	Im_L2/3_IT VS L2/3_IT	Shmt2
Prim1	1.32667796487122e-96	-0.269371	0.116	0.32	4.13366320294575e-92	Im_L2/3_IT VS L2/3_IT	Prim1
Yeats2	1.02396723872723e-54	-0.269702	0.268	0.407	3.19047712242631e-50	Im_L2/3_IT VS L2/3_IT	Yeats2
Hira	4.02779821460715e-60	-0.269947	0.43	0.554	1.2549813677073e-55	Im_L2/3_IT VS L2/3_IT	Hira
Mindy1	5.99587952226136e-80	-0.270016	0.209	0.393	1.8681961415462e-75	Im_L2/3_IT VS L2/3_IT	Mindy1
Psmd11	1.66614681014531e-51	-0.270028	0.854	0.85	5.19138023105075e-47	Im_L2/3_IT VS L2/3_IT	Psmd11
X3300002I08Rik	7.28470671287277e-101	-0.270034	0.065	0.261	2.2697689175969e-96	Im_L2/3_IT VS L2/3_IT	X3300002I08Rik
Nradd	3.03140442122721e-166	-0.270064	0.007	0.262	9.44524989565975e-162	Im_L2/3_IT VS L2/3_IT	Nradd
Capn7	1.21075872024265e-51	-0.270123	0.538	0.619	3.77248202053205e-47	Im_L2/3_IT VS L2/3_IT	Capn7
Ccdc90b	6.83846235426423e-85	-0.270348	0.172	0.364	2.13072810034165e-80	Im_L2/3_IT VS L2/3_IT	Ccdc90b
Trp53bp2	3.89449855045828e-77	-0.270362	0.226	0.409	1.21344785835179e-72	Im_L2/3_IT VS L2/3_IT	Trp53bp2
Gdpd5	1.7831028359743e-103	-0.270445	0.134	0.35	5.55579181632873e-99	Im_L2/3_IT VS L2/3_IT	Gdpd5
Cdk12	2.55949304923981e-28	-0.27067	0.449	0.5	7.9748684428214e-24	Im_L2/3_IT VS L2/3_IT	Cdk12
Trmt13	1.08362981670981e-78	-0.270804	0.135	0.312	3.37637378290441e-74	Im_L2/3_IT VS L2/3_IT	Trmt13
Sp1	1.17342745955074e-67	-0.270834	0.183	0.347	3.6561652784682e-63	Im_L2/3_IT VS L2/3_IT	Sp1
Klhl28	5.8849578989116e-48	-0.270871	0.475	0.565	1.83363518214288e-43	Im_L2/3_IT VS L2/3_IT	Klhl28
Amotl1	6.41690554669162e-87	-0.270954	0.152	0.354	1.99937943023818e-82	Im_L2/3_IT VS L2/3_IT	Amotl1
Patz1	4.84629659150691e-71	-0.270977	0.322	0.482	1.51000909198172e-66	Im_L2/3_IT VS L2/3_IT	Patz1
X2700097O09Rik	1.71119825258703e-77	-0.271014	0.126	0.302	5.33175151541065e-73	Im_L2/3_IT VS L2/3_IT	X2700097O09Rik
Snrpd2	4.77470017065672e-50	-0.271341	0.755	0.796	1.48770107917322e-45	Im_L2/3_IT VS L2/3_IT	Snrpd2
Nup153	4.55705915340317e-44	-0.271507	0.591	0.645	1.41988849101736e-39	Im_L2/3_IT VS L2/3_IT	Nup153
Carmil3	5.90633531150568e-57	-0.271535	0.255	0.4	1.84029595635894e-52	Im_L2/3_IT VS L2/3_IT	Carmil3
Epc2	3.93117745108249e-45	-0.271582	0.767	0.772	1.22487627020828e-40	Im_L2/3_IT VS L2/3_IT	Epc2
Parp1	8.00932377525263e-53	-0.271669	0.609	0.68	2.49554510189322e-48	Im_L2/3_IT VS L2/3_IT	Parp1
Nt5dc3	2.76341084334994e-35	-0.271825	0.649	0.655	8.61023550570976e-31	Im_L2/3_IT VS L2/3_IT	Nt5dc3
Pkn2	8.30318369085565e-45	-0.272011	0.316	0.437	2.5871059743968e-40	Im_L2/3_IT VS L2/3_IT	Pkn2
Pkn1	8.19523809331746e-64	-0.272171	0.387	0.525	2.55347228511586e-59	Im_L2/3_IT VS L2/3_IT	Pkn1
Nadk2	3.93899138477169e-60	-0.272173	0.348	0.488	1.22731093566716e-55	Im_L2/3_IT VS L2/3_IT	Nadk2
Eid1	3.26519320353683e-72	-0.272271	0.986	0.992	1.01736889835801e-67	Im_L2/3_IT VS L2/3_IT	Eid1
Rngtt	1.43840039898261e-47	-0.272356	0.342	0.459	4.48176796315001e-43	Im_L2/3_IT VS L2/3_IT	Rngtt
Cxxc1	3.67541245006082e-55	-0.272371	0.489	0.592	1.14518501118995e-50	Im_L2/3_IT VS L2/3_IT	Cxxc1
Alkbh8	1.64679743010075e-45	-0.272374	0.662	0.695	5.13109143270791e-41	Im_L2/3_IT VS L2/3_IT	Alkbh8
Ep300	2.16246192731684e-35	-0.272379	0.755	0.738	6.73779887313382e-31	Im_L2/3_IT VS L2/3_IT	Ep300
Tcf20	8.91078330691572e-40	-0.272401	0.755	0.748	2.7764218627688e-35	Im_L2/3_IT VS L2/3_IT	Tcf20
Casp8ap2	3.34746526952942e-48	-0.272509	0.302	0.428	1.04300322867998e-43	Im_L2/3_IT VS L2/3_IT	Casp8ap2
Tfg	3.52583540085011e-62	-0.272658	0.794	0.836	1.09857979419688e-57	Im_L2/3_IT VS L2/3_IT	Tfg
Dab2ip	3.70895208237348e-46	-0.272665	0.739	0.756	1.15563528982593e-41	Im_L2/3_IT VS L2/3_IT	Dab2ip
Galnt17	2.3976103840231e-05	-0.27276	0.655	0.596	0.747047443453918	Im_L2/3_IT VS L2/3_IT	Galnt17
Sugp2	4.85904840026501e-56	-0.273062	0.548	0.63	1.51398230055457e-51	Im_L2/3_IT VS L2/3_IT	Sugp2
Prr12	1.06190418817252e-48	-0.273456	0.687	0.722	3.30868106950793e-44	Im_L2/3_IT VS L2/3_IT	Prr12
Fam131c	4.32279001449827e-143	-0.273481	0.059	0.308	1.34689491271737e-138	Im_L2/3_IT VS L2/3_IT	Fam131c
Gdi2	3.08426511022904e-76	-0.273565	0.959	0.946	9.60995323045164e-72	Im_L2/3_IT VS L2/3_IT	Gdi2
Rundc3b	1.09460032145579e-36	-0.273971	0.667	0.686	3.41055568159194e-32	Im_L2/3_IT VS L2/3_IT	Rundc3b
Tnpo3	7.86991085179435e-52	-0.274315	0.823	0.819	2.45210682320208e-47	Im_L2/3_IT VS L2/3_IT	Tnpo3
Cep78	1.89602376596345e-86	-0.274945	0.182	0.373	5.90763084998892e-82	Im_L2/3_IT VS L2/3_IT	Cep78
Ppp2r5e	5.35897503904895e-51	-0.275106	0.859	0.842	1.66974944266687e-46	Im_L2/3_IT VS L2/3_IT	Ppp2r5e
Zfp62	6.67654090644041e-57	-0.275171	0.379	0.502	2.0802766156287e-52	Im_L2/3_IT VS L2/3_IT	Zfp62
Chchd3	5.24888515347918e-32	-0.275339	0.509	0.556	1.63544763612104e-27	Im_L2/3_IT VS L2/3_IT	Chchd3
Zmym2	2.265914062767e-41	-0.275489	0.802	0.787	7.06013503676942e-37	Im_L2/3_IT VS L2/3_IT	Zmym2
Sema4b	2.28775435224204e-108	-0.27569	0.145	0.37	7.12818501071574e-104	Im_L2/3_IT VS L2/3_IT	Sema4b
Gmds	2.6607167492959e-48	-0.276044	0.172	0.303	8.29026124745617e-44	Im_L2/3_IT VS L2/3_IT	Gmds
Trim27	1.10735955688307e-58	-0.276283	0.482	0.586	3.45031090733627e-54	Im_L2/3_IT VS L2/3_IT	Trim27
Sec24a	4.76580699849208e-64	-0.276286	0.231	0.389	1.48493014459016e-59	Im_L2/3_IT VS L2/3_IT	Sec24a
Dapk1	9.97037293621386e-45	-0.276329	0.768	0.771	3.10656879946551e-40	Im_L2/3_IT VS L2/3_IT	Dapk1
Washc2	3.02773446779917e-42	-0.276525	0.71	0.729	9.43381505476865e-38	Im_L2/3_IT VS L2/3_IT	Washc2
Ttc4	8.96114470574725e-55	-0.276887	0.508	0.609	2.79211346741673e-50	Im_L2/3_IT VS L2/3_IT	Ttc4
Champ1	2.25015603806067e-56	-0.276934	0.584	0.655	7.01103618338944e-52	Im_L2/3_IT VS L2/3_IT	Champ1
Stag2	2.57563142810955e-29	-0.277236	0.656	0.663	8.02515240370373e-25	Im_L2/3_IT VS L2/3_IT	Stag2
Atad3a	3.83753933799222e-67	-0.277401	0.386	0.526	1.19570050693162e-62	Im_L2/3_IT VS L2/3_IT	Atad3a
Psmc6	5.59417454540136e-63	-0.277797	0.851	0.864	1.74303290485616e-58	Im_L2/3_IT VS L2/3_IT	Psmc6
Armcx6	1.55649407520286e-131	-0.277976	0.087	0.333	4.84972423951706e-127	Im_L2/3_IT VS L2/3_IT	Armcx6
Sh3pxd2b	2.90339841782027e-71	-0.278406	0.294	0.459	9.0464087902444e-67	Im_L2/3_IT VS L2/3_IT	Sh3pxd2b
Lsm7	1.06774262599808e-65	-0.278612	0.427	0.557	3.32687247408482e-61	Im_L2/3_IT VS L2/3_IT	Lsm7
Pole4	3.43343402040582e-38	-0.278626	0.684	0.722	1.06978937207805e-33	Im_L2/3_IT VS L2/3_IT	Pole4
Rpf2	2.80379367720099e-70	-0.278684	0.4	0.548	8.73606033942285e-66	Im_L2/3_IT VS L2/3_IT	Rpf2
Agrn	5.33705079244907e-48	-0.27884	0.782	0.826	1.66291828591128e-43	Im_L2/3_IT VS L2/3_IT	Agrn
Ugdh	3.79305695348427e-74	-0.278917	0.246	0.421	1.18184068556663e-69	Im_L2/3_IT VS L2/3_IT	Ugdh
Hspa9	4.92803002253896e-61	-0.27903	0.803	0.819	1.53547559442269e-56	Im_L2/3_IT VS L2/3_IT	Hspa9
Fam213a	3.83959452598892e-57	-0.279181	0.634	0.711	1.19634086240763e-52	Im_L2/3_IT VS L2/3_IT	Fam213a
Kmt2b	6.7537230162701e-62	-0.279182	0.424	0.554	2.10432501740944e-57	Im_L2/3_IT VS L2/3_IT	Kmt2b
Msh2	4.35809618672877e-63	-0.279412	0.331	0.479	1.35789560986095e-58	Im_L2/3_IT VS L2/3_IT	Msh2
Vsp35l	4.68870878960674e-61	-0.279471	0.398	0.53	1.46090788466567e-56	Im_L2/3_IT VS L2/3_IT	Vsp35l
Trappc4	3.14360167611965e-54	-0.279577	0.814	0.845	9.79483410245361e-50	Im_L2/3_IT VS L2/3_IT	Trappc4
Trip12	4.987456883704e-45	-0.279677	0.899	0.859	1.55399181582449e-40	Im_L2/3_IT VS L2/3_IT	Trip12
Ppp6r2	6.48610001136895e-42	-0.279832	0.531	0.59	2.02093904154234e-37	Im_L2/3_IT VS L2/3_IT	Ppp6r2
Trim33	6.8300808146064e-51	-0.27995	0.899	0.873	2.12811658021506e-46	Im_L2/3_IT VS L2/3_IT	Trim33
Fam98a	1.7982930418976e-59	-0.280034	0.461	0.582	5.60312145994456e-55	Im_L2/3_IT VS L2/3_IT	Fam98a
Pold3	4.03125270439811e-60	-0.280171	0.337	0.477	1.25605771763636e-55	Im_L2/3_IT VS L2/3_IT	Pold3
Dyrk2	4.76707075398601e-53	-0.280181	0.868	0.854	1.48532390552696e-48	Im_L2/3_IT VS L2/3_IT	Dyrk2
Cfdp1	6.38726532488423e-49	-0.280246	0.737	0.769	1.99014412992743e-44	Im_L2/3_IT VS L2/3_IT	Cfdp1
Mc4r	6.19333926312209e-78	-0.280285	0.123	0.298	1.92972064760358e-73	Im_L2/3_IT VS L2/3_IT	Mc4r
Snx12	4.87515802702236e-41	-0.280312	0.534	0.585	1.51900173805963e-36	Im_L2/3_IT VS L2/3_IT	Snx12
Med25	2.10859516129803e-65	-0.280421	0.447	0.575	6.56996080357239e-61	Im_L2/3_IT VS L2/3_IT	Med25
Dnm2	1.81235362013336e-72	-0.28053	0.301	0.464	5.64693140961152e-68	Im_L2/3_IT VS L2/3_IT	Dnm2
H2afv	1.09033609188761e-51	-0.280644	0.311	0.454	3.39726919510343e-47	Im_L2/3_IT VS L2/3_IT	H2afv
Atad5	2.5882517352325e-81	-0.280693	0.114	0.293	8.06447475663744e-77	Im_L2/3_IT VS L2/3_IT	Atad5
Dot1l	6.10038800664461e-52	-0.280912	0.431	0.545	1.90075889511033e-47	Im_L2/3_IT VS L2/3_IT	Dot1l
Galntl6	2.97554569284913e-20	-0.280992	0.086	0.154	9.27120526977933e-16	Im_L2/3_IT VS L2/3_IT	Galntl6
Zmym5	2.04216872812233e-40	-0.280999	0.53	0.591	6.36298932308356e-36	Im_L2/3_IT VS L2/3_IT	Zmym5
Hdac8	4.83248375468302e-54	-0.281237	0.056	0.179	1.50570528828414e-49	Im_L2/3_IT VS L2/3_IT	Hdac8
Cldn34c1	1.2428506935292e-124	-0.281738	0.072	0.306	3.87247419089829e-120	Im_L2/3_IT VS L2/3_IT	Cldn34c1
Grpel2	6.75472465864231e-62	-0.28199	0.537	0.632	2.10463710913977e-57	Im_L2/3_IT VS L2/3_IT	Grpel2
Ctif	1.84493445334312e-45	-0.282175	0.439	0.529	5.74844676972649e-41	Im_L2/3_IT VS L2/3_IT	Ctif
AC165953.2	9.3945579612072e-47	-0.282232	0.344	0.455	2.92715636955294e-42	Im_L2/3_IT VS L2/3_IT	AC165953.2
D10Wsu102e	3.94578513089486e-32	-0.282289	0.537	0.588	1.22942773108422e-27	Im_L2/3_IT VS L2/3_IT	D10Wsu102e
Lsamp	0.000464257765260896	-0.282411	0.99	0.923	1	Im_L2/3_IT VS L2/3_IT	Lsamp
Psma2	3.84135371334565e-65	-0.282826	0.817	0.828	1.19688899000424e-60	Im_L2/3_IT VS L2/3_IT	Psma2
Elp3	9.79957051627538e-57	-0.283074	0.653	0.708	3.05335018146108e-52	Im_L2/3_IT VS L2/3_IT	Elp3
Ylpm1	1.65127976488969e-41	-0.283095	0.907	0.872	5.14505749144329e-37	Im_L2/3_IT VS L2/3_IT	Ylpm1
Ythdc1	4.8288521975521e-45	-0.283177	0.674	0.7	1.50457376771328e-40	Im_L2/3_IT VS L2/3_IT	Ythdc1
Wdr13	1.95568450543386e-53	-0.283235	0.885	0.911	6.09352178203083e-49	Im_L2/3_IT VS L2/3_IT	Wdr13
Rdx	1.2489222811396e-41	-0.283325	0.61	0.643	3.89139204357476e-37	Im_L2/3_IT VS L2/3_IT	Rdx
Msi2	5.77602361350178e-06	-0.28342	0.404	0.399	0.179969343749488	Im_L2/3_IT VS L2/3_IT	Msi2
Ube2r2	2.50950618805624e-73	-0.283617	0.932	0.933	7.81911938074564e-69	Im_L2/3_IT VS L2/3_IT	Ube2r2
Stam2	4.64244904433632e-58	-0.283714	0.364	0.491	1.44649427323431e-53	Im_L2/3_IT VS L2/3_IT	Stam2
Taf4	5.28388989182822e-88	-0.283778	0.241	0.434	1.64635441249584e-83	Im_L2/3_IT VS L2/3_IT	Taf4
Gm20754	2.71768040689683e-23	-0.283864	0.091	0.165	8.46774861180916e-19	Im_L2/3_IT VS L2/3_IT	Gm20754
Aprt	1.63087128553045e-66	-0.284047	0.354	0.502	5.08146875145577e-62	Im_L2/3_IT VS L2/3_IT	Aprt
Iglon5	6.94067238675802e-89	-0.284113	0.278	0.475	2.16257470226606e-84	Im_L2/3_IT VS L2/3_IT	Iglon5
Rgs9	1.78306291005957e-76	-0.284239	0.182	0.359	5.5556674151636e-72	Im_L2/3_IT VS L2/3_IT	Rgs9
Rbm17	1.7301967449704e-61	-0.284281	0.606	0.679	5.39094701797878e-57	Im_L2/3_IT VS L2/3_IT	Rbm17
Gab1	2.05359625300766e-124	-0.284313	0.015	0.22	6.39859520512127e-120	Im_L2/3_IT VS L2/3_IT	Gab1
Git2	1.38432500328352e-66	-0.284424	0.296	0.454	4.31327984523078e-62	Im_L2/3_IT VS L2/3_IT	Git2
Paip2b	2.20513701976619e-55	-0.284587	0.484	0.583	6.87076592618751e-51	Im_L2/3_IT VS L2/3_IT	Paip2b
Mark4	3.00723535929105e-59	-0.284633	0.613	0.685	9.36994393247907e-55	Im_L2/3_IT VS L2/3_IT	Mark4
Ppp4r3b	2.72071954883314e-34	-0.284638	0.664	0.664	8.4772179702543e-30	Im_L2/3_IT VS L2/3_IT	Ppp4r3b
Eif5b	3.0006312310926e-58	-0.28466	0.899	0.881	9.34936678983831e-54	Im_L2/3_IT VS L2/3_IT	Eif5b
Nkap	1.54960634133468e-54	-0.284769	0.456	0.557	4.82826343833058e-50	Im_L2/3_IT VS L2/3_IT	Nkap
Agl	8.64197638873121e-63	-0.284803	0.299	0.448	2.69266700320087e-58	Im_L2/3_IT VS L2/3_IT	Agl
Lsg1	3.73597002797152e-84	-0.28495	0.219	0.408	1.16405354131537e-79	Im_L2/3_IT VS L2/3_IT	Lsg1
Rtn2	2.63717507046817e-59	-0.28527	0.625	0.722	8.21691008456473e-55	Im_L2/3_IT VS L2/3_IT	Rtn2
Fxr1	4.89983602578562e-43	-0.285463	0.675	0.695	1.52669090891428e-38	Im_L2/3_IT VS L2/3_IT	Fxr1
Mios	1.45792962692969e-52	-0.285538	0.445	0.545	4.54261713158753e-48	Im_L2/3_IT VS L2/3_IT	Mios
Cnot7	3.99463266997667e-60	-0.285878	0.847	0.842	1.24464764731133e-55	Im_L2/3_IT VS L2/3_IT	Cnot7
X1110004F10Rik	2.34851387045544e-72	-0.285898	0.917	0.939	7.31749951756505e-68	Im_L2/3_IT VS L2/3_IT	X1110004F10Rik
Fbn1	9.31949423455013e-114	-0.286157	0.079	0.295	2.90376801360113e-109	Im_L2/3_IT VS L2/3_IT	Fbn1
Ppp4r3a	5.50067757639174e-42	-0.286283	0.594	0.641	1.71390111925214e-37	Im_L2/3_IT VS L2/3_IT	Ppp4r3a
Acadsb	9.96810759473121e-41	-0.286286	0.617	0.653	3.10586296436635e-36	Im_L2/3_IT VS L2/3_IT	Acadsb
Ccnk	3.72724876951534e-61	-0.286402	0.538	0.63	1.16133617160559e-56	Im_L2/3_IT VS L2/3_IT	Ccnk
Ago4	1.02350654102606e-102	-0.28648	0.134	0.349	3.18904168052901e-98	Im_L2/3_IT VS L2/3_IT	Ago4
Bmpr1b	6.57228955821623e-95	-0.286777	0.022	0.191	2.04779398054901e-90	Im_L2/3_IT VS L2/3_IT	Bmpr1b
Lima1	4.61806443961032e-109	-0.286804	0.019	0.207	1.43889651809378e-104	Im_L2/3_IT VS L2/3_IT	Lima1
Safb2	2.6462209655743e-62	-0.286863	0.31	0.457	8.24509528453641e-58	Im_L2/3_IT VS L2/3_IT	Safb2
Ankrd16	3.41288324291103e-70	-0.287195	0.254	0.416	1.06338616082622e-65	Im_L2/3_IT VS L2/3_IT	Ankrd16
Fam110b	1.39304355496524e-36	-0.287285	0.601	0.635	4.3404451085607e-32	Im_L2/3_IT VS L2/3_IT	Fam110b
Copb1	2.73029171280889e-61	-0.287538	0.806	0.807	8.50704291876995e-57	Im_L2/3_IT VS L2/3_IT	Copb1
Ap1s2	6.66064849784823e-77	-0.287745	0.133	0.31	2.07532485895955e-72	Im_L2/3_IT VS L2/3_IT	Ap1s2
Bbip1	3.99471250271303e-49	-0.287805	0.633	0.697	1.24467252159533e-44	Im_L2/3_IT VS L2/3_IT	Bbip1
Nfyc	1.90963294285737e-51	-0.287943	0.506	0.597	5.950034323355e-47	Im_L2/3_IT VS L2/3_IT	Nfyc
Trir	1.52039777815916e-66	-0.288039	0.829	0.851	4.73725539718832e-62	Im_L2/3_IT VS L2/3_IT	Trir
Sf3b2	2.52679205039142e-82	-0.288371	0.938	0.945	7.87297867060958e-78	Im_L2/3_IT VS L2/3_IT	Sf3b2
Zfp821	3.48808940682092e-77	-0.288397	0.297	0.463	1.08681889737726e-72	Im_L2/3_IT VS L2/3_IT	Zfp821
Rnf20	2.08292427099219e-50	-0.2885	0.663	0.711	6.48997544355745e-46	Im_L2/3_IT VS L2/3_IT	Rnf20
Snrpf	9.58044723546029e-67	-0.28864	0.522	0.629	2.98507574962472e-62	Im_L2/3_IT VS L2/3_IT	Snrpf
Tmem150c	8.13485058354523e-44	-0.289115	0.667	0.737	2.53465674482102e-39	Im_L2/3_IT VS L2/3_IT	Tmem150c
Zc2hc1a	1.68708849689956e-62	-0.289125	0.868	0.874	5.25663033863965e-58	Im_L2/3_IT VS L2/3_IT	Zc2hc1a
Vasp	3.43177174343704e-136	-0.289173	0.119	0.376	1.06927143982011e-131	Im_L2/3_IT VS L2/3_IT	Vasp
Dctd	1.06635141801244e-123	-0.289175	0.109	0.347	3.32253774824317e-119	Im_L2/3_IT VS L2/3_IT	Dctd
Slc25a1	6.40202592903086e-54	-0.289405	0.617	0.747	1.99474323896743e-49	Im_L2/3_IT VS L2/3_IT	Slc25a1
Rbm15b	3.90363843517482e-64	-0.289439	0.537	0.635	1.21629566363177e-59	Im_L2/3_IT VS L2/3_IT	Rbm15b
Ccbe1	2.98725760627278e-17	-0.289732	0.578	0.564	9.30769724962473e-13	Im_L2/3_IT VS L2/3_IT	Ccbe1
Sh2b2	9.50456846633494e-136	-0.2899	0.101	0.349	2.96143344274064e-131	Im_L2/3_IT VS L2/3_IT	Sh2b2
Igf1r	6.56316107457608e-33	-0.289999	0.656	0.677	2.04494972761642e-28	Im_L2/3_IT VS L2/3_IT	Igf1r
Scube3	3.72955170325525e-167	-0.290035	0.013	0.271	1.16205371970027e-162	Im_L2/3_IT VS L2/3_IT	Scube3
Eif3a	8.73505116441062e-84	-0.290703	0.957	0.954	2.72166724180706e-79	Im_L2/3_IT VS L2/3_IT	Eif3a
Clic4	6.40634359394702e-129	-0.291114	0.027	0.245	1.99608853700201e-124	Im_L2/3_IT VS L2/3_IT	Clic4
Thoc5	6.83979347713894e-69	-0.291202	0.424	0.554	2.13114285160695e-64	Im_L2/3_IT VS L2/3_IT	Thoc5
Phc2	5.47971689163248e-63	-0.291353	0.368	0.506	1.70737018909485e-58	Im_L2/3_IT VS L2/3_IT	Phc2
Trpm7	1.28222613737994e-34	-0.291719	0.487	0.55	3.99516019884841e-30	Im_L2/3_IT VS L2/3_IT	Trpm7
Fcho2	1.07293870301248e-28	-0.291845	0.43	0.485	3.34306241084628e-24	Im_L2/3_IT VS L2/3_IT	Fcho2
Jup	2.32311037948115e-69	-0.29188	0.312	0.476	7.23834732038736e-65	Im_L2/3_IT VS L2/3_IT	Jup
Bax	2.646192163728e-63	-0.292216	0.703	0.758	8.24500554374372e-59	Im_L2/3_IT VS L2/3_IT	Bax
Avl9	1.13377831385684e-45	-0.292246	0.552	0.617	3.53262647031514e-41	Im_L2/3_IT VS L2/3_IT	Avl9
Chd1	7.76779502194298e-48	-0.292344	0.385	0.49	2.420289572937e-43	Im_L2/3_IT VS L2/3_IT	Chd1
Scyl2	2.62535716719344e-61	-0.292361	0.494	0.598	8.18008786154131e-57	Im_L2/3_IT VS L2/3_IT	Scyl2
Nedd4l	1.75827480438825e-15	-0.292718	0.95	0.902	5.47843263551291e-11	Im_L2/3_IT VS L2/3_IT	Nedd4l
Rbm12	1.62280576182417e-72	-0.292789	0.343	0.498	5.05633819269176e-68	Im_L2/3_IT VS L2/3_IT	Rbm12
Serbp1	2.85685769743759e-121	-0.29287	0.987	0.99	8.90139721367604e-117	Im_L2/3_IT VS L2/3_IT	Serbp1
Cited2	8.29338799908046e-31	-0.292995	0.404	0.478	2.58405383275349e-26	Im_L2/3_IT VS L2/3_IT	Cited2
Memo1	4.45686867121094e-51	-0.293016	0.51	0.596	1.38867114057591e-46	Im_L2/3_IT VS L2/3_IT	Memo1
Rbbp6	8.20718304485416e-51	-0.293017	0.876	0.852	2.55719409311566e-46	Im_L2/3_IT VS L2/3_IT	Rbbp6
Sestd1	7.2680697740947e-59	-0.293294	0.899	0.9	2.26458518021243e-54	Im_L2/3_IT VS L2/3_IT	Sestd1
2025-03-08	2.25481072048286e-73	-0.293334	0.346	0.505	7.0255392428805e-69	Im_L2/3_IT VS L2/3_IT	2025-03-08
Eif3m	2.20445268142958e-64	-0.293385	0.603	0.683	6.86863366479828e-60	Im_L2/3_IT VS L2/3_IT	Eif3m
Pspc1	7.12111054047489e-54	-0.293387	0.722	0.762	2.21879562220117e-49	Im_L2/3_IT VS L2/3_IT	Pspc1
Rspry1	3.82561390513623e-57	-0.293534	0.39	0.514	1.19198478056235e-52	Im_L2/3_IT VS L2/3_IT	Rspry1
Drosha	1.25964134049292e-58	-0.293837	0.716	0.754	3.92479048870784e-54	Im_L2/3_IT VS L2/3_IT	Drosha
Sf3b3	8.04737528256137e-62	-0.293879	0.642	0.707	2.50740119054047e-57	Im_L2/3_IT VS L2/3_IT	Sf3b3
Arid1b	8.9816513521281e-35	-0.293925	0.679	0.688	2.79850292829607e-30	Im_L2/3_IT VS L2/3_IT	Arid1b
Zfp558	5.67859545463291e-167	-0.294116	0.022	0.284	1.76933677175452e-162	Im_L2/3_IT VS L2/3_IT	Zfp558
Map1lc3b	5.184090156777e-86	-0.29425	0.964	0.963	1.61525881104858e-81	Im_L2/3_IT VS L2/3_IT	Map1lc3b
Mapk7	1.50893202728326e-107	-0.29437	0.174	0.395	4.70153041060917e-103	Im_L2/3_IT VS L2/3_IT	Mapk7
Morc3	5.58234936480709e-58	-0.294812	0.451	0.558	1.73934841508659e-53	Im_L2/3_IT VS L2/3_IT	Morc3
Kpnb1	1.9972847205959e-70	-0.294926	0.91	0.904	6.22313973243269e-66	Im_L2/3_IT VS L2/3_IT	Kpnb1
Abl1	8.46361743236615e-81	-0.294987	0.306	0.48	2.63709391957664e-76	Im_L2/3_IT VS L2/3_IT	Abl1
Nol8	1.02352689880361e-52	-0.295058	0.48	0.561	3.1891051112923e-48	Im_L2/3_IT VS L2/3_IT	Nol8
Insr	7.56024111467152e-53	-0.295078	0.405	0.514	2.35561992650935e-48	Im_L2/3_IT VS L2/3_IT	Insr
Ythdf2	1.70384468032156e-64	-0.295154	0.559	0.641	5.3088392549459e-60	Im_L2/3_IT VS L2/3_IT	Ythdf2
Cyth3	3.18493625375668e-62	-0.29522	0.393	0.522	9.92362437945508e-58	Im_L2/3_IT VS L2/3_IT	Cyth3
Nrf1	4.8469526722425e-64	-0.29534	0.205	0.36	1.51021351361732e-59	Im_L2/3_IT VS L2/3_IT	Nrf1
Arhgef7	8.72797125064959e-74	-0.295675	0.863	0.891	2.7194612822774e-69	Im_L2/3_IT VS L2/3_IT	Arhgef7
Osbpl9	1.31267673984197e-51	-0.296139	0.316	0.439	4.09003818599962e-47	Im_L2/3_IT VS L2/3_IT	Osbpl9
Ina	4.99748606173134e-34	-0.296412	0.959	0.909	1.55711670711425e-29	Im_L2/3_IT VS L2/3_IT	Ina
Prmt3	3.09017935574927e-55	-0.296413	0.438	0.552	9.62838083664358e-51	Im_L2/3_IT VS L2/3_IT	Prmt3
Exoc2	3.9528054606928e-55	-0.296611	0.643	0.695	1.23161512544266e-50	Im_L2/3_IT VS L2/3_IT	Exoc2
Wdr3	1.54218807003678e-70	-0.296738	0.382	0.53	4.80514958862059e-66	Im_L2/3_IT VS L2/3_IT	Wdr3
Rab33a	2.24217289408915e-69	-0.296928	0.442	0.568	6.98616230340299e-65	Im_L2/3_IT VS L2/3_IT	Rab33a
Srrm3	7.117544745719e-43	-0.297167	0.511	0.574	2.21768459187113e-38	Im_L2/3_IT VS L2/3_IT	Srrm3
Fam192a	2.36952306800368e-66	-0.297234	0.507	0.611	7.38295997528586e-62	Im_L2/3_IT VS L2/3_IT	Fam192a
Bmpr1a	7.40674977635163e-43	-0.297791	0.596	0.638	2.30779509531564e-38	Im_L2/3_IT VS L2/3_IT	Bmpr1a
Zbtb5	3.53485544074666e-109	-0.297838	0.199	0.425	1.10139025822784e-104	Im_L2/3_IT VS L2/3_IT	Zbtb5
Ercc5	3.64528241948821e-60	-0.297872	0.306	0.443	1.13579709626414e-55	Im_L2/3_IT VS L2/3_IT	Ercc5
Tbc1d12	1.39144594236108e-68	-0.297983	0.244	0.402	4.33546726720864e-64	Im_L2/3_IT VS L2/3_IT	Tbc1d12
Usp10	2.11467818290483e-62	-0.298174	0.696	0.753	6.58891428229486e-58	Im_L2/3_IT VS L2/3_IT	Usp10
Smg6	1.81104363228328e-33	-0.298193	0.422	0.498	5.64284974946823e-29	Im_L2/3_IT VS L2/3_IT	Smg6
Zscan21	7.57208650385017e-93	-0.298275	0.209	0.404	2.35931071286964e-88	Im_L2/3_IT VS L2/3_IT	Zscan21
Ppp4r1	9.37041357762041e-72	-0.298561	0.349	0.503	2.91963346251497e-67	Im_L2/3_IT VS L2/3_IT	Ppp4r1
C2cd5	1.86908688061578e-28	-0.299393	0.509	0.547	5.82370090262265e-24	Im_L2/3_IT VS L2/3_IT	C2cd5
Taf1	2.09216033658135e-46	-0.299401	0.692	0.716	6.51875317672018e-42	Im_L2/3_IT VS L2/3_IT	Taf1
Glrx3	7.36321324176971e-59	-0.299528	0.823	0.868	2.29422998187061e-54	Im_L2/3_IT VS L2/3_IT	Glrx3
Fnbp1	1.79558790420175e-53	-0.299656	0.519	0.613	5.59469279191183e-49	Im_L2/3_IT VS L2/3_IT	Fnbp1
Srsf4	5.70005202222281e-57	-0.299817	0.67	0.722	1.77602220908418e-52	Im_L2/3_IT VS L2/3_IT	Srsf4
Sptssa	7.88047466950213e-66	-0.300484	0.505	0.63	2.45539829752347e-61	Im_L2/3_IT VS L2/3_IT	Sptssa
Hs6st3	1.28436163656618e-66	-0.300624	0.024	0.153	4.0018139872129e-62	Im_L2/3_IT VS L2/3_IT	Hs6st3
Exoc1	2.18864949429581e-55	-0.30081	0.532	0.616	6.81939409432689e-51	Im_L2/3_IT VS L2/3_IT	Exoc1
Birc6	2.46745355675008e-59	-0.301608	0.935	0.914	7.68809179212191e-55	Im_L2/3_IT VS L2/3_IT	Birc6
Meis3	4.9359692191651e-112	-0.30227	0.202	0.427	1.53794928930746e-107	Im_L2/3_IT VS L2/3_IT	Meis3
Mau2	5.84748229425065e-63	-0.302354	0.592	0.671	1.82195853324262e-58	Im_L2/3_IT VS L2/3_IT	Mau2
Rufy2	1.97160279107107e-49	-0.302685	0.687	0.728	6.14311997641925e-45	Im_L2/3_IT VS L2/3_IT	Rufy2
Pogz	3.44074529905938e-51	-0.302799	0.539	0.617	1.07206742028092e-46	Im_L2/3_IT VS L2/3_IT	Pogz
Ptov1	1.44091346565041e-80	-0.302971	0.88	0.897	4.48959817627354e-76	Im_L2/3_IT VS L2/3_IT	Ptov1
Nans	2.61301594060976e-96	-0.303001	0.277	0.484	8.14163506775189e-92	Im_L2/3_IT VS L2/3_IT	Nans
Lsm12	1.04537464980928e-67	-0.303116	0.68	0.724	3.25717833387575e-63	Im_L2/3_IT VS L2/3_IT	Lsm12
X6330403K07Rik	1.22439175474001e-79	-0.303208	0.974	0.983	3.81495982941894e-75	Im_L2/3_IT VS L2/3_IT	X6330403K07Rik
Hunk	4.37535900030401e-73	-0.303524	0.157	0.333	1.36327435731472e-68	Im_L2/3_IT VS L2/3_IT	Hunk
Cfl1	1.13633819403428e-122	-0.303689	1	0.999	3.540602544972e-118	Im_L2/3_IT VS L2/3_IT	Cfl1
Hmgn5	8.12194537362096e-72	-0.303709	0.179	0.351	2.53063573951282e-67	Im_L2/3_IT VS L2/3_IT	Hmgn5
Cep85l	2.16013064807436e-58	-0.303805	0.255	0.401	6.73053507327009e-54	Im_L2/3_IT VS L2/3_IT	Cep85l
Apaf1	3.04504117531578e-80	-0.303928	0.313	0.498	9.4877392940489e-76	Im_L2/3_IT VS L2/3_IT	Apaf1
Ankfy1	5.26601966052963e-68	-0.303992	0.398	0.539	1.64078640582782e-63	Im_L2/3_IT VS L2/3_IT	Ankfy1
Nol4	1.1587264849172e-28	-0.304268	0.942	0.899	3.61035998170501e-24	Im_L2/3_IT VS L2/3_IT	Nol4
Cdc5l	1.97124294139993e-61	-0.304509	0.806	0.831	6.14199875681389e-57	Im_L2/3_IT VS L2/3_IT	Cdc5l
Psmd14	1.049700862781e-71	-0.304517	0.854	0.859	3.27065794825305e-67	Im_L2/3_IT VS L2/3_IT	Psmd14
Fkbp5	8.10251254992054e-108	-0.304541	0.172	0.397	2.52458086030424e-103	Im_L2/3_IT VS L2/3_IT	Fkbp5
Llgl1	4.00182587729769e-110	-0.30492	0.206	0.431	1.24688890684842e-105	Im_L2/3_IT VS L2/3_IT	Llgl1
Cenpb	1.1169179121216e-71	-0.304996	0.562	0.664	3.48009283058849e-67	Im_L2/3_IT VS L2/3_IT	Cenpb
Zfp280d	1.70419789934049e-19	-0.305017	0.619	0.601	5.3099398147651e-15	Im_L2/3_IT VS L2/3_IT	Zfp280d
Mfn1	8.31272728163594e-61	-0.305116	0.41	0.528	2.59007956641213e-56	Im_L2/3_IT VS L2/3_IT	Mfn1
Vegfa	6.22381489600063e-69	-0.305208	0.403	0.553	1.93921624529588e-64	Im_L2/3_IT VS L2/3_IT	Vegfa
Zc4h2	3.71664319271736e-78	-0.305288	0.41	0.564	1.15803168598687e-73	Im_L2/3_IT VS L2/3_IT	Zc4h2
Lrfn5	0.0722770326778196	-0.305579	0.908	0.772	1	Im_L2/3_IT VS L2/3_IT	Lrfn5
Gpsm1	4.19858829478474e-83	-0.306457	0.376	0.548	1.30819614088903e-78	Im_L2/3_IT VS L2/3_IT	Gpsm1
Mbtps2	1.01353067658752e-61	-0.306715	0.653	0.715	3.15795888211139e-57	Im_L2/3_IT VS L2/3_IT	Mbtps2
E130308A19Rik	4.63693275838124e-80	-0.306997	0.142	0.32	1.44477550885643e-75	Im_L2/3_IT VS L2/3_IT	E130308A19Rik
Nup88	2.13126889305638e-68	-0.307173	0.603	0.678	6.64060761698507e-64	Im_L2/3_IT VS L2/3_IT	Nup88
Ptpn1	7.31876229694586e-60	-0.307182	0.614	0.683	2.28037995648239e-55	Im_L2/3_IT VS L2/3_IT	Ptpn1
Trak1	7.93171776680885e-57	-0.307257	0.813	0.82	2.4713646217823e-52	Im_L2/3_IT VS L2/3_IT	Trak1
Actl6b	6.13744330477555e-72	-0.308007	0.864	0.883	1.91230458490196e-67	Im_L2/3_IT VS L2/3_IT	Actl6b
Smc5	4.39086416824406e-47	-0.308082	0.47	0.556	1.36810545754148e-42	Im_L2/3_IT VS L2/3_IT	Smc5
Ice1	1.07463419413597e-55	-0.308251	0.743	0.762	3.34834522208885e-51	Im_L2/3_IT VS L2/3_IT	Ice1
Jakmip2	1.09348950456701e-54	-0.308398	0.85	0.832	3.40709459832988e-50	Im_L2/3_IT VS L2/3_IT	Jakmip2
Ccnl1	1.30837821703078e-63	-0.308416	0.434	0.558	4.07664484862449e-59	Im_L2/3_IT VS L2/3_IT	Ccnl1
Gatad2b	1.41213106149768e-62	-0.308711	0.924	0.89	4.39991796141448e-58	Im_L2/3_IT VS L2/3_IT	Gatad2b
Tcf3	6.09689482763185e-118	-0.308856	0.15	0.385	1.89967049039353e-113	Im_L2/3_IT VS L2/3_IT	Tcf3
F2r	4.03843484117617e-158	-0.308893	0.019	0.27	1.25829552781367e-153	Im_L2/3_IT VS L2/3_IT	F2r
Trim35	4.21009049332124e-88	-0.308944	0.878	0.906	1.31177999590903e-83	Im_L2/3_IT VS L2/3_IT	Trim35
Ablim3	2.40661115804062e-54	-0.309335	0.306	0.436	7.49851904622296e-50	Im_L2/3_IT VS L2/3_IT	Ablim3
Xpa	8.26624772848912e-94	-0.309347	0.206	0.406	2.57559746724264e-89	Im_L2/3_IT VS L2/3_IT	Xpa
Ttc9c	3.96492027467804e-64	-0.309796	0.549	0.644	1.23538985918418e-59	Im_L2/3_IT VS L2/3_IT	Ttc9c
Ppp1r3e	2.07654024204345e-130	-0.309863	0.106	0.35	6.47008408615898e-126	Im_L2/3_IT VS L2/3_IT	Ppp1r3e
Arl13b	4.04436439119745e-81	-0.309872	0.225	0.405	1.2601430570093e-76	Im_L2/3_IT VS L2/3_IT	Arl13b
Cdc23	3.60191600047861e-71	-0.31011	0.618	0.69	1.12228498742913e-66	Im_L2/3_IT VS L2/3_IT	Cdc23
Nup54	1.27236478838323e-100	-0.310368	0.239	0.447	3.96443420764446e-96	Im_L2/3_IT VS L2/3_IT	Nup54
Irak1	4.53341183188075e-55	-0.310388	0.401	0.524	1.4125204585774e-50	Im_L2/3_IT VS L2/3_IT	Irak1
Spin1	1.16641840504816e-82	-0.310531	0.916	0.9	3.63432646644907e-78	Im_L2/3_IT VS L2/3_IT	Spin1
Brsk1	1.30476898616642e-78	-0.310689	0.797	0.832	4.06539920709732e-74	Im_L2/3_IT VS L2/3_IT	Brsk1
Pcf11	2.02314490227097e-58	-0.310701	0.452	0.556	6.30371488649588e-54	Im_L2/3_IT VS L2/3_IT	Pcf11
Bahcc1	6.97371124275607e-77	-0.310829	0.271	0.439	2.17286894901794e-72	Im_L2/3_IT VS L2/3_IT	Bahcc1
Rbm28	1.61556906843851e-56	-0.31104	0.58	0.642	5.03379010344069e-52	Im_L2/3_IT VS L2/3_IT	Rbm28
Zc3h4	2.57743310536533e-63	-0.311232	0.482	0.589	8.03076606969731e-59	Im_L2/3_IT VS L2/3_IT	Zc3h4
Riok3	1.75969068136100e-56	-0.311356	0.588	0.654	5.48284422498459e-52	Im_L2/3_IT VS L2/3_IT	Riok3
Khsrp	9.78338055240565e-79	-0.311384	0.862	0.873	3.04830571251855e-74	Im_L2/3_IT VS L2/3_IT	Khsrp
Rnf165	6.22695884968294e-56	-0.311457	0.874	0.867	1.94019583838421e-51	Im_L2/3_IT VS L2/3_IT	Rnf165
Focad	1.07380526397169e-51	-0.311727	0.209	0.344	3.34576244148298e-47	Im_L2/3_IT VS L2/3_IT	Focad
Cstf3	2.04989488190727e-53	-0.311909	0.491	0.585	6.38706247304666e-49	Im_L2/3_IT VS L2/3_IT	Cstf3
Mkrn1	4.30264708219587e-81	-0.312032	0.884	0.916	1.34061877787059e-76	Im_L2/3_IT VS L2/3_IT	Mkrn1
Agpat5	2.58309996122716e-59	-0.312429	0.671	0.715	8.04842285919159e-55	Im_L2/3_IT VS L2/3_IT	Agpat5
Ncs1	7.86843521353227e-69	-0.312511	0.71	0.755	2.45164704383238e-64	Im_L2/3_IT VS L2/3_IT	Ncs1
Tiam2	7.97206545919462e-09	-0.31258	0.611	0.562	0.000248393615577586	Im_L2/3_IT VS L2/3_IT	Tiam2
Gnal	3.61440627610992e-53	-0.312586	0.962	0.9	1.12617670751033e-48	Im_L2/3_IT VS L2/3_IT	Gnal
Eef1e1	3.70799193557223e-65	-0.312746	0.517	0.627	1.1553361272856e-60	Im_L2/3_IT VS L2/3_IT	Eef1e1
Aph1b	8.80147821589257e-70	-0.313026	0.436	0.57	2.74236458250781e-65	Im_L2/3_IT VS L2/3_IT	Aph1b
Ophn1	1.16064502591323e-48	-0.313111	0.491	0.574	3.61633777174044e-44	Im_L2/3_IT VS L2/3_IT	Ophn1
Exoc4	5.41591944700605e-20	-0.313218	0.733	0.701	1.68749218129814e-15	Im_L2/3_IT VS L2/3_IT	Exoc4
Cenpj	3.22695193108119e-126	-0.313335	0.054	0.28	1.00545368268628e-121	Im_L2/3_IT VS L2/3_IT	Cenpj
Rnf5	5.18424691963493e-77	-0.313684	0.849	0.883	1.61530765521985e-72	Im_L2/3_IT VS L2/3_IT	Rnf5
Xrn1	1.25779953069511e-38	-0.313842	0.63	0.647	3.91905177773983e-34	Im_L2/3_IT VS L2/3_IT	Xrn1
Zfp740	4.16824564803093e-79	-0.31386	0.318	0.491	1.29874197901348e-74	Im_L2/3_IT VS L2/3_IT	Zfp740
Kcnmb2	7.60472324407175e-97	-0.314095	0.026	0.2	2.36947966838788e-92	Im_L2/3_IT VS L2/3_IT	Kcnmb2
Gabarap	6.39982693332836e-86	-0.314387	0.945	0.963	1.99405807588645e-81	Im_L2/3_IT VS L2/3_IT	Gabarap
Nudt21	9.48725335548704e-73	-0.314484	0.75	0.786	2.95603840050265e-68	Im_L2/3_IT VS L2/3_IT	Nudt21
Papss1	3.78998837992718e-64	-0.314708	0.664	0.725	1.18088457941771e-59	Im_L2/3_IT VS L2/3_IT	Papss1
Fezf2	9.55082588319175e-34	-0.314751	0.195	0.299	2.97584632868488e-29	Im_L2/3_IT VS L2/3_IT	Fezf2
Vegfb	1.77585284399868e-77	-0.31499	0.503	0.631	5.53320229133107e-73	Im_L2/3_IT VS L2/3_IT	Vegfb
Cggbp1	3.66635603166492e-71	-0.315058	0.795	0.809	1.14236321234616e-66	Im_L2/3_IT VS L2/3_IT	Cggbp1
Nck2	1.9529908296097e-78	-0.315117	0.304	0.468	6.08512882689792e-74	Im_L2/3_IT VS L2/3_IT	Nck2
Utp6	7.38211997503445e-67	-0.315123	0.478	0.595	2.30012094182123e-62	Im_L2/3_IT VS L2/3_IT	Utp6
St8sia1	1.42084107895927e-71	-0.315264	0.284	0.452	4.42705663382128e-67	Im_L2/3_IT VS L2/3_IT	St8sia1
Fam49b	4.98226117016779e-63	-0.315367	0.957	0.914	1.55237293540088e-58	Im_L2/3_IT VS L2/3_IT	Fam49b
Ppfia1	6.51160396768179e-83	-0.31559	0.303	0.477	2.02888556425029e-78	Im_L2/3_IT VS L2/3_IT	Ppfia1
Ppp2r1b	5.98475284412998e-139	-0.315995	0.082	0.332	1.86472929117402e-134	Im_L2/3_IT VS L2/3_IT	Ppp2r1b
Larp1	6.67982433880035e-71	-0.316089	0.851	0.852	2.08129966748341e-66	Im_L2/3_IT VS L2/3_IT	Larp1
Dcaf13	1.90844190327283e-75	-0.316458	0.477	0.598	5.94632328221747e-71	Im_L2/3_IT VS L2/3_IT	Dcaf13
Rsrc2	1.17342422857137e-63	-0.316558	0.803	0.822	3.65615521138269e-59	Im_L2/3_IT VS L2/3_IT	Rsrc2
Slc25a27	4.17480824502916e-53	-0.316775	0.379	0.491	1.30078675298619e-48	Im_L2/3_IT VS L2/3_IT	Slc25a27
Garnl3	2.60251217324369e-38	-0.31742	0.485	0.562	8.10890742939268e-34	Im_L2/3_IT VS L2/3_IT	Garnl3
Pigx	9.53880099680357e-90	-0.317614	0.364	0.532	2.97209961458406e-85	Im_L2/3_IT VS L2/3_IT	Pigx
Fgd4	6.38729042000488e-38	-0.317703	0.777	0.776	1.99015194906512e-33	Im_L2/3_IT VS L2/3_IT	Fgd4
Cpsf7	1.41349565046234e-62	-0.317774	0.607	0.674	4.40416974771055e-58	Im_L2/3_IT VS L2/3_IT	Cpsf7
Brwd1	4.6525840576375e-52	-0.31816	0.804	0.796	1.44965214067869e-47	Im_L2/3_IT VS L2/3_IT	Brwd1
Ubxn1	5.36175081696591e-80	-0.318496	0.505	0.63	1.67061431955024e-75	Im_L2/3_IT VS L2/3_IT	Ubxn1
Bclaf3	4.19902136233471e-73	-0.31862	0.356	0.502	1.30833107607625e-68	Im_L2/3_IT VS L2/3_IT	Bclaf3
Fam208a	5.11746857982804e-35	-0.318843	0.605	0.63	1.59450086010282e-30	Im_L2/3_IT VS L2/3_IT	Fam208a
Capn2	2.14161159208535e-91	-0.319119	0.387	0.566	6.67283339861955e-87	Im_L2/3_IT VS L2/3_IT	Capn2
Plscr3	1.25150131860599e-110	-0.319339	0.225	0.444	3.89942780851254e-106	Im_L2/3_IT VS L2/3_IT	Plscr3
Ric1	2.55481562026717e-67	-0.319933	0.362	0.504	7.96029450962845e-63	Im_L2/3_IT VS L2/3_IT	Ric1
Irf2bpl	3.57917041299114e-67	-0.320029	0.898	0.886	1.11519791727978e-62	Im_L2/3_IT VS L2/3_IT	Irf2bpl
Hbs1l	1.52985810647446e-69	-0.320328	0.643	0.729	4.76673188815313e-65	Im_L2/3_IT VS L2/3_IT	Hbs1l
Ckap4	1.2178502038994e-68	-0.321187	0.675	0.775	3.79457766530976e-64	Im_L2/3_IT VS L2/3_IT	Ckap4
Myc	1.24603730945231e-114	-0.321872	0.117	0.34	3.8824030487915e-110	Im_L2/3_IT VS L2/3_IT	Myc
Jpt2	1.21831130626752e-168	-0.321899	0.084	0.367	3.79601436806835e-164	Im_L2/3_IT VS L2/3_IT	Jpt2
Hdgf	7.66736450641407e-87	-0.32193	0.913	0.924	2.3889974329085e-82	Im_L2/3_IT VS L2/3_IT	Hdgf
Hp1bp3	2.062328199903e-129	-0.322	0.988	0.98	6.42580220525778e-125	Im_L2/3_IT VS L2/3_IT	Hp1bp3
Mboat2	9.82092141565142e-59	-0.322005	0.519	0.607	3.06000269468867e-54	Im_L2/3_IT VS L2/3_IT	Mboat2
Utp14a	1.46770566226086e-82	-0.322044	0.34	0.507	4.57307730247239e-78	Im_L2/3_IT VS L2/3_IT	Utp14a
Pdap1	4.90804557785392e-103	-0.322102	0.93	0.952	1.52924884114773e-98	Im_L2/3_IT VS L2/3_IT	Pdap1
Jmy	1.6778780564329e-50	-0.32217	0.653	0.69	5.22793244823362e-46	Im_L2/3_IT VS L2/3_IT	Jmy
Heatr6	2.81048424012828e-93	-0.322249	0.22	0.418	8.75690679539169e-89	Im_L2/3_IT VS L2/3_IT	Heatr6
Hip1	8.92452549954904e-63	-0.322611	0.527	0.634	2.78070365514949e-58	Im_L2/3_IT VS L2/3_IT	Hip1
Nedd4	2.85596835094606e-145	-0.322685	0.994	0.991	8.89862618787772e-141	Im_L2/3_IT VS L2/3_IT	Nedd4
Ubap2	1.51832555624154e-87	-0.322903	0.4	0.566	4.73079876813739e-83	Im_L2/3_IT VS L2/3_IT	Ubap2
Akap12	4.43689898222658e-125	-0.323137	0.058	0.284	1.38244898488216e-120	Im_L2/3_IT VS L2/3_IT	Akap12
Chd8	5.72585706189404e-68	-0.323317	0.799	0.816	1.78406254334495e-63	Im_L2/3_IT VS L2/3_IT	Chd8
Stmn2	5.63066176518289e-59	-0.323325	0.994	0.988	1.75440159279568e-54	Im_L2/3_IT VS L2/3_IT	Stmn2
C9orf72	9.15716144269868e-87	-0.323592	0.365	0.534	2.85318836231606e-82	Im_L2/3_IT VS L2/3_IT	C9orf72
Cdc16	1.22451883494529e-76	-0.323646	0.61	0.687	3.81535578592253e-72	Im_L2/3_IT VS L2/3_IT	Cdc16
Reps1	5.07649661302473e-77	-0.323747	0.363	0.516	1.58173481468624e-72	Im_L2/3_IT VS L2/3_IT	Reps1
Iqgap1	7.15961957715513e-83	-0.323764	0.211	0.396	2.23079426784999e-78	Im_L2/3_IT VS L2/3_IT	Iqgap1
Plgrkt	1.66056055869251e-114	-0.323833	0.214	0.439	5.17397458877411e-110	Im_L2/3_IT VS L2/3_IT	Plgrkt
Exosc10	1.66589210859716e-76	-0.324556	0.519	0.632	5.19058663196702e-72	Im_L2/3_IT VS L2/3_IT	Exosc10
Gm38393	6.44113930240973e-57	-0.324764	0.482	0.561	2.00693018384483e-52	Im_L2/3_IT VS L2/3_IT	Gm38393
Cyp20a1	3.58898083178923e-110	-0.324863	0.189	0.408	1.11825464756889e-105	Im_L2/3_IT VS L2/3_IT	Cyp20a1
Adarb2	5.21654912399184e-45	-0.325387	0.018	0.109	1.62537237605338e-40	Im_L2/3_IT VS L2/3_IT	Adarb2
Glul	6.90264981539917e-71	-0.325608	0.728	0.788	2.15072762948207e-66	Im_L2/3_IT VS L2/3_IT	Glul
Eef2k	2.22825822834646e-78	-0.325735	0.438	0.578	6.94280698788191e-74	Im_L2/3_IT VS L2/3_IT	Eef2k
Fem1c	1.74434595490257e-81	-0.325988	0.414	0.563	5.43503312628543e-77	Im_L2/3_IT VS L2/3_IT	Fem1c
Cbfb	4.37646716042001e-76	-0.326086	0.433	0.581	1.36361963784367e-71	Im_L2/3_IT VS L2/3_IT	Cbfb
Pcgf3	3.12697709110483e-74	-0.326095	0.754	0.789	9.74303522046443e-70	Im_L2/3_IT VS L2/3_IT	Pcgf3
Samd4b	2.11515156359238e-79	-0.326102	0.631	0.712	6.59038924184113e-75	Im_L2/3_IT VS L2/3_IT	Samd4b
Dgcr8	1.34890550830835e-64	-0.326206	0.431	0.549	4.20291978278715e-60	Im_L2/3_IT VS L2/3_IT	Dgcr8
Slf1	1.34932039964613e-49	-0.326539	0.431	0.524	4.20421250121742e-45	Im_L2/3_IT VS L2/3_IT	Slf1
Scaf1	4.78334113232576e-90	-0.32675	0.424	0.576	1.49039343001006e-85	Im_L2/3_IT VS L2/3_IT	Scaf1
Rcc2	1.48058547328285e-72	-0.326927	0.451	0.58	4.61320821765472e-68	Im_L2/3_IT VS L2/3_IT	Rcc2
Cdc26	7.03838166562865e-89	-0.32705	0.403	0.57	2.19301895937658e-84	Im_L2/3_IT VS L2/3_IT	Cdc26
Coro1c	2.97081781360542e-71	-0.3271	0.735	0.776	9.25647414363178e-67	Im_L2/3_IT VS L2/3_IT	Coro1c
Ccdc112	2.35458379942698e-78	-0.327156	0.452	0.584	7.3364122022546e-74	Im_L2/3_IT VS L2/3_IT	Ccdc112
Evi5l	4.58937965358883e-75	-0.327341	0.694	0.749	1.42995891246521e-70	Im_L2/3_IT VS L2/3_IT	Evi5l
Zfp428	1.59375603065326e-91	-0.32786	0.398	0.564	4.96582504030942e-87	Im_L2/3_IT VS L2/3_IT	Zfp428
Hsf2	2.38141276186607e-63	-0.327934	0.532	0.618	7.42000588342229e-59	Im_L2/3_IT VS L2/3_IT	Hsf2
Spats2	1.06374732667294e-66	-0.328317	0.495	0.605	3.31442392044755e-62	Im_L2/3_IT VS L2/3_IT	Spats2
Gatad2a	7.28752946150948e-117	-0.328378	0.199	0.43	2.27064842961712e-112	Im_L2/3_IT VS L2/3_IT	Gatad2a
Sptlc2	1.75326888420042e-77	-0.328397	0.474	0.602	5.46283518939168e-73	Im_L2/3_IT VS L2/3_IT	Sptlc2
Rcor3	6.37237510820065e-74	-0.328975	0.353	0.509	1.98550463621316e-69	Im_L2/3_IT VS L2/3_IT	Rcor3
Jarid2	1.08892457284284e-33	-0.329169	0.545	0.584	3.39287118406373e-29	Im_L2/3_IT VS L2/3_IT	Jarid2
Pds5a	1.86622225022515e-53	-0.329423	0.615	0.662	5.81477528725153e-49	Im_L2/3_IT VS L2/3_IT	Pds5a
Lmtk3	8.43825208983159e-72	-0.329501	0.813	0.803	2.62919058614973e-67	Im_L2/3_IT VS L2/3_IT	Lmtk3
Snhg6	5.05083193576384e-79	-0.330038	0.6	0.72	1.5737382145453e-74	Im_L2/3_IT VS L2/3_IT	Snhg6
Cnot1	6.09610282595321e-69	-0.330436	0.673	0.721	1.8994237185105e-64	Im_L2/3_IT VS L2/3_IT	Cnot1
Zcchc8	3.00137918236752e-84	-0.33066	0.379	0.54	9.35169725642073e-80	Im_L2/3_IT VS L2/3_IT	Zcchc8
Exoc6b	8.32007873858447e-43	-0.330786	0.668	0.688	2.59237013336815e-38	Im_L2/3_IT VS L2/3_IT	Exoc6b
Deaf1	5.84021517819462e-85	-0.330808	0.644	0.747	1.81969424522188e-80	Im_L2/3_IT VS L2/3_IT	Deaf1
Chd2	5.68301050850296e-32	-0.330847	0.545	0.589	1.77071241423935e-27	Im_L2/3_IT VS L2/3_IT	Chd2
Prr36	2.42685075483388e-76	-0.33089	0.579	0.677	7.5615815819114e-72	Im_L2/3_IT VS L2/3_IT	Prr36
Srm	5.25632109768742e-70	-0.33093	0.578	0.663	1.63776452761745e-65	Im_L2/3_IT VS L2/3_IT	Srm
Fam135a	2.00568165260076e-52	-0.33118	0.451	0.543	6.24930289317345e-48	Im_L2/3_IT VS L2/3_IT	Fam135a
Gnl2	5.24565985153491e-67	-0.331283	0.661	0.726	1.63444269654125e-62	Im_L2/3_IT VS L2/3_IT	Gnl2
Rc3h2	1.19116838197927e-54	-0.331526	0.805	0.781	3.71144244457101e-50	Im_L2/3_IT VS L2/3_IT	Rc3h2
Cntnap5c	1.24145249836922e-77	-0.33224	0.044	0.197	3.86811769441881e-73	Im_L2/3_IT VS L2/3_IT	Cntnap5c
Pdss1	3.33769744965647e-105	-0.332721	0.163	0.376	1.03995977136396e-100	Im_L2/3_IT VS L2/3_IT	Pdss1
Numa1	4.24846790706464e-73	-0.332827	0.382	0.53	1.3237376304832e-68	Im_L2/3_IT VS L2/3_IT	Numa1
Calcoco1	9.04134023937842e-45	-0.333028	0.466	0.544	2.81710079178553e-40	Im_L2/3_IT VS L2/3_IT	Calcoco1
Hsdl1	5.67128787196566e-99	-0.333045	0.417	0.591	1.76705987514706e-94	Im_L2/3_IT VS L2/3_IT	Hsdl1
Scrg1	5.53632043042561e-132	-0.333067	0.043	0.274	1.72500671971201e-127	Im_L2/3_IT VS L2/3_IT	Scrg1
Tbce	1.5991461069733e-71	-0.333132	0.465	0.586	4.98261944010741e-67	Im_L2/3_IT VS L2/3_IT	Tbce
Lpin1	5.75062630517478e-105	-0.333607	0.173	0.393	1.79178014416636e-100	Im_L2/3_IT VS L2/3_IT	Lpin1
X6530403H02Rik	7.44364562480818e-95	-0.334095	0.073	0.262	2.31929110377773e-90	Im_L2/3_IT VS L2/3_IT	X6530403H02Rik
Cers5	3.21968767186596e-72	-0.334178	0.53	0.632	1.0031902848e-67	Im_L2/3_IT VS L2/3_IT	Cers5
Zfpm2	3.52368691496477e-13	-0.334359	0.259	0.309	1.09791036896472e-08	Im_L2/3_IT VS L2/3_IT	Zfpm2
Chic2	1.44565854404237e-81	-0.334887	0.444	0.584	4.50438289152721e-77	Im_L2/3_IT VS L2/3_IT	Chic2
St6galnac3	6.20293657825045e-75	-0.335002	0.11	0.281	1.93271097905127e-70	Im_L2/3_IT VS L2/3_IT	St6galnac3
Tmem145	1.15901954331543e-75	-0.335419	0.704	0.785	3.61127309306221e-71	Im_L2/3_IT VS L2/3_IT	Tmem145
Tacc2	3.80690276489837e-86	-0.335426	0.832	0.868	1.18615476348704e-81	Im_L2/3_IT VS L2/3_IT	Tacc2
Smad1	9.54187139923166e-79	-0.335942	0.64	0.733	2.9730562905726e-74	Im_L2/3_IT VS L2/3_IT	Smad1
Scaf4	2.81869676285752e-83	-0.336337	0.33	0.492	8.78249537371147e-79	Im_L2/3_IT VS L2/3_IT	Scaf4
Ankrd52	4.00578962939552e-93	-0.336376	0.316	0.499	1.24812393272706e-88	Im_L2/3_IT VS L2/3_IT	Ankrd52
Gpr45	1.09142710087894e-66	-0.336925	0.204	0.361	3.40066856091859e-62	Im_L2/3_IT VS L2/3_IT	Gpr45
Safb	7.54534771730315e-76	-0.337115	0.617	0.694	2.35097944175732e-71	Im_L2/3_IT VS L2/3_IT	Safb
Eef1d	8.52883118180274e-87	-0.337489	0.642	0.742	2.6574132196261e-82	Im_L2/3_IT VS L2/3_IT	Eef1d
Rnf180	1.88260032618983e-90	-0.337966	0.25	0.437	5.86580609634227e-86	Im_L2/3_IT VS L2/3_IT	Rnf180
Stx16	9.27259628903139e-62	-0.33843	0.531	0.622	2.8891555517364e-57	Im_L2/3_IT VS L2/3_IT	Stx16
Rnmt	1.71422692648367e-83	-0.338588	0.775	0.809	5.34118825753782e-79	Im_L2/3_IT VS L2/3_IT	Rnmt
Lca5	5.86869928883015e-141	-0.338825	0.088	0.34	1.8285693244137e-136	Im_L2/3_IT VS L2/3_IT	Lca5
Mical3	3.87961387853272e-61	-0.338863	0.582	0.656	1.20881009227322e-56	Im_L2/3_IT VS L2/3_IT	Mical3
Hmgxb4	7.13289200852833e-84	-0.33929	0.306	0.477	2.22246649201726e-79	Im_L2/3_IT VS L2/3_IT	Hmgxb4
Rb1	9.10838087016128e-59	-0.339338	0.525	0.618	2.83798931152485e-54	Im_L2/3_IT VS L2/3_IT	Rb1
Sarnp	1.11693372922225e-80	-0.339421	0.519	0.648	3.48014211351068e-76	Im_L2/3_IT VS L2/3_IT	Sarnp
Tmem74	2.7347860892091e-121	-0.339472	0.199	0.435	8.52104649675773e-117	Im_L2/3_IT VS L2/3_IT	Tmem74
Csf2ra	1.94796227791442e-54	-0.339521	0.498	0.597	6.06946086552574e-50	Im_L2/3_IT VS L2/3_IT	Csf2ra
Sostdc1	3.45715361093975e-78	-0.339603	0.079	0.242	1.07717992209661e-73	Im_L2/3_IT VS L2/3_IT	Sostdc1
X5730522E02Rik	8.30869399186124e-35	-0.33995	0.095	0.191	2.58882287398412e-30	Im_L2/3_IT VS L2/3_IT	X5730522E02Rik
Arhgef1	5.03170994160495e-133	-0.34016	0.164	0.413	1.56778018360527e-128	Im_L2/3_IT VS L2/3_IT	Arhgef1
Dennd1a	1.56167932616128e-20	-0.34031	0.499	0.515	4.86588044445333e-16	Im_L2/3_IT VS L2/3_IT	Dennd1a
Nol7	3.21519671885431e-96	-0.340426	0.481	0.637	1.00179099366063e-91	Im_L2/3_IT VS L2/3_IT	Nol7
Poc1b	3.80770488015729e-137	-0.340776	0.109	0.359	1.18640468655941e-132	Im_L2/3_IT VS L2/3_IT	Poc1b
Cct8	7.70842848857803e-106	-0.340838	0.933	0.944	2.40179214847114e-101	Im_L2/3_IT VS L2/3_IT	Cct8
Stau1	2.46176708231773e-85	-0.341417	0.731	0.779	7.67037387508559e-81	Im_L2/3_IT VS L2/3_IT	Stau1
Cib2	9.3926765476783e-54	-0.341419	0.674	0.725	2.9265701587256e-49	Im_L2/3_IT VS L2/3_IT	Cib2
Sgpl1	1.37394767549498e-107	-0.341773	0.233	0.451	4.28094616730725e-103	Im_L2/3_IT VS L2/3_IT	Sgpl1
Arf2	1.36142823552222e-83	-0.342224	0.755	0.809	4.24193809624013e-79	Im_L2/3_IT VS L2/3_IT	Arf2
Ing4	6.39292830072193e-77	-0.342368	0.486	0.612	1.99190859993894e-72	Im_L2/3_IT VS L2/3_IT	Ing4
Zfp362	2.20452184583591e-72	-0.342652	0.543	0.651	6.86884916725554e-68	Im_L2/3_IT VS L2/3_IT	Zfp362
Ccdc34	2.05354811762216e-95	-0.343054	0.271	0.467	6.39844522488714e-91	Im_L2/3_IT VS L2/3_IT	Ccdc34
Tab3	5.68858742514453e-93	-0.34369	0.389	0.552	1.77245006992653e-88	Im_L2/3_IT VS L2/3_IT	Tab3
Ebna1bp2	6.86707500132262e-89	-0.343972	0.456	0.602	2.1396432289121e-84	Im_L2/3_IT VS L2/3_IT	Ebna1bp2
Ryr1	4.30123694404808e-107	-0.344143	0.202	0.419	1.3401794070265e-102	Im_L2/3_IT VS L2/3_IT	Ryr1
Usp34	4.63300567008875e-106	-0.344262	0.973	0.962	1.44355190668625e-101	Im_L2/3_IT VS L2/3_IT	Usp34
Brd1	6.26296857140393e-67	-0.344361	0.693	0.728	1.95141574747804e-62	Im_L2/3_IT VS L2/3_IT	Brd1
Mta1	1.76972064633053e-87	-0.344469	0.787	0.829	5.51409558983665e-83	Im_L2/3_IT VS L2/3_IT	Mta1
Scrib	5.6689457129689e-148	-0.344622	0.174	0.447	1.76633010524685e-143	Im_L2/3_IT VS L2/3_IT	Scrib
Ttll4	2.01934556824585e-135	-0.345544	0.133	0.385	6.29187692154041e-131	Im_L2/3_IT VS L2/3_IT	Ttll4
Cep295	1.56316378551024e-60	-0.345582	0.43	0.542	4.87050572289282e-56	Im_L2/3_IT VS L2/3_IT	Cep295
Ankrd44	4.85045829238434e-101	-0.345655	0.194	0.405	1.51130579474111e-96	Im_L2/3_IT VS L2/3_IT	Ankrd44
Fbxl17	8.16550135515059e-32	-0.346009	0.552	0.58	2.54420691223782e-27	Im_L2/3_IT VS L2/3_IT	Fbxl17
Nolc1	1.83153971576739e-84	-0.346018	0.773	0.8	5.70671144638804e-80	Im_L2/3_IT VS L2/3_IT	Nolc1
Dvl3	1.14490800517403e-87	-0.346283	0.681	0.761	3.56730436252123e-83	Im_L2/3_IT VS L2/3_IT	Dvl3
Phf3	1.96527952951931e-64	-0.346385	0.833	0.817	6.12341795807627e-60	Im_L2/3_IT VS L2/3_IT	Phf3
Epha7	9.24484009329446e-13	-0.346449	0.728	0.659	2.88050727626869e-08	Im_L2/3_IT VS L2/3_IT	Epha7
Cdk5rap2	3.56235589920686e-121	-0.346608	0.096	0.324	1.10995885107487e-116	Im_L2/3_IT VS L2/3_IT	Cdk5rap2
Cdk13	1.43510720300775e-60	-0.346762	0.715	0.735	4.47150702313156e-56	Im_L2/3_IT VS L2/3_IT	Cdk13
Sumo2	1.08069270063029e-127	-0.346959	0.973	0.987	3.36722231662387e-123	Im_L2/3_IT VS L2/3_IT	Sumo2
Hint1	4.56197595823614e-90	-0.347022	0.888	0.917	1.42142046906722e-85	Im_L2/3_IT VS L2/3_IT	Hint1
Camsap1	1.92125335558478e-92	-0.347067	0.874	0.88	5.98624120533107e-88	Im_L2/3_IT VS L2/3_IT	Camsap1
Tcp1	6.56699005964495e-117	-0.347442	0.937	0.949	2.04614276278417e-112	Im_L2/3_IT VS L2/3_IT	Tcp1
Mpzl1	1.03893481347731e-91	-0.347467	0.469	0.645	3.2371130918326e-87	Im_L2/3_IT VS L2/3_IT	Mpzl1
Prdm2	2.85076036135848e-84	-0.347517	0.761	0.8	8.88239913392075e-80	Im_L2/3_IT VS L2/3_IT	Prdm2
Ttyh3	6.03934022823758e-140	-0.347955	0.963	0.966	1.88173762831427e-135	Im_L2/3_IT VS L2/3_IT	Ttyh3
Acly	7.16237528759512e-86	-0.347992	0.789	0.82	2.23165289210889e-81	Im_L2/3_IT VS L2/3_IT	Acly
Dopey1	1.7041777697488e-68	-0.348164	0.403	0.533	5.30987709498332e-64	Im_L2/3_IT VS L2/3_IT	Dopey1
Chn2	3.13099621176075e-39	-0.348364	0.434	0.52	9.75555799660414e-35	Im_L2/3_IT VS L2/3_IT	Chn2
Lsm14b	1.04431899062823e-87	-0.348477	0.831	0.868	3.25388911099945e-83	Im_L2/3_IT VS L2/3_IT	Lsm14b
Ssbp2	2.18653593999282e-38	-0.348658	0.88	0.84	6.81280868182964e-34	Im_L2/3_IT VS L2/3_IT	Ssbp2
Tuba1b	3.45656500402342e-80	-0.348835	0.941	0.925	1.07699652395362e-75	Im_L2/3_IT VS L2/3_IT	Tuba1b
Evi5	1.05764718296211e-52	-0.349847	0.686	0.709	3.29541709267335e-48	Im_L2/3_IT VS L2/3_IT	Evi5
Fabp7	3.24236052992972e-53	-0.350015	0.176	0.318	1.0102546939155e-48	Im_L2/3_IT VS L2/3_IT	Fabp7
Apex1	1.73385096183282e-85	-0.350346	0.643	0.726	5.4023328268787e-81	Im_L2/3_IT VS L2/3_IT	Apex1
Amy1	2.59674123414105e-100	-0.350373	0.115	0.317	8.09092633733667e-96	Im_L2/3_IT VS L2/3_IT	Amy1
Paqr3	5.93795218562531e-107	-0.350941	0.174	0.389	1.85014714199713e-102	Im_L2/3_IT VS L2/3_IT	Paqr3
Tax1bp3	1.21541428383862e-172	-0.351243	0.116	0.409	3.78698782558437e-168	Im_L2/3_IT VS L2/3_IT	Tax1bp3
Gipr	6.29540276832066e-179	-0.351257	0.035	0.316	1.96152159455335e-174	Im_L2/3_IT VS L2/3_IT	Gipr
Rev1	1.60683796425569e-89	-0.351351	0.416	0.574	5.00658572902789e-85	Im_L2/3_IT VS L2/3_IT	Rev1
Zfp386	3.69869768551073e-91	-0.351358	0.408	0.562	1.15244022485143e-86	Im_L2/3_IT VS L2/3_IT	Zfp386
Zfp318	2.48770618154699e-69	-0.351372	0.738	0.769	7.75119492046412e-65	Im_L2/3_IT VS L2/3_IT	Zfp318
Bnip2	1.6380041623662e-101	-0.351447	0.365	0.556	5.1036933691006e-97	Im_L2/3_IT VS L2/3_IT	Bnip2
Ppm1g	8.22444547903284e-95	-0.352169	0.837	0.873	2.56257272235705e-90	Im_L2/3_IT VS L2/3_IT	Ppm1g
Nlgn1	0.743904259612279	-0.352537	0.967	0.855	1	Im_L2/3_IT VS L2/3_IT	Nlgn1
Zbtb6	5.88397915957469e-111	-0.353441	0.352	0.546	1.83333022654028e-106	Im_L2/3_IT VS L2/3_IT	Zbtb6
Heca	6.81384826672411e-77	-0.353512	0.502	0.619	2.1230588429459e-72	Im_L2/3_IT VS L2/3_IT	Heca
Cnot2	1.16851735294233e-58	-0.353956	0.57	0.641	3.6408663682977e-54	Im_L2/3_IT VS L2/3_IT	Cnot2
Map3k2	2.34956682210318e-56	-0.353983	0.484	0.577	7.32078030430909e-52	Im_L2/3_IT VS L2/3_IT	Map3k2
Itgb1	6.18565095010017e-64	-0.354494	0.492	0.6	1.92732512303221e-59	Im_L2/3_IT VS L2/3_IT	Itgb1
Slc4a7	1.06923472893031e-59	-0.354545	0.546	0.633	3.33152156840107e-55	Im_L2/3_IT VS L2/3_IT	Slc4a7
Nf2	3.91307841526477e-94	-0.354885	0.668	0.757	1.2192369726282e-89	Im_L2/3_IT VS L2/3_IT	Nf2
Pole3	6.38824127603714e-85	-0.35597	0.461	0.604	1.99044821678765e-80	Im_L2/3_IT VS L2/3_IT	Pole3
Sh3kbp1	1.14817760652029e-56	-0.356163	0.619	0.672	3.57749178639593e-52	Im_L2/3_IT VS L2/3_IT	Sh3kbp1
Mfap2	4.89914972776981e-179	-0.356514	0.074	0.37	1.52647707217852e-174	Im_L2/3_IT VS L2/3_IT	Mfap2
Metap1d	1.66338559057054e-135	-0.35653	0.084	0.326	5.1827768230997e-131	Im_L2/3_IT VS L2/3_IT	Metap1d
Prr18	4.43844415868925e-118	-0.356532	0.236	0.466	1.3829304309644e-113	Im_L2/3_IT VS L2/3_IT	Prr18
Crtc3	6.01804062786349e-104	-0.356701	0.203	0.416	1.87510109882971e-99	Im_L2/3_IT VS L2/3_IT	Crtc3
Psme1	2.11328072673181e-103	-0.356938	0.525	0.691	6.58456008835096e-99	Im_L2/3_IT VS L2/3_IT	Psme1
Foxp4	3.292011725277e-84	-0.356941	0.458	0.597	1.02572501336181e-79	Im_L2/3_IT VS L2/3_IT	Foxp4
Frem2	4.31727912000907e-92	-0.356984	0.052	0.228	1.34517782821243e-87	Im_L2/3_IT VS L2/3_IT	Frem2
Traf7	2.23681417640222e-126	-0.357098	0.298	0.522	6.96946561083405e-122	Im_L2/3_IT VS L2/3_IT	Traf7
St6gal1	1.63882172681186e-151	-0.357101	0.049	0.312	5.1062407364004e-147	Im_L2/3_IT VS L2/3_IT	St6gal1
Erbb4	7.7383455139472e-12	-0.357647	0.058	0.102	2.41111369523567e-07	Im_L2/3_IT VS L2/3_IT	Erbb4
Fam171a2	8.32661820762242e-111	-0.357781	0.85	0.859	2.59440770113099e-106	Im_L2/3_IT VS L2/3_IT	Fam171a2
Ncoa6	4.5003340849612e-89	-0.357896	0.686	0.753	1.40221409419221e-84	Im_L2/3_IT VS L2/3_IT	Ncoa6
Zfp579	5.51158350741538e-113	-0.358147	0.343	0.548	1.71729918924048e-108	Im_L2/3_IT VS L2/3_IT	Zfp579
Morc2a	1.7090181892992e-105	-0.358497	0.316	0.514	5.32495887421843e-101	Im_L2/3_IT VS L2/3_IT	Morc2a
Fam193b	3.22243137873697e-111	-0.358809	0.247	0.466	1.00404516898686e-106	Im_L2/3_IT VS L2/3_IT	Fam193b
Tpr	2.12653341552167e-102	-0.358955	0.929	0.929	6.62585281608242e-98	Im_L2/3_IT VS L2/3_IT	Tpr
Usp16	4.6802914611471e-86	-0.359328	0.513	0.641	1.45828521346421e-81	Im_L2/3_IT VS L2/3_IT	Usp16
Scarb2	4.88199607902234e-105	-0.35933	0.826	0.856	1.52113233830178e-100	Im_L2/3_IT VS L2/3_IT	Scarb2
Suz12	1.62453131461538e-85	-0.35961	0.515	0.636	5.0617146700786e-81	Im_L2/3_IT VS L2/3_IT	Suz12
Tmem183a	3.07666107116484e-88	-0.3597	0.767	0.814	9.58626056553539e-84	Im_L2/3_IT VS L2/3_IT	Tmem183a
Hmgcr	2.15300239260902e-56	-0.36028	0.857	0.905	6.70832485489119e-52	Im_L2/3_IT VS L2/3_IT	Hmgcr
Tet1	4.97790117619628e-60	-0.360333	0.373	0.508	1.55101444847924e-55	Im_L2/3_IT VS L2/3_IT	Tet1
Gna12	1.27307676866104e-149	-0.360496	0.201	0.466	3.96665259579406e-145	Im_L2/3_IT VS L2/3_IT	Gna12
Ctr9	7.88200595178617e-91	-0.36065	0.705	0.769	2.45587541445754e-86	Im_L2/3_IT VS L2/3_IT	Ctr9
Dhx36	2.51138708098313e-101	-0.360764	0.91	0.91	7.82497986692724e-97	Im_L2/3_IT VS L2/3_IT	Dhx36
A330102I10Rik	1.16778140249153e-134	-0.360796	0.079	0.319	3.6385732938831e-130	Im_L2/3_IT VS L2/3_IT	A330102I10Rik
Myo9b	1.41561328497253e-153	-0.361155	0.132	0.404	4.41076787331741e-149	Im_L2/3_IT VS L2/3_IT	Myo9b
Gnai2	4.36202942706803e-93	-0.361265	0.834	0.875	1.35912112888586e-88	Im_L2/3_IT VS L2/3_IT	Gnai2
Limk1	1.13844483337003e-138	-0.361287	0.242	0.492	3.54716641181434e-134	Im_L2/3_IT VS L2/3_IT	Limk1
Mga	1.53529613701157e-62	-0.361421	0.677	0.72	4.78367570370064e-58	Im_L2/3_IT VS L2/3_IT	Mga
Papd4	1.02438215810199e-73	-0.361649	0.269	0.433	3.19176992821417e-69	Im_L2/3_IT VS L2/3_IT	Papd4
Sgcd	3.51437333985397e-76	-0.362033	0.021	0.163	1.0950084452317e-71	Im_L2/3_IT VS L2/3_IT	Sgcd
Smc6	1.16288660983065e-84	-0.362081	0.811	0.828	3.62332209891034e-80	Im_L2/3_IT VS L2/3_IT	Smc6
Gm30382	5.10446277480573e-82	-0.362116	0.073	0.245	1.59044851137397e-77	Im_L2/3_IT VS L2/3_IT	Gm30382
Cadm4	3.33678735165257e-134	-0.362259	0.943	0.947	1.03967620302791e-129	Im_L2/3_IT VS L2/3_IT	Cadm4
Rbm8a	1.27796654247251e-98	-0.362395	0.639	0.73	3.98188815303584e-94	Im_L2/3_IT VS L2/3_IT	Rbm8a
Fnip2	2.11092436572431e-100	-0.362428	0.276	0.472	6.57721813872379e-96	Im_L2/3_IT VS L2/3_IT	Fnip2
Mybbp1a	2.95672025593167e-110	-0.362574	0.403	0.586	9.21254897343189e-106	Im_L2/3_IT VS L2/3_IT	Mybbp1a
Naa35	6.47243823961744e-94	-0.36282	0.647	0.726	2.0166823067e-89	Im_L2/3_IT VS L2/3_IT	Naa35
Jazf1	1.87689054995568e-57	-0.362881	0.458	0.567	5.84801557555191e-53	Im_L2/3_IT VS L2/3_IT	Jazf1
Zfp946	6.89069270695271e-117	-0.363393	0.277	0.496	2.14700203363233e-112	Im_L2/3_IT VS L2/3_IT	Zfp946
Eps15l1	1.22978883841519e-78	-0.363403	0.507	0.615	3.83177606273406e-74	Im_L2/3_IT VS L2/3_IT	Eps15l1
Ibtk	2.48347517154387e-92	-0.363529	0.423	0.575	7.7380119394964e-88	Im_L2/3_IT VS L2/3_IT	Ibtk
Hnrnpc	5.67290981493295e-145	-0.363614	0.967	0.97	1.76756524013681e-140	Im_L2/3_IT VS L2/3_IT	Hnrnpc
Tsga10	2.20043426983592e-64	-0.363721	0.327	0.46	6.85611309795475e-60	Im_L2/3_IT VS L2/3_IT	Tsga10
Vars	6.05130241629704e-159	-0.36379	0.171	0.448	1.88546480686983e-154	Im_L2/3_IT VS L2/3_IT	Vars
Smarcb1	1.02045571506567e-104	-0.364202	0.625	0.734	3.1795359170016e-100	Im_L2/3_IT VS L2/3_IT	Smarcb1
Xkr4	0.00346380986472132	-0.364256	0.729	0.629	1	Im_L2/3_IT VS L2/3_IT	Xkr4
Ube4b	2.26800844531218e-108	-0.364842	0.89	0.885	7.06666071390369e-104	Im_L2/3_IT VS L2/3_IT	Ube4b
Eif3h	9.13070044870346e-108	-0.365258	0.84	0.891	2.84494364580703e-103	Im_L2/3_IT VS L2/3_IT	Eif3h
Acat1	2.63009006318041e-94	-0.365662	0.883	0.93	8.19483461885752e-90	Im_L2/3_IT VS L2/3_IT	Acat1
Cox20	8.97567730778052e-97	-0.365931	0.457	0.607	2.79664153555825e-92	Im_L2/3_IT VS L2/3_IT	Cox20
Mcl1	4.0828560898515e-103	-0.365958	0.685	0.76	1.27213630047593e-98	Im_L2/3_IT VS L2/3_IT	Mcl1
A630089N07Rik	1.73298986865488e-106	-0.366326	0.068	0.269	5.39964983275487e-102	Im_L2/3_IT VS L2/3_IT	A630089N07Rik
Arid4b	2.22793173950267e-46	-0.366509	0.839	0.795	6.94178971394242e-42	Im_L2/3_IT VS L2/3_IT	Arid4b
Mbd6	5.23130479702475e-101	-0.366772	0.248	0.452	1.62996994865697e-96	Im_L2/3_IT VS L2/3_IT	Mbd6
Plcg1	6.43149868375493e-107	-0.366929	0.382	0.569	2.00392635988436e-102	Im_L2/3_IT VS L2/3_IT	Plcg1
Cdc42ep4	1.4520369060995e-200	-0.366948	0.093	0.413	4.52425659202482e-196	Im_L2/3_IT VS L2/3_IT	Cdc42ep4
Fbxo21	6.31768760653623e-120	-0.367091	0.833	0.869	1.96846510444456e-115	Im_L2/3_IT VS L2/3_IT	Fbxo21
Cd63	2.11940746565082e-142	-0.367212	0.185	0.456	6.60364978147481e-138	Im_L2/3_IT VS L2/3_IT	Cd63
Uhrf2	6.5045853818826e-59	-0.367528	0.51	0.586	2.02669871328698e-54	Im_L2/3_IT VS L2/3_IT	Uhrf2
Psma6	4.20763278390046e-108	-0.367658	0.777	0.838	1.31101422280771e-103	Im_L2/3_IT VS L2/3_IT	Psma6
Atic	7.84140212210207e-87	-0.367823	0.623	0.72	2.44322407320456e-82	Im_L2/3_IT VS L2/3_IT	Atic
Osbpl5	2.15657331616954e-129	-0.368143	0.263	0.504	6.71945113852107e-125	Im_L2/3_IT VS L2/3_IT	Osbpl5
Ruvbl2	6.47773931829935e-112	-0.368225	0.404	0.593	2.01833401679571e-107	Im_L2/3_IT VS L2/3_IT	Ruvbl2
Hipk2	1.33126175053412e-73	-0.368237	0.19	0.362	4.14794536231421e-69	Im_L2/3_IT VS L2/3_IT	Hipk2
Mllt10	1.08696884551116e-59	-0.368402	0.436	0.54	3.38677752884368e-55	Im_L2/3_IT VS L2/3_IT	Mllt10
Hcn4	5.71563778929023e-137	-0.368416	0.23	0.481	1.78087842238705e-132	Im_L2/3_IT VS L2/3_IT	Hcn4
Nfx1	9.21907990758021e-78	-0.368482	0.688	0.724	2.87248091760384e-73	Im_L2/3_IT VS L2/3_IT	Nfx1
Kcnk10	6.38649921596821e-88	-0.36918	0.289	0.473	1.98990542571137e-83	Im_L2/3_IT VS L2/3_IT	Kcnk10
Aff4	8.44342739862698e-108	-0.369413	0.952	0.932	2.6308031088642e-103	Im_L2/3_IT VS L2/3_IT	Aff4
Zfp932	5.54916169639056e-107	-0.369898	0.343	0.537	1.72900780136137e-102	Im_L2/3_IT VS L2/3_IT	Zfp932
Adgra3	4.24736726938781e-165	-0.370785	0.116	0.4	1.32339469379585e-160	Im_L2/3_IT VS L2/3_IT	Adgra3
Dicer1	1.1167073989977e-92	-0.370865	0.455	0.606	3.47943691379704e-88	Im_L2/3_IT VS L2/3_IT	Dicer1
Pde3b	1.56680064855144e-105	-0.370884	0.13	0.342	4.88183746075657e-101	Im_L2/3_IT VS L2/3_IT	Pde3b
Ccng2	2.11493510810526e-64	-0.371165	0.539	0.619	6.58971480983438e-60	Im_L2/3_IT VS L2/3_IT	Ccng2
Tsc22d1	2.75967858828476e-135	-0.371269	0.997	0.989	8.59860654537767e-131	Im_L2/3_IT VS L2/3_IT	Tsc22d1
Ssb	4.47809762260145e-147	-0.371494	0.929	0.949	1.39528565725016e-142	Im_L2/3_IT VS L2/3_IT	Ssb
Foxo6	3.96194149986487e-104	-0.371721	0.369	0.572	1.2344617325279e-99	Im_L2/3_IT VS L2/3_IT	Foxo6
Mphosph9	6.97806008510918e-53	-0.371732	0.337	0.455	2.17422396131832e-48	Im_L2/3_IT VS L2/3_IT	Mphosph9
Insig1	6.58301068821084e-81	-0.371983	0.529	0.651	2.05113447023273e-76	Im_L2/3_IT VS L2/3_IT	Insig1
Pcbp2	1.90382261807938e-145	-0.372193	0.953	0.957	5.93193051341174e-141	Im_L2/3_IT VS L2/3_IT	Pcbp2
Amotl2	2.43367977949745e-159	-0.37226	0.125	0.403	7.58285945695815e-155	Im_L2/3_IT VS L2/3_IT	Amotl2
Unc5c	1.20142382905682e-26	-0.372321	0.422	0.467	3.74339636657525e-22	Im_L2/3_IT VS L2/3_IT	Unc5c
Zfp606	3.4519805598326e-128	-0.372326	0.205	0.445	1.07556810283264e-123	Im_L2/3_IT VS L2/3_IT	Zfp606
Chl1	1.76774795860916e-110	-0.37252	0.988	0.975	5.50794908943443e-106	Im_L2/3_IT VS L2/3_IT	Chl1
Fam214b	1.83628693710146e-127	-0.372523	0.305	0.535	5.72150283862072e-123	Im_L2/3_IT VS L2/3_IT	Fam214b
Arl4c	1.2874224088377e-87	-0.373351	0.655	0.767	4.0113507414565e-83	Im_L2/3_IT VS L2/3_IT	Arl4c
Snrpd1	9.96580091862308e-107	-0.373455	0.696	0.782	3.10514425022458e-102	Im_L2/3_IT VS L2/3_IT	Snrpd1
Qk	2.63579947965496e-65	-0.373796	0.323	0.475	8.21262401870893e-61	Im_L2/3_IT VS L2/3_IT	Qk
Rbmxl1	5.09557317300867e-104	-0.373936	0.676	0.764	1.58767868924604e-99	Im_L2/3_IT VS L2/3_IT	Rbmxl1
Phtf2	7.85416201285939e-92	-0.374059	0.374	0.536	2.44719979996673e-87	Im_L2/3_IT VS L2/3_IT	Phtf2
Fgf14	9.71316071942882e-20	-0.374153	0.61	0.429	3.02642661695963e-15	Im_L2/3_IT VS L2/3_IT	Fgf14
Cep70	9.36311983237641e-107	-0.374278	0.255	0.463	2.91736087737184e-102	Im_L2/3_IT VS L2/3_IT	Cep70
Htatsf1	3.42788169986615e-106	-0.374363	0.844	0.879	1.0680593800443e-101	Im_L2/3_IT VS L2/3_IT	Htatsf1
X2900079G21Rik	1.30828921961031e-75	-0.374399	0.233	0.4	4.07636755046181e-71	Im_L2/3_IT VS L2/3_IT	X2900079G21Rik
Nvl	2.54224048780148e-84	-0.374437	0.571	0.673	7.92111291189186e-80	Im_L2/3_IT VS L2/3_IT	Nvl
Chka	1.35054779556281e-77	-0.374704	0.594	0.677	4.20803682141459e-73	Im_L2/3_IT VS L2/3_IT	Chka
Tnik	3.303537510378e-42	-0.374706	0.925	0.889	1.02931621748358e-37	Im_L2/3_IT VS L2/3_IT	Tnik
Ralgps1	1.62766527132565e-93	-0.374761	0.69	0.76	5.07147945239647e-89	Im_L2/3_IT VS L2/3_IT	Ralgps1
Cebpz	4.14558101399242e-91	-0.374978	0.669	0.744	1.29168013233976e-86	Im_L2/3_IT VS L2/3_IT	Cebpz
Smg1	4.42343223417851e-96	-0.374984	0.906	0.896	1.37825301552534e-91	Im_L2/3_IT VS L2/3_IT	Smg1
X2610008E11Rik	5.50133524881587e-98	-0.375114	0.344	0.525	1.71410603682605e-93	Im_L2/3_IT VS L2/3_IT	X2610008E11Rik
Papola	2.08721747972314e-90	-0.375332	0.905	0.89	6.50335222332135e-86	Im_L2/3_IT VS L2/3_IT	Papola
Hook2	6.99195387368174e-136	-0.375579	0.201	0.447	2.17855298796176e-131	Im_L2/3_IT VS L2/3_IT	Hook2
Gigyf1	2.3219428582891e-100	-0.375849	0.319	0.509	7.23470955785717e-96	Im_L2/3_IT VS L2/3_IT	Gigyf1
X3110039M20Rik	2.43786041565091e-105	-0.375883	0.195	0.404	7.59588548308509e-101	Im_L2/3_IT VS L2/3_IT	X3110039M20Rik
Ncoa5	2.27462628944869e-97	-0.376529	0.456	0.6	7.08728059266424e-93	Im_L2/3_IT VS L2/3_IT	Ncoa5
Prrc2a	1.27375679891557e-103	-0.376841	0.73	0.794	3.96877143406113e-99	Im_L2/3_IT VS L2/3_IT	Prrc2a
Bag6	9.83954467133639e-110	-0.377456	0.746	0.792	3.06580532869499e-105	Im_L2/3_IT VS L2/3_IT	Bag6
Phf20	1.04860543910703e-98	-0.377588	0.718	0.789	3.26724482716967e-94	Im_L2/3_IT VS L2/3_IT	Phf20
Pard3	5.71105962558159e-115	-0.377608	0.156	0.382	1.77945195813871e-110	Im_L2/3_IT VS L2/3_IT	Pard3
Fhod3	6.07257897194681e-53	-0.378031	0.674	0.705	1.89209415607919e-48	Im_L2/3_IT VS L2/3_IT	Fhod3
Khdrbs3	1.40553537953795e-106	-0.378103	0.944	0.947	4.37936713556435e-102	Im_L2/3_IT VS L2/3_IT	Khdrbs3
Nhsl1	7.46938047929063e-50	-0.378117	0.322	0.434	2.32730956973737e-45	Im_L2/3_IT VS L2/3_IT	Nhsl1
Commd3	2.37750915804837e-110	-0.378204	0.667	0.777	7.40784303464712e-106	Im_L2/3_IT VS L2/3_IT	Commd3
Micu2	4.41092604127541e-89	-0.378232	0.505	0.638	1.37435633594059e-84	Im_L2/3_IT VS L2/3_IT	Micu2
Sorbs1	3.61815600829648e-75	-0.37828	0.353	0.502	1.12734504906502e-70	Im_L2/3_IT VS L2/3_IT	Sorbs1
Fbl	4.58544034413929e-145	-0.378347	0.29	0.529	1.42873150242692e-140	Im_L2/3_IT VS L2/3_IT	Fbl
Ubald2	5.85171754406791e-106	-0.378411	0.446	0.606	1.82327815238068e-101	Im_L2/3_IT VS L2/3_IT	Ubald2
Zfp358	2.86578826483054e-112	-0.378896	0.452	0.626	8.92922307555899e-108	Im_L2/3_IT VS L2/3_IT	Zfp358
Kif5b	2.01125439457005e-110	-0.379084	0.897	0.908	6.26666644260138e-106	Im_L2/3_IT VS L2/3_IT	Kif5b
Tenm4	1.10956122004878e-05	-0.379669	0.853	0.754	0.345717084942799	Im_L2/3_IT VS L2/3_IT	Tenm4
Orc3	1.32180623473556e-116	-0.38005	0.355	0.556	4.11848386618905e-112	Im_L2/3_IT VS L2/3_IT	Orc3
Tle1	8.61610633194994e-56	-0.380097	0.575	0.631	2.68460641090896e-51	Im_L2/3_IT VS L2/3_IT	Tle1
Mrpl52	2.34761571731924e-126	-0.380245	0.385	0.592	7.31470105202329e-122	Im_L2/3_IT VS L2/3_IT	Mrpl52
Atm	1.62299358486379e-101	-0.380281	0.225	0.429	5.05692341171859e-97	Im_L2/3_IT VS L2/3_IT	Atm
Gtf3c4	6.47533523117701e-102	-0.380547	0.46	0.612	2.01758495133013e-97	Im_L2/3_IT VS L2/3_IT	Gtf3c4
Npc2	1.40304491701784e-121	-0.38059	0.247	0.475	4.37160735244419e-117	Im_L2/3_IT VS L2/3_IT	Npc2
Crebzf	1.05064223667519e-99	-0.380626	0.379	0.548	3.27359108103256e-95	Im_L2/3_IT VS L2/3_IT	Crebzf
Setd5	1.56068278982929e-76	-0.380976	0.809	0.812	4.86277543655009e-72	Im_L2/3_IT VS L2/3_IT	Setd5
Armcx4	2.5966728154495e-92	-0.381173	0.536	0.656	8.09071315837756e-88	Im_L2/3_IT VS L2/3_IT	Armcx4
Vhl	2.85710720746778e-108	-0.381453	0.482	0.647	8.90217463702811e-104	Im_L2/3_IT VS L2/3_IT	Vhl
Nrbp2	3.64009175581807e-91	-0.381977	0.711	0.827	1.13417978927779e-86	Im_L2/3_IT VS L2/3_IT	Nrbp2
Klf12	2.73868285310743e-20	-0.382154	0.198	0.269	8.53318803371212e-16	Im_L2/3_IT VS L2/3_IT	Klf12
Pan3	8.87976860034903e-53	-0.382673	0.458	0.545	2.76675830049675e-48	Im_L2/3_IT VS L2/3_IT	Pan3
Myo16	1.17673791615671e-75	-0.382796	0.642	0.743	3.66647999916108e-71	Im_L2/3_IT VS L2/3_IT	Myo16
Wtap	3.952773132923e-107	-0.382975	0.661	0.747	1.23160505275615e-102	Im_L2/3_IT VS L2/3_IT	Wtap
2025-03-07	2.34063462164806e-97	-0.383482	0.697	0.762	7.29294935413103e-93	Im_L2/3_IT VS L2/3_IT	2025-03-07
Ryr3	2.53164085275407e-50	-0.383873	0.33	0.453	7.88808656901112e-46	Im_L2/3_IT VS L2/3_IT	Ryr3
Plaa	1.41181456642094e-98	-0.384245	0.669	0.748	4.39893182605438e-94	Im_L2/3_IT VS L2/3_IT	Plaa
Nup205	6.07795729235437e-123	-0.384511	0.294	0.517	1.89376993315177e-118	Im_L2/3_IT VS L2/3_IT	Nup205
Rbm33	4.72217651550954e-64	-0.384747	0.601	0.659	1.47133575870246e-59	Im_L2/3_IT VS L2/3_IT	Rbm33
Hjurp	4.31692803748455e-118	-0.384753	0.365	0.566	1.34506843791944e-113	Im_L2/3_IT VS L2/3_IT	Hjurp
Igdcc4	1.94382787017513e-143	-0.384765	0.19	0.453	6.05657887789167e-139	Im_L2/3_IT VS L2/3_IT	Igdcc4
Adamts2	7.85707246012054e-124	-0.385467	0.09	0.318	2.44810663712436e-119	Im_L2/3_IT VS L2/3_IT	Adamts2
Parp6	1.56974501162253e-117	-0.385513	0.807	0.865	4.89101150721348e-113	Im_L2/3_IT VS L2/3_IT	Parp6
Soga1	1.03815774058106e-156	-0.385793	0.209	0.484	3.23469188810246e-152	Im_L2/3_IT VS L2/3_IT	Soga1
Ehmt2	8.74779385182172e-118	-0.385829	0.759	0.823	2.72563760835061e-113	Im_L2/3_IT VS L2/3_IT	Ehmt2
Pde10a	1.39158802540329e-72	-0.385868	0.674	0.72	4.33590996955156e-68	Im_L2/3_IT VS L2/3_IT	Pde10a
Ddit4	2.31200167983077e-84	-0.385939	0.615	0.745	7.2037348340167e-80	Im_L2/3_IT VS L2/3_IT	Ddit4
Matr3	6.98397731780593e-244	-0.386684	0.993	0.991	2.17606765268197e-239	Im_L2/3_IT VS L2/3_IT	Matr3
Apbb2	1.83767162902942e-69	-0.386721	0.541	0.624	5.72581726172988e-65	Im_L2/3_IT VS L2/3_IT	Apbb2
Dcakd	1.91231024446951e-120	-0.387104	0.821	0.896	5.95837625971809e-116	Im_L2/3_IT VS L2/3_IT	Dcakd
Scaf11	5.19305166914227e-78	-0.387123	0.615	0.691	1.61805103907135e-73	Im_L2/3_IT VS L2/3_IT	Scaf11
Tshz2	8.78952433890626e-11	-0.387216	0.063	0.103	2.73863999351641e-06	Im_L2/3_IT VS L2/3_IT	Tshz2
Psip1	6.14559188794225e-194	-0.387289	0.98	0.985	1.91484352044504e-189	Im_L2/3_IT VS L2/3_IT	Psip1
Rad21	1.82245933937909e-106	-0.387479	0.751	0.803	5.67841880963736e-102	Im_L2/3_IT VS L2/3_IT	Rad21
Zkscan3	6.82432335264968e-99	-0.387552	0.419	0.581	2.12632267021859e-94	Im_L2/3_IT VS L2/3_IT	Zkscan3
Eif2s2	1.06622009834328e-118	-0.387974	0.906	0.923	3.32212858241798e-114	Im_L2/3_IT VS L2/3_IT	Eif2s2
Gramd1a	3.85856995358391e-125	-0.387991	0.507	0.679	1.20225322613768e-120	Im_L2/3_IT VS L2/3_IT	Gramd1a
Rab10	3.52990452623074e-152	-0.388196	0.987	0.98	1.09984765228297e-147	Im_L2/3_IT VS L2/3_IT	Rab10
Ddx46	3.83736678244965e-95	-0.388242	0.718	0.778	1.19564674207566e-90	Im_L2/3_IT VS L2/3_IT	Ddx46
Fscn1	1.9422620295922e-140	-0.388246	0.97	0.986	6.05170003180338e-136	Im_L2/3_IT VS L2/3_IT	Fscn1
Hnrnpl	2.94065081905163e-134	-0.388491	0.874	0.909	9.16247982200106e-130	Im_L2/3_IT VS L2/3_IT	Hnrnpl
Bicd1	2.15830616518288e-51	-0.388585	0.603	0.638	6.72485034947681e-47	Im_L2/3_IT VS L2/3_IT	Bicd1
Wnk1	1.26746228942524e-76	-0.388635	0.665	0.727	3.94915900139115e-72	Im_L2/3_IT VS L2/3_IT	Wnk1
Ankib1	1.58247186753818e-90	-0.388759	0.555	0.663	4.93066584487546e-86	Im_L2/3_IT VS L2/3_IT	Ankib1
Klhl7	1.00217736458871e-70	-0.389267	0.728	0.747	3.12258423258549e-66	Im_L2/3_IT VS L2/3_IT	Klhl7
Rnpc3	2.5092636960192e-141	-0.389453	0.211	0.464	7.81836382405662e-137	Im_L2/3_IT VS L2/3_IT	Rnpc3
D630045J12Rik	3.04172142455579e-112	-0.389777	0.676	0.762	9.47739561463093e-108	Im_L2/3_IT VS L2/3_IT	D630045J12Rik
Iws1	6.2516652965001e-94	-0.389935	0.615	0.704	1.9478938730835e-89	Im_L2/3_IT VS L2/3_IT	Iws1
Lcor	4.29868230795704e-87	-0.39037	0.273	0.455	1.33938343351325e-82	Im_L2/3_IT VS L2/3_IT	Lcor
Atp6v1g1	1.05756779462563e-123	-0.39043	0.779	0.841	3.29516973449454e-119	Im_L2/3_IT VS L2/3_IT	Atp6v1g1
Rcbtb2	1.88951733554172e-127	-0.390488	0.299	0.525	5.8873581140809e-123	Im_L2/3_IT VS L2/3_IT	Rcbtb2
Pcgf6	8.18503748362118e-134	-0.390572	0.24	0.478	2.55029397914669e-129	Im_L2/3_IT VS L2/3_IT	Pcgf6
Trpc4	8.26124710040459e-53	-0.391236	0.333	0.445	2.57403937154406e-48	Im_L2/3_IT VS L2/3_IT	Trpc4
Scmh1	2.69463681802027e-77	-0.391318	0.469	0.584	8.39594939758756e-73	Im_L2/3_IT VS L2/3_IT	Scmh1
Sephs1	8.26389719029597e-125	-0.391544	0.357	0.568	2.57486508655242e-120	Im_L2/3_IT VS L2/3_IT	Sephs1
Osbpl8	2.90385289257853e-88	-0.39168	0.818	0.838	9.04782484269618e-84	Im_L2/3_IT VS L2/3_IT	Osbpl8
Eif4b	1.72525421760251e-118	-0.392022	0.884	0.878	5.37554709120589e-114	Im_L2/3_IT VS L2/3_IT	Eif4b
Cachd1	7.82238594599738e-122	-0.392042	0.063	0.286	2.43729901305386e-117	Im_L2/3_IT VS L2/3_IT	Cachd1
Xpo1	2.32756258019073e-99	-0.392422	0.804	0.839	7.25221948735827e-95	Im_L2/3_IT VS L2/3_IT	Xpo1
Clasp1	5.91323636625955e-97	-0.392795	0.845	0.863	1.84244618699915e-92	Im_L2/3_IT VS L2/3_IT	Clasp1
Tet3	8.03121503111268e-81	-0.393046	0.682	0.738	2.50236597939409e-76	Im_L2/3_IT VS L2/3_IT	Tet3
Armc10	2.67018431714727e-129	-0.393507	0.397	0.597	8.31976029536748e-125	Im_L2/3_IT VS L2/3_IT	Armc10
Amer1	8.21884643038776e-144	-0.393878	0.226	0.482	2.56082817078022e-139	Im_L2/3_IT VS L2/3_IT	Amer1
Tead1	4.02900525063781e-44	-0.394057	0.108	0.225	1.25535745599373e-39	Im_L2/3_IT VS L2/3_IT	Tead1
Zfp397	2.60238345219447e-96	-0.394304	0.43	0.587	8.10850636034754e-92	Im_L2/3_IT VS L2/3_IT	Zfp397
Pik3c2b	7.0148300261664e-161	-0.394782	0.166	0.448	2.18568073955293e-156	Im_L2/3_IT VS L2/3_IT	Pik3c2b
Samd1	5.01236462083756e-100	-0.394828	0.523	0.656	1.56175256856057e-95	Im_L2/3_IT VS L2/3_IT	Samd1
Polr3k	1.18224787074284e-119	-0.395735	0.731	0.815	3.68364791566053e-115	Im_L2/3_IT VS L2/3_IT	Polr3k
Cdkl3	3.09621599581503e-121	-0.395817	0.232	0.461	9.64718979976046e-117	Im_L2/3_IT VS L2/3_IT	Cdkl3
Pard6g	2.29151880273889e-178	-0.395864	0.164	0.462	7.13991428557383e-174	Im_L2/3_IT VS L2/3_IT	Pard6g
Lypd6	2.31830712149279e-91	-0.39648	0.123	0.313	7.22338132914723e-87	Im_L2/3_IT VS L2/3_IT	Lypd6
Vat1	1.55866360649322e-151	-0.396858	0.282	0.549	4.85648406511159e-147	Im_L2/3_IT VS L2/3_IT	Vat1
Hmg20a	6.33288600517448e-88	-0.397169	0.645	0.71	1.97320062149227e-83	Im_L2/3_IT VS L2/3_IT	Hmg20a
Hcfc1	5.75522912078213e-110	-0.39719	0.686	0.774	1.7932142894533e-105	Im_L2/3_IT VS L2/3_IT	Hcfc1
Wnk2	5.45114716595152e-92	-0.3972	0.524	0.634	1.69846843396717e-87	Im_L2/3_IT VS L2/3_IT	Wnk2
Tmem150a	1.83133194256547e-185	-0.39726	0.154	0.463	5.7060640666455e-181	Im_L2/3_IT VS L2/3_IT	Tmem150a
Cd2ap	1.13405017420645e-93	-0.397294	0.227	0.418	3.53347353279247e-89	Im_L2/3_IT VS L2/3_IT	Cd2ap
Hnrnpll	5.15798233687779e-111	-0.397513	0.653	0.746	1.60712413652438e-106	Im_L2/3_IT VS L2/3_IT	Hnrnpll
Efna2	1.23834683307492e-131	-0.397608	0.377	0.588	3.85844106249485e-127	Im_L2/3_IT VS L2/3_IT	Efna2
Lrrc75b	8.05327236542527e-115	-0.397953	0.318	0.53	2.50923860361921e-110	Im_L2/3_IT VS L2/3_IT	Lrrc75b
Abhd17c	4.01122468863909e-120	-0.398116	0.631	0.754	1.24981738848617e-115	Im_L2/3_IT VS L2/3_IT	Abhd17c
Rassf2	9.40564384040438e-178	-0.398126	0.139	0.438	2.9306105077932e-173	Im_L2/3_IT VS L2/3_IT	Rassf2
Ezr	2.5764342397667e-56	-0.398672	0.062	0.191	8.02765380426509e-52	Im_L2/3_IT VS L2/3_IT	Ezr
Eprs	1.51221593549421e-114	-0.398855	0.845	0.894	4.71176241181285e-110	Im_L2/3_IT VS L2/3_IT	Eprs
Ireb2	4.74449740476427e-107	-0.398926	0.82	0.853	1.47829050137645e-102	Im_L2/3_IT VS L2/3_IT	Ireb2
Pxk	2.00665566302377e-108	-0.400424	0.366	0.545	6.25233771484946e-104	Im_L2/3_IT VS L2/3_IT	Pxk
Elovl5	3.47982270925491e-135	-0.400443	0.316	0.548	1.08424315974964e-130	Im_L2/3_IT VS L2/3_IT	Elovl5
Marcks	2.20708611292499e-197	-0.400509	0.992	0.99	6.87683891065168e-193	Im_L2/3_IT VS L2/3_IT	Marcks
Prpf40b	1.05168376614655e-112	-0.40055	0.537	0.679	3.27683627855942e-108	Im_L2/3_IT VS L2/3_IT	Prpf40b
Rc3h1	4.57484482991266e-73	-0.401043	0.558	0.638	1.42543015210419e-68	Im_L2/3_IT VS L2/3_IT	Rc3h1
Plxnb1	4.82222038292918e-219	-0.401325	0.07	0.407	1.50250742691307e-214	Im_L2/3_IT VS L2/3_IT	Plxnb1
X2410002F23Rik	2.65348047870902e-130	-0.401622	0.64	0.769	8.26771447556158e-126	Im_L2/3_IT VS L2/3_IT	X2410002F23Rik
Ube2g1	4.62059997648304e-102	-0.401679	0.738	0.777	1.43968654067258e-97	Im_L2/3_IT VS L2/3_IT	Ube2g1
G6pdx	2.90641998953662e-167	-0.40174	0.261	0.537	9.0558234033982e-163	Im_L2/3_IT VS L2/3_IT	G6pdx
Hes6	5.60423090313243e-165	-0.401908	0.216	0.497	1.746166264798e-160	Im_L2/3_IT VS L2/3_IT	Hes6
Cep350	4.9376629318103e-80	-0.402004	0.58	0.668	1.53847701629345e-75	Im_L2/3_IT VS L2/3_IT	Cep350
Pde4d	0.000237269636686917	-0.402104	0.7	0.607	1	Im_L2/3_IT VS L2/3_IT	Pde4d
Pias2	3.35411286363991e-79	-0.402169	0.663	0.7	1.04507448605292e-74	Im_L2/3_IT VS L2/3_IT	Pias2
Rorb	3.29334881657485e-85	-0.402241	0.094	0.281	1.02614162426839e-80	Im_L2/3_IT VS L2/3_IT	Rorb
Chd3	1.10747745500003e-123	-0.40226	0.953	0.956	3.45067825428909e-119	Im_L2/3_IT VS L2/3_IT	Chd3
Gm37494	6.16495175577317e-160	-0.40351	0.105	0.384	1.9208756680638e-155	Im_L2/3_IT VS L2/3_IT	Gm37494
Ube2s	2.35559863932626e-130	-0.403516	0.716	0.794	7.33957424041277e-126	Im_L2/3_IT VS L2/3_IT	Ube2s
Gna13	2.35368901577223e-132	-0.404275	0.364	0.58	7.33362423534311e-128	Im_L2/3_IT VS L2/3_IT	Gna13
Mcm7	5.34373142221125e-180	-0.404642	0.102	0.397	1.66499983653258e-175	Im_L2/3_IT VS L2/3_IT	Mcm7
A230057D06Rik	5.8666213936223e-76	-0.404797	0.132	0.305	1.82792189382484e-71	Im_L2/3_IT VS L2/3_IT	A230057D06Rik
Ctbp2	5.37794520084641e-135	-0.405325	0.296	0.533	1.67566016567972e-130	Im_L2/3_IT VS L2/3_IT	Ctbp2
Pik3ca	5.8616677967464e-85	-0.405377	0.657	0.723	1.82637845211024e-80	Im_L2/3_IT VS L2/3_IT	Pik3ca
Txnrd3	5.64290952386199e-131	-0.40584	0.217	0.458	1.75821774944492e-126	Im_L2/3_IT VS L2/3_IT	Txnrd3
Gfpt1	1.5770806273761e-114	-0.406057	0.682	0.765	4.91386781877845e-110	Im_L2/3_IT VS L2/3_IT	Gfpt1
Zfp41	9.48880047620719e-188	-0.406421	0.159	0.466	2.95652045237664e-183	Im_L2/3_IT VS L2/3_IT	Zfp41
Klhl29	3.40868355661905e-48	-0.406422	0.421	0.503	1.06207762257136e-43	Im_L2/3_IT VS L2/3_IT	Klhl29
Ifngr2	8.57200468794612e-110	-0.406593	0.8	0.868	2.67086522067025e-105	Im_L2/3_IT VS L2/3_IT	Ifngr2
Setdb1	1.92637577303426e-122	-0.406777	0.514	0.676	6.00220163362014e-118	Im_L2/3_IT VS L2/3_IT	Setdb1
Specc1l	1.53053461905232e-93	-0.406899	0.445	0.59	4.76883976604321e-89	Im_L2/3_IT VS L2/3_IT	Specc1l
Ssrp1	1.35364820376844e-134	-0.406931	0.785	0.849	4.21769707330171e-130	Im_L2/3_IT VS L2/3_IT	Ssrp1
Taf15	2.02705790494991e-94	-0.407487	0.505	0.624	6.31590702024293e-90	Im_L2/3_IT VS L2/3_IT	Taf15
Cntn5	0.350213607713969	-0.407673	0.238	0.226	1	Im_L2/3_IT VS L2/3_IT	Cntn5
Arhgap35	7.51461013265723e-117	-0.407868	0.849	0.856	2.34140222513334e-112	Im_L2/3_IT VS L2/3_IT	Arhgap35
Mmp24	6.59313080900505e-130	-0.408068	0.556	0.719	2.05428769746979e-125	Im_L2/3_IT VS L2/3_IT	Mmp24
Snn	2.38671356008474e-148	-0.408076	0.93	0.931	7.43652211051203e-144	Im_L2/3_IT VS L2/3_IT	Snn
Fat3	1.33601596805251e-35	-0.408132	0.664	0.672	4.16275855325801e-31	Im_L2/3_IT VS L2/3_IT	Fat3
Ist1	1.47035547385861e-114	-0.408199	0.744	0.804	4.58133358544865e-110	Im_L2/3_IT VS L2/3_IT	Ist1
Kdm4a	7.79351348693715e-144	-0.408456	0.382	0.596	2.42830293225988e-139	Im_L2/3_IT VS L2/3_IT	Kdm4a
Pabpn1	5.91308011568761e-179	-0.408643	0.178	0.478	1.84239750244595e-174	Im_L2/3_IT VS L2/3_IT	Pabpn1
Mapk1ip1l	9.28002771293263e-114	-0.408683	0.665	0.746	2.89147103479555e-109	Im_L2/3_IT VS L2/3_IT	Mapk1ip1l
Cdk2ap1	6.85759693855641e-64	-0.408848	0.511	0.597	2.13669005411541e-59	Im_L2/3_IT VS L2/3_IT	Cdk2ap1
Clk4	5.63260001788144e-128	-0.409045	0.314	0.536	1.7550055135715e-123	Im_L2/3_IT VS L2/3_IT	Clk4
Wdr43	2.08663067625775e-118	-0.409253	0.482	0.639	6.5015238610839e-114	Im_L2/3_IT VS L2/3_IT	Wdr43
Rsl1d1	9.55583771319289e-127	-0.409386	0.791	0.849	2.97740791467664e-122	Im_L2/3_IT VS L2/3_IT	Rsl1d1
Polr1d	2.33581074085595e-125	-0.40951	0.686	0.785	7.27791910635896e-121	Im_L2/3_IT VS L2/3_IT	Polr1d
Rlbp1	1.98956714395593e-214	-0.409772	0.032	0.355	6.19909330713788e-210	Im_L2/3_IT VS L2/3_IT	Rlbp1
G2e3	6.20047754763715e-129	-0.410341	0.197	0.438	1.93194479429278e-124	Im_L2/3_IT VS L2/3_IT	G2e3
Fam172a	3.71702037020946e-73	-0.410512	0.533	0.63	1.15814920694986e-68	Im_L2/3_IT VS L2/3_IT	Fam172a
Fsd1l	4.0552014834399e-106	-0.410621	0.69	0.76	1.2635196782102e-101	Im_L2/3_IT VS L2/3_IT	Fsd1l
Snapc3	1.33419534059192e-85	-0.410785	0.447	0.578	4.15708584221632e-81	Im_L2/3_IT VS L2/3_IT	Snapc3
Oxsr1	1.41927328087464e-112	-0.411085	0.609	0.73	4.42217168854921e-108	Im_L2/3_IT VS L2/3_IT	Oxsr1
Sox5	5.90806078166265e-32	-0.411187	0.273	0.362	1.84083357835045e-27	Im_L2/3_IT VS L2/3_IT	Sox5
Ccni	1.00313286535475e-124	-0.411361	0.929	0.94	3.12556138187234e-120	Im_L2/3_IT VS L2/3_IT	Ccni
Pum2	7.32745231074289e-155	-0.411505	0.963	0.955	2.28308759098127e-150	Im_L2/3_IT VS L2/3_IT	Pum2
Rsf1	4.72400401844799e-76	-0.411881	0.788	0.785	1.47190517206802e-71	Im_L2/3_IT VS L2/3_IT	Rsf1
Slc29a1	1.14899630683708e-181	-0.412128	0.118	0.423	3.58004269284297e-177	Im_L2/3_IT VS L2/3_IT	Slc29a1
Kmt2a	1.31843999416749e-100	-0.412293	0.913	0.906	4.10799533382705e-96	Im_L2/3_IT VS L2/3_IT	Kmt2a
Gprin3	3.97272005896237e-44	-0.4123	0.428	0.496	1.23782011597149e-39	Im_L2/3_IT VS L2/3_IT	Gprin3
Pdik1l	8.01236842071999e-136	-0.41234	0.359	0.574	2.49649375252793e-131	Im_L2/3_IT VS L2/3_IT	Pdik1l
Kmt5a	4.9887371630797e-111	-0.412545	0.668	0.745	1.55439072527237e-106	Im_L2/3_IT VS L2/3_IT	Kmt5a
Mtfr1l	1.67187425728972e-130	-0.412568	0.743	0.815	5.2092258108633e-126	Im_L2/3_IT VS L2/3_IT	Mtfr1l
Ktn1	5.5483743730654e-117	-0.412826	0.872	0.87	1.72876248715972e-112	Im_L2/3_IT VS L2/3_IT	Ktn1
H2afy	6.44762148184889e-105	-0.412946	0.845	0.848	2.00894990131448e-100	Im_L2/3_IT VS L2/3_IT	H2afy
Pfkfb3	8.16316760127712e-179	-0.413027	0.201	0.497	2.54347976120592e-174	Im_L2/3_IT VS L2/3_IT	Pfkfb3
Dock11	5.90573489538913e-170	-0.41362	0.04	0.313	1.84010887870535e-165	Im_L2/3_IT VS L2/3_IT	Dock11
Slc29a4	3.48013360973766e-142	-0.414105	0.426	0.666	1.08434003012206e-137	Im_L2/3_IT VS L2/3_IT	Slc29a4
Klhl24	1.4963604904227e-75	-0.414717	0.817	0.815	4.66236001605906e-71	Im_L2/3_IT VS L2/3_IT	Klhl24
Guf1	1.44842897512953e-95	-0.41473	0.42	0.581	4.51301500070858e-91	Im_L2/3_IT VS L2/3_IT	Guf1
U2af2	2.93926552037808e-168	-0.414886	0.934	0.949	9.15816350839404e-164	Im_L2/3_IT VS L2/3_IT	U2af2
Phf2	1.69619221272143e-115	-0.41505	0.457	0.623	5.28499569639744e-111	Im_L2/3_IT VS L2/3_IT	Phf2
Kansl1l	1.40744911056905e-141	-0.415612	0.08	0.33	4.38532993871106e-137	Im_L2/3_IT VS L2/3_IT	Kansl1l
Phf12	1.17395422822642e-99	-0.415612	0.524	0.641	3.65780658430787e-95	Im_L2/3_IT VS L2/3_IT	Phf12
Ranbp1	4.33951725478515e-138	-0.416534	0.641	0.757	1.35210678624596e-133	Im_L2/3_IT VS L2/3_IT	Ranbp1
Acot1	2.15719810959054e-133	-0.416617	0.154	0.4	6.72139786986221e-129	Im_L2/3_IT VS L2/3_IT	Acot1
Srsf6	1.51227079159623e-130	-0.417342	0.803	0.868	4.71193333245554e-126	Im_L2/3_IT VS L2/3_IT	Srsf6
Dlg5	1.48520932725264e-157	-0.41772	0.319	0.574	4.62761522185379e-153	Im_L2/3_IT VS L2/3_IT	Dlg5
Thrap3	3.25088002607865e-136	-0.417789	0.879	0.894	1.01290919852559e-131	Im_L2/3_IT VS L2/3_IT	Thrap3
Gnl3	6.14502613945531e-117	-0.41798	0.474	0.632	1.91466724453148e-112	Im_L2/3_IT VS L2/3_IT	Gnl3
Mthfd2l	2.26199804711328e-145	-0.41844	0.163	0.421	7.04793351519556e-141	Im_L2/3_IT VS L2/3_IT	Mthfd2l
Smc1a	8.9919598068447e-116	-0.419264	0.788	0.833	2.80171483661667e-111	Im_L2/3_IT VS L2/3_IT	Smc1a
Mex3d	3.11756461869124e-172	-0.41934	0.305	0.574	9.71370783891817e-168	Im_L2/3_IT VS L2/3_IT	Mex3d
Hook1	4.71901742098007e-89	-0.41944	0.59	0.681	1.47035144802897e-84	Im_L2/3_IT VS L2/3_IT	Hook1
Paip1	5.57520128736232e-137	-0.419747	0.809	0.851	1.73712121711635e-132	Im_L2/3_IT VS L2/3_IT	Paip1
Setd1b	1.40363459774887e-98	-0.420612	0.631	0.716	4.37344467966593e-94	Im_L2/3_IT VS L2/3_IT	Setd1b
Pgls	4.86045304027109e-130	-0.42136	0.559	0.743	1.51441995828767e-125	Im_L2/3_IT VS L2/3_IT	Pgls
2025-03-09	2.4883243664339e-140	-0.421428	0.525	0.697	7.75312106093473e-136	Im_L2/3_IT VS L2/3_IT	2025-03-09
Sun2	4.16313742746323e-177	-0.421822	0.151	0.455	1.29715035964899e-172	Im_L2/3_IT VS L2/3_IT	Sun2
Ptms	9.65151125875008e-270	-0.422155	0.996	0.997	3.00721787800135e-265	Im_L2/3_IT VS L2/3_IT	Ptms
Ankhd1	3.60341718970258e-86	-0.422825	0.503	0.615	1.12275272796753e-81	Im_L2/3_IT VS L2/3_IT	Ankhd1
Dtx3	4.70744852700268e-133	-0.42348	0.818	0.863	1.4667468120435e-128	Im_L2/3_IT VS L2/3_IT	Dtx3
Bclaf1	2.52167075916992e-151	-0.423785	0.943	0.945	7.85702175142165e-147	Im_L2/3_IT VS L2/3_IT	Bclaf1
Zranb1	2.7297295660316e-136	-0.42399	0.819	0.855	8.50529138184127e-132	Im_L2/3_IT VS L2/3_IT	Zranb1
Fbxo11	2.90004080809664e-115	-0.424043	0.879	0.876	9.03594714986751e-111	Im_L2/3_IT VS L2/3_IT	Fbxo11
Ska2	2.728219420557e-150	-0.424055	0.208	0.466	8.5005860705715e-146	Im_L2/3_IT VS L2/3_IT	Ska2
Btaf1	2.31278432328101e-110	-0.424291	0.461	0.611	7.20617339447897e-106	Im_L2/3_IT VS L2/3_IT	Btaf1
Zfp512b	1.21751617410171e-138	-0.424352	0.512	0.692	3.79353689526612e-134	Im_L2/3_IT VS L2/3_IT	Zfp512b
Igsf9	2.89694996501744e-226	-0.424597	0.086	0.433	9.02631670100133e-222	Im_L2/3_IT VS L2/3_IT	Igsf9
Traf4	7.63915231728278e-256	-0.425453	0.085	0.461	2.38020707901897e-251	Im_L2/3_IT VS L2/3_IT	Traf4
Mecp2	3.1640032997741e-107	-0.425538	0.851	0.859	9.85840148143615e-103	Im_L2/3_IT VS L2/3_IT	Mecp2
Tbc1d14	4.49865131220829e-136	-0.426113	0.729	0.801	1.40168977585786e-131	Im_L2/3_IT VS L2/3_IT	Tbc1d14
Fam193a	2.7213917577521e-110	-0.42629	0.677	0.758	8.479312438804e-106	Im_L2/3_IT VS L2/3_IT	Fam193a
Cct5	9.46087415716329e-148	-0.426473	0.87	0.918	2.94781916988894e-143	Im_L2/3_IT VS L2/3_IT	Cct5
Pcyt1a	2.05369992895831e-139	-0.426948	0.355	0.584	6.3989182386483e-135	Im_L2/3_IT VS L2/3_IT	Pcyt1a
Smyd3	1.59330611564392e-91	-0.426955	0.441	0.59	4.96442319512331e-87	Im_L2/3_IT VS L2/3_IT	Smyd3
Ptpn12	4.84127202203997e-93	-0.427038	0.418	0.559	1.50844353662721e-88	Im_L2/3_IT VS L2/3_IT	Ptpn12
Gab2	1.25840325154181e-127	-0.427057	0.276	0.505	3.92093285115396e-123	Im_L2/3_IT VS L2/3_IT	Gab2
Cep120	1.89612906171345e-113	-0.427144	0.478	0.634	5.90795893048677e-109	Im_L2/3_IT VS L2/3_IT	Cep120
Ing1	5.78451311396216e-122	-0.42741	0.631	0.729	1.80233859604833e-117	Im_L2/3_IT VS L2/3_IT	Ing1
Rnasel	4.61940149296372e-137	-0.428538	0.211	0.462	1.43931311717763e-132	Im_L2/3_IT VS L2/3_IT	Rnasel
Scn3a	1.08362814341761e-78	-0.428741	0.875	0.85	3.37636856926058e-74	Im_L2/3_IT VS L2/3_IT	Scn3a
Ncapd2	2.78132141518583e-183	-0.428778	0.168	0.467	8.66604126543602e-179	Im_L2/3_IT VS L2/3_IT	Ncapd2
Rap2c	1.99378669186727e-120	-0.429243	0.57	0.708	6.21224057452003e-116	Im_L2/3_IT VS L2/3_IT	Rap2c
Senp1	3.11306993785715e-159	-0.429818	0.21	0.484	9.6997033123753e-155	Im_L2/3_IT VS L2/3_IT	Senp1
Ehbp1	1.56736299937884e-90	-0.43017	0.683	0.737	4.8835896334646e-86	Im_L2/3_IT VS L2/3_IT	Ehbp1
Eny2	4.9243932520812e-139	-0.430609	0.855	0.884	1.53434244948346e-134	Im_L2/3_IT VS L2/3_IT	Eny2
Huwe1	1.8313944044609e-150	-0.430747	0.965	0.953	5.70625868541928e-146	Im_L2/3_IT VS L2/3_IT	Huwe1
Brip1os	3.35426294062108e-176	-0.431074	0.099	0.392	1.04512124703872e-171	Im_L2/3_IT VS L2/3_IT	Brip1os
Prkd3	4.06032033645316e-226	-0.431162	0.013	0.34	1.26511461043208e-221	Im_L2/3_IT VS L2/3_IT	Prkd3
Arhgap21	5.01016156479504e-101	-0.43124	0.829	0.844	1.56106614035884e-96	Im_L2/3_IT VS L2/3_IT	Arhgap21
Arid1a	6.51098637318717e-142	-0.43202	0.905	0.895	2.02869313415766e-137	Im_L2/3_IT VS L2/3_IT	Arid1a
Mvb12b	2.94907124618035e-144	-0.432504	0.454	0.653	9.18871618884872e-140	Im_L2/3_IT VS L2/3_IT	Mvb12b
Zkscan2	1.20492628064098e-114	-0.432591	0.281	0.485	3.75430930522117e-110	Im_L2/3_IT VS L2/3_IT	Zkscan2
Hecw1	8.2240230687848e-97	-0.432725	0.911	0.876	2.56244110777197e-92	Im_L2/3_IT VS L2/3_IT	Hecw1
Zbtb37	9.83273175961295e-107	-0.432763	0.325	0.524	3.0636825616602e-102	Im_L2/3_IT VS L2/3_IT	Zbtb37
Eml5	3.6624341113019e-72	-0.432934	0.575	0.657	1.14114122039945e-67	Im_L2/3_IT VS L2/3_IT	Eml5
Gjc1	9.03205096799445e-177	-0.433014	0.154	0.442	2.81420644060771e-172	Im_L2/3_IT VS L2/3_IT	Gjc1
Mllt6	2.48950683500923e-142	-0.434044	0.37	0.593	7.75680539652175e-138	Im_L2/3_IT VS L2/3_IT	Mllt6
Scrt2	5.05419286753521e-181	-0.434717	0.088	0.39	1.57478541366662e-176	Im_L2/3_IT VS L2/3_IT	Scrt2
Cask	7.24895156544396e-100	-0.435249	0.872	0.869	2.25862832876103e-95	Im_L2/3_IT VS L2/3_IT	Cask
Supt20	7.70226156665989e-130	-0.435407	0.408	0.608	2.39987065893989e-125	Im_L2/3_IT VS L2/3_IT	Supt20
Dnmt1	1.67303540278615e-144	-0.435431	0.559	0.718	5.2128437080011e-140	Im_L2/3_IT VS L2/3_IT	Dnmt1
Gprin2	2.11391983846946e-254	-0.435494	0.025	0.388	6.58655143270314e-250	Im_L2/3_IT VS L2/3_IT	Gprin2
Fibp	4.89029245128141e-140	-0.43553	0.45	0.643	1.52371732197026e-135	Im_L2/3_IT VS L2/3_IT	Fibp
Wdr33	7.1560930605799e-77	-0.435549	0.513	0.596	2.22969547581549e-72	Im_L2/3_IT VS L2/3_IT	Wdr33
Fbxl19	1.67165448254623e-156	-0.435558	0.466	0.664	5.20854103671755e-152	Im_L2/3_IT VS L2/3_IT	Fbxl19
Pou2f2	3.87800647561085e-103	-0.436739	0.266	0.466	1.20830925767083e-98	Im_L2/3_IT VS L2/3_IT	Pou2f2
Ccdc85c	4.92429837906647e-153	-0.436813	0.428	0.647	1.53431288894953e-148	Im_L2/3_IT VS L2/3_IT	Ccdc85c
Gapvd1	1.24604934865121e-131	-0.43694	0.811	0.843	3.88244056052745e-127	Im_L2/3_IT VS L2/3_IT	Gapvd1
Myo1b	1.43717625426607e-67	-0.437306	0.555	0.635	4.47795377304224e-63	Im_L2/3_IT VS L2/3_IT	Myo1b
Top1	5.88911103168481e-138	-0.437336	0.926	0.931	1.83492921525235e-133	Im_L2/3_IT VS L2/3_IT	Top1
Msra	5.56892469242249e-52	-0.437388	0.525	0.582	1.735165555665e-47	Im_L2/3_IT VS L2/3_IT	Msra
Cdk19	4.43997688630809e-106	-0.437536	0.721	0.78	1.38340799823588e-101	Im_L2/3_IT VS L2/3_IT	Cdk19
Brd8	1.37131538145344e-107	-0.437719	0.618	0.718	4.27274446553262e-103	Im_L2/3_IT VS L2/3_IT	Brd8
Tmod3	1.7997591225686e-118	-0.438394	0.495	0.652	5.60768947409925e-114	Im_L2/3_IT VS L2/3_IT	Tmod3
Gtdc1	6.20708833645189e-86	-0.438635	0.528	0.639	1.93400458387168e-81	Im_L2/3_IT VS L2/3_IT	Gtdc1
Zbtb10	2.2981714057048e-137	-0.438986	0.3	0.537	7.16064246589502e-133	Im_L2/3_IT VS L2/3_IT	Zbtb10
Exoc5	1.51335576580954e-129	-0.439208	0.811	0.839	4.71531389510936e-125	Im_L2/3_IT VS L2/3_IT	Exoc5
Cuedc1	2.10531243374069e-154	-0.43991	0.337	0.575	6.55973248104925e-150	Im_L2/3_IT VS L2/3_IT	Cuedc1
Ppdpf	8.12082655561411e-139	-0.440119	0.58	0.727	2.53028713819824e-134	Im_L2/3_IT VS L2/3_IT	Ppdpf
Pak7	3.30068412684298e-87	-0.440133	0.827	0.828	1.02842716024174e-82	Im_L2/3_IT VS L2/3_IT	Pak7
Etv1	0.0731277691942456	-0.440295	0.315	0.256	1	Im_L2/3_IT VS L2/3_IT	Etv1
Mark3	1.34491526594913e-139	-0.440647	0.785	0.846	4.19048698564429e-135	Im_L2/3_IT VS L2/3_IT	Mark3
Arpc5	1.05917191154329e-110	-0.441168	0.953	0.979	3.30016784198658e-106	Im_L2/3_IT VS L2/3_IT	Arpc5
Fads1	4.38638245219689e-152	-0.441267	0.707	0.821	1.36670904445551e-147	Im_L2/3_IT VS L2/3_IT	Fads1
Triobp	1.81687620476814e-235	-0.441406	0.114	0.467	5.66102287881657e-231	Im_L2/3_IT VS L2/3_IT	Triobp
Agfg1	4.79671293119358e-130	-0.441755	0.889	0.896	1.4945598151013e-125	Im_L2/3_IT VS L2/3_IT	Agfg1
Thoc1	4.11650966318591e-155	-0.44192	0.338	0.568	1.28262208085547e-150	Im_L2/3_IT VS L2/3_IT	Thoc1
Celsr3	4.88755904399896e-164	-0.443024	0.337	0.589	1.5228656469292e-159	Im_L2/3_IT VS L2/3_IT	Celsr3
Kansl1	1.73105158167527e-83	-0.443184	0.813	0.806	5.39361051818381e-79	Im_L2/3_IT VS L2/3_IT	Kansl1
Podxl2	1.82376233980982e-164	-0.443354	0.325	0.583	5.68247869837944e-160	Im_L2/3_IT VS L2/3_IT	Podxl2
Hdac7	3.11981531637454e-209	-0.44339	0.136	0.467	9.72072056275979e-205	Im_L2/3_IT VS L2/3_IT	Hdac7
Glud1	2.3823781288089e-137	-0.443607	0.712	0.793	7.42301377374276e-133	Im_L2/3_IT VS L2/3_IT	Glud1
Cnih2	1.14635282403355e-214	-0.44365	0.959	0.978	3.57180612912372e-210	Im_L2/3_IT VS L2/3_IT	Cnih2
Morn4	5.58913940703174e-136	-0.443934	0.696	0.791	1.74146405644295e-131	Im_L2/3_IT VS L2/3_IT	Morn4
Setx	1.16225823579212e-108	-0.443955	0.848	0.856	3.62136421108108e-104	Im_L2/3_IT VS L2/3_IT	Setx
N4bp2l2	1.27762932908505e-101	-0.44446	0.576	0.68	3.98083746356319e-97	Im_L2/3_IT VS L2/3_IT	N4bp2l2
Snx6	3.45033713760374e-144	-0.444537	0.6	0.741	1.07505604533457e-139	Im_L2/3_IT VS L2/3_IT	Snx6
Gtf2a2	2.30361625606899e-150	-0.444898	0.666	0.792	7.17760753065976e-146	Im_L2/3_IT VS L2/3_IT	Gtf2a2
Mcf2l	1.69316273639408e-130	-0.444973	0.734	0.822	5.27555645405667e-126	Im_L2/3_IT VS L2/3_IT	Mcf2l
Polb	9.55084316210085e-126	-0.445576	0.467	0.63	2.97585171244738e-121	Im_L2/3_IT VS L2/3_IT	Polb
Frmd3	2.04327433967284e-112	-0.445838	0.406	0.586	6.36643418755263e-108	Im_L2/3_IT VS L2/3_IT	Frmd3
Ip6k2	3.81359203488246e-144	-0.446145	0.834	0.862	1.18823900622868e-139	Im_L2/3_IT VS L2/3_IT	Ip6k2
Naa15	2.45326741881301e-130	-0.446638	0.764	0.811	7.64389062353758e-126	Im_L2/3_IT VS L2/3_IT	Naa15
Mark1	1.84356516938475e-128	-0.446817	0.769	0.825	5.74418035476901e-124	Im_L2/3_IT VS L2/3_IT	Mark1
Prrc2b	3.05894184527187e-236	-0.446997	0.991	0.986	9.5310510014981e-232	Im_L2/3_IT VS L2/3_IT	Prrc2b
Tdg	1.78784742601634e-143	-0.447127	0.618	0.746	5.57057500998172e-139	Im_L2/3_IT VS L2/3_IT	Tdg
Slc39a6	1.02467026688955e-154	-0.447263	0.621	0.766	3.19266761757447e-150	Im_L2/3_IT VS L2/3_IT	Slc39a6
Faf1	5.00031553467001e-106	-0.447324	0.439	0.593	1.55799831429248e-101	Im_L2/3_IT VS L2/3_IT	Faf1
Rnf10	4.7352246435375e-169	-0.447525	0.859	0.896	1.47540129443342e-164	Im_L2/3_IT VS L2/3_IT	Rnf10
Zic1	3.81505578269984e-81	-0.447605	0.072	0.242	1.18869508077362e-76	Im_L2/3_IT VS L2/3_IT	Zic1
Tmem229b	2.51503617182452e-168	-0.448481	0.325	0.581	7.83634970417082e-164	Im_L2/3_IT VS L2/3_IT	Tmem229b
Fam168b	1.81621681315529e-184	-0.448743	0.928	0.939	5.65896834642925e-180	Im_L2/3_IT VS L2/3_IT	Fam168b
Gm1673	1.503960738624e-162	-0.448752	0.48	0.683	4.68604086940465e-158	Im_L2/3_IT VS L2/3_IT	Gm1673
Fam102b	1.0010879022755e-98	-0.449229	0.462	0.622	3.11918968591001e-94	Im_L2/3_IT VS L2/3_IT	Fam102b
Phf21a	5.96952063708788e-81	-0.449258	0.479	0.597	1.85998324010384e-76	Im_L2/3_IT VS L2/3_IT	Phf21a
Nipsnap3b	5.11545067364096e-170	-0.449631	0.352	0.599	1.59387212089305e-165	Im_L2/3_IT VS L2/3_IT	Nipsnap3b
Usp48	3.04723527729137e-119	-0.449681	0.673	0.763	9.49457567698446e-115	Im_L2/3_IT VS L2/3_IT	Usp48
Siah1a	1.36965282432379e-145	-0.449744	0.603	0.735	4.26756427002805e-141	Im_L2/3_IT VS L2/3_IT	Siah1a
Slc26a7	6.18000474571054e-169	-0.450041	0.015	0.275	1.92556587866849e-164	Im_L2/3_IT VS L2/3_IT	Slc26a7
Hook3	1.96129931470974e-87	-0.450343	0.697	0.744	6.11101640477262e-83	Im_L2/3_IT VS L2/3_IT	Hook3
Mcmbp	6.32064503548708e-151	-0.45117	0.424	0.632	1.96938658015706e-146	Im_L2/3_IT VS L2/3_IT	Mcmbp
Bcl7c	4.49032370592077e-175	-0.451429	0.282	0.554	1.39909506029079e-170	Im_L2/3_IT VS L2/3_IT	Bcl7c
Scaper	7.80889326403288e-105	-0.452273	0.78	0.812	2.43309496320737e-100	Im_L2/3_IT VS L2/3_IT	Scaper
Hmbox1	8.24217269542713e-131	-0.452473	0.235	0.469	2.56809616844119e-126	Im_L2/3_IT VS L2/3_IT	Hmbox1
Ank3	3.3893322096857e-129	-0.452498	0.984	0.974	1.05604812989387e-124	Im_L2/3_IT VS L2/3_IT	Ank3
Tial1	5.10736854976054e-122	-0.452626	0.794	0.841	1.59135389273439e-117	Im_L2/3_IT VS L2/3_IT	Tial1
Rapgef1	1.13199835122908e-155	-0.45333	0.503	0.695	3.52708046275957e-151	Im_L2/3_IT VS L2/3_IT	Rapgef1
Nln	2.10960886606687e-126	-0.453824	0.637	0.733	6.57311930489117e-122	Im_L2/3_IT VS L2/3_IT	Nln
Zfp711	1.29590056765363e-127	-0.454241	0.448	0.627	4.03776698869518e-123	Im_L2/3_IT VS L2/3_IT	Zfp711
Pa2g4	1.25750893880357e-172	-0.455003	0.85	0.912	3.91814635152417e-168	Im_L2/3_IT VS L2/3_IT	Pa2g4
Nfya	1.88399675114832e-108	-0.455286	0.3	0.495	5.87015707722793e-104	Im_L2/3_IT VS L2/3_IT	Nfya
Fam57b	1.40938341670625e-148	-0.455505	0.634	0.787	4.39135684977332e-144	Im_L2/3_IT VS L2/3_IT	Fam57b
Srsf5	2.98291023528559e-182	-0.455935	0.917	0.953	9.29415171110283e-178	Im_L2/3_IT VS L2/3_IT	Srsf5
Eif3e	6.54664105618595e-188	-0.456057	0.889	0.916	2.03980242028642e-183	Im_L2/3_IT VS L2/3_IT	Eif3e
Lrrn3	9.81794552124726e-71	-0.456073	0.67	0.698	3.05907546551022e-66	Im_L2/3_IT VS L2/3_IT	Lrrn3
Ppp1r18	6.46609609264319e-217	-0.456382	0.201	0.543	2.01470622054576e-212	Im_L2/3_IT VS L2/3_IT	Ppp1r18
Rufy3	1.19897002713633e-230	-0.456685	0.971	0.972	3.73575081055138e-226	Im_L2/3_IT VS L2/3_IT	Rufy3
Ctcf	2.07795968097966e-140	-0.456954	0.762	0.82	6.47450677399643e-136	Im_L2/3_IT VS L2/3_IT	Ctcf
Supt16	1.69362601655072e-134	-0.457171	0.748	0.805	5.27699994236875e-130	Im_L2/3_IT VS L2/3_IT	Supt16
Smurf2	7.11962691591926e-122	-0.458216	0.508	0.657	2.21833335446212e-117	Im_L2/3_IT VS L2/3_IT	Smurf2
Prkar2b	4.62257886872181e-117	-0.458457	0.863	0.895	1.44030312391634e-112	Im_L2/3_IT VS L2/3_IT	Prkar2b
Crebbp	9.64620498028394e-101	-0.458673	0.818	0.827	3.00556454775687e-96	Im_L2/3_IT VS L2/3_IT	Crebbp
Map6	7.47011723227256e-136	-0.459342	0.825	0.895	2.32753912723148e-131	Im_L2/3_IT VS L2/3_IT	Map6
Slain2	6.85143713165862e-156	-0.459719	0.476	0.668	2.13477078148219e-151	Im_L2/3_IT VS L2/3_IT	Slain2
Ash2l	2.3291073332954e-163	-0.460049	0.585	0.746	7.25703262908182e-159	Im_L2/3_IT VS L2/3_IT	Ash2l
Gpr21	3.2533926724586e-244	-0.460343	0.087	0.449	1.01369208888465e-239	Im_L2/3_IT VS L2/3_IT	Gpr21
Nyap1	3.01172112908247e-160	-0.460359	0.605	0.76	9.38392069399516e-156	Im_L2/3_IT VS L2/3_IT	Nyap1
Cbx5	6.38325677694034e-173	-0.460843	0.944	0.95	1.98889514655907e-168	Im_L2/3_IT VS L2/3_IT	Cbx5
Nsg1	7.11084686876596e-260	-0.4611	0.997	0.99	2.2155976673701e-255	Im_L2/3_IT VS L2/3_IT	Nsg1
Zbtb41	2.14686110977722e-158	-0.461646	0.349	0.586	6.68918984584386e-154	Im_L2/3_IT VS L2/3_IT	Zbtb41
Csmd1	1.43547777029136e-13	-0.46171	0.748	0.534	4.47266163667383e-09	Im_L2/3_IT VS L2/3_IT	Csmd1
Snrpc	1.2763676654858e-177	-0.461873	0.606	0.782	3.97690637212067e-173	Im_L2/3_IT VS L2/3_IT	Snrpc
Slc35f1	5.40860060718615e-78	-0.461919	0.872	0.863	1.68521177718706e-73	Im_L2/3_IT VS L2/3_IT	Slc35f1
Rbbp4	1.28950382807626e-190	-0.46239	0.892	0.923	4.01783602752003e-186	Im_L2/3_IT VS L2/3_IT	Rbbp4
Plxnb2	7.91221314925029e-202	-0.46252	0.24	0.556	2.46528737304341e-197	Im_L2/3_IT VS L2/3_IT	Plxnb2
Ccser2	1.49064323045969e-170	-0.465001	0.905	0.915	4.64454617746629e-166	Im_L2/3_IT VS L2/3_IT	Ccser2
Ep400	5.17730923747026e-133	-0.465609	0.609	0.73	1.61314601221098e-128	Im_L2/3_IT VS L2/3_IT	Ep400
Erc1	4.506191612913e-137	-0.466033	0.769	0.856	1.40403918275143e-132	Im_L2/3_IT VS L2/3_IT	Erc1
Cic	9.52055359510412e-159	-0.466243	0.712	0.81	2.96641408916254e-154	Im_L2/3_IT VS L2/3_IT	Cic
Cyth2	1.87625745284776e-172	-0.466296	0.673	0.799	5.84604297158304e-168	Im_L2/3_IT VS L2/3_IT	Cyth2
Brd2	5.24790351337179e-177	-0.46641	0.871	0.926	1.63514177669638e-172	Im_L2/3_IT VS L2/3_IT	Brd2
Gpr161	2.87212860660016e-269	-0.466996	0.079	0.469	8.94897831244477e-265	Im_L2/3_IT VS L2/3_IT	Gpr161
Snrpd3	2.97246522775529e-205	-0.467563	0.897	0.932	9.26160715663994e-201	Im_L2/3_IT VS L2/3_IT	Snrpd3
Klf3	8.62701678629599e-137	-0.468306	0.141	0.396	2.6880058902741e-132	Im_L2/3_IT VS L2/3_IT	Klf3
Ints10	2.48476461446675e-124	-0.469278	0.571	0.688	7.7420295857555e-120	Im_L2/3_IT VS L2/3_IT	Ints10
Pkia	1.18481763211179e-140	-0.469419	0.956	0.979	3.6916547781339e-136	Im_L2/3_IT VS L2/3_IT	Pkia
Maged2	1.47589153645003e-186	-0.469909	0.329	0.607	4.59858284927101e-182	Im_L2/3_IT VS L2/3_IT	Maged2
Synrg	1.87299217427106e-104	-0.470403	0.637	0.702	5.83586901659378e-100	Im_L2/3_IT VS L2/3_IT	Synrg
Sema4c	1.82794921869504e-217	-0.47068	0.26	0.577	5.69552417561e-213	Im_L2/3_IT VS L2/3_IT	Sema4c
Ptpn9	1.84819917539035e-139	-0.472238	0.473	0.648	5.75861899068126e-135	Im_L2/3_IT VS L2/3_IT	Ptpn9
Mmp16	4.55968380180151e-77	-0.47336	0.709	0.733	1.42070627896531e-72	Im_L2/3_IT VS L2/3_IT	Mmp16
Upf3b	1.49864908656088e-142	-0.473449	0.49	0.667	4.66949082390639e-138	Im_L2/3_IT VS L2/3_IT	Upf3b
Zfp354c	1.84550834321902e-150	-0.473511	0.716	0.795	5.75023489580182e-146	Im_L2/3_IT VS L2/3_IT	Zfp354c
Eif3f	3.08715834922599e-169	-0.473994	0.748	0.853	9.61896798451834e-165	Im_L2/3_IT VS L2/3_IT	Eif3f
Atrx	6.88167203863644e-242	-0.474046	0.992	0.987	2.14419137379834e-237	Im_L2/3_IT VS L2/3_IT	Atrx
Anapc1	1.71407057670456e-160	-0.474069	0.582	0.737	5.34070110289608e-156	Im_L2/3_IT VS L2/3_IT	Anapc1
Osbpl6	2.99854887533102e-50	-0.475441	0.697	0.692	9.34287858575638e-46	Im_L2/3_IT VS L2/3_IT	Osbpl6
Zfp90	5.03264090086238e-189	-0.475824	0.245	0.536	1.5680702518907e-184	Im_L2/3_IT VS L2/3_IT	Zfp90
Ulk2	1.41244837220022e-166	-0.476579	0.848	0.877	4.40090663810146e-162	Im_L2/3_IT VS L2/3_IT	Ulk2
Zfp532	1.63428103966507e-139	-0.477216	0.466	0.646	5.09209286338841e-135	Im_L2/3_IT VS L2/3_IT	Zfp532
Dgki	3.21546100729819e-42	-0.477548	0.347	0.438	1.00187334065397e-37	Im_L2/3_IT VS L2/3_IT	Dgki
Pou3f1	8.40496014699577e-114	-0.477863	0.687	0.829	2.61881748260094e-109	Im_L2/3_IT VS L2/3_IT	Pou3f1
Strbp	8.8354448275297e-191	-0.478033	0.963	0.959	2.7529478993617e-186	Im_L2/3_IT VS L2/3_IT	Strbp
Rabgap1	4.13539373442512e-134	-0.478058	0.879	0.866	1.28850597977218e-129	Im_L2/3_IT VS L2/3_IT	Rabgap1
Csnk1a1	5.70135081983236e-279	-0.47837	0.981	0.981	1.77642688844337e-274	Im_L2/3_IT VS L2/3_IT	Csnk1a1
Zfp451	2.01985369327645e-143	-0.478452	0.845	0.864	6.29346013751077e-139	Im_L2/3_IT VS L2/3_IT	Zfp451
Fbrsl1	1.0434577062904e-147	-0.478553	0.495	0.672	3.25120552125962e-143	Im_L2/3_IT VS L2/3_IT	Fbrsl1
U2surp	1.78273856774706e-168	-0.478712	0.858	0.885	5.55465682938628e-164	Im_L2/3_IT VS L2/3_IT	U2surp
Lrch3	1.26350416822478e-140	-0.479722	0.231	0.473	3.93682628735477e-136	Im_L2/3_IT VS L2/3_IT	Lrch3
Zfp157	6.70011788783413e-147	-0.480193	0.399	0.609	2.08762273149136e-142	Im_L2/3_IT VS L2/3_IT	Zfp157
Tshr	2.60799526116319e-52	-0.481147	0.249	0.37	8.12599163473228e-48	Im_L2/3_IT VS L2/3_IT	Tshr
Usp47	2.8103488353138e-150	-0.481277	0.769	0.822	8.75648490107073e-146	Im_L2/3_IT VS L2/3_IT	Usp47
Khdc4	2.54692383334008e-158	-0.481665	0.431	0.638	7.93570527992102e-154	Im_L2/3_IT VS L2/3_IT	Khdc4
Lats1	2.07127010934199e-150	-0.482621	0.576	0.717	6.45366340668777e-146	Im_L2/3_IT VS L2/3_IT	Lats1
Ptp4a2	9.43228414183051e-210	-0.482966	0.93	0.942	2.93891109291155e-205	Im_L2/3_IT VS L2/3_IT	Ptp4a2
Btbd7	7.99954027970823e-121	-0.483088	0.395	0.585	2.49249676035149e-116	Im_L2/3_IT VS L2/3_IT	Btbd7
Phip	1.27208319186597e-38	-0.483091	0.634	0.635	3.96355680921599e-34	Im_L2/3_IT VS L2/3_IT	Phip
Adamts3	3.88620508120058e-104	-0.48352	0.42	0.574	1.21086377920048e-99	Im_L2/3_IT VS L2/3_IT	Adamts3
Ftl1.ps1	1.45910617505131e-78	-0.483934	0.561	0.67	4.54628302022486e-74	Im_L2/3_IT VS L2/3_IT	Ftl1.ps1
Wiz	9.23142660283164e-180	-0.484279	0.548	0.738	2.87632790091028e-175	Im_L2/3_IT VS L2/3_IT	Wiz
Sema6c	1.93746964646706e-206	-0.48515	0.322	0.632	6.03676792446207e-202	Im_L2/3_IT VS L2/3_IT	Sema6c
Map3k7	4.5345587945147e-157	-0.485366	0.592	0.731	1.41287782919489e-152	Im_L2/3_IT VS L2/3_IT	Map3k7
Mapk8	6.45507998323011e-198	-0.485776	0.919	0.946	2.01127382117484e-193	Im_L2/3_IT VS L2/3_IT	Mapk8
Prpf38b	7.12889378817011e-166	-0.485911	0.505	0.693	2.22122072651804e-161	Im_L2/3_IT VS L2/3_IT	Prpf38b
Gdpd1	5.19917700041105e-181	-0.485937	0.873	0.902	1.61995956978807e-176	Im_L2/3_IT VS L2/3_IT	Gdpd1
Klhdc10	1.14794271120966e-159	-0.486947	0.848	0.907	3.57675989958706e-155	Im_L2/3_IT VS L2/3_IT	Klhdc10
Rsbn1	9.36776391552457e-124	-0.487011	0.498	0.642	2.91880788079915e-119	Im_L2/3_IT VS L2/3_IT	Rsbn1
Mir124.2hg	3.75081992554671e-116	-0.487115	0.602	0.721	1.16868047240184e-111	Im_L2/3_IT VS L2/3_IT	Mir124.2hg
Idh2	1.50415195200939e-235	-0.4875	0.118	0.471	4.68663665207084e-231	Im_L2/3_IT VS L2/3_IT	Idh2
Zfp81	3.64429960380932e-133	-0.487912	0.434	0.617	1.13549087055491e-128	Im_L2/3_IT VS L2/3_IT	Zfp81
Sos1	7.16066049974477e-142	-0.48794	0.764	0.818	2.23111859851048e-137	Im_L2/3_IT VS L2/3_IT	Sos1
Parp8	1.12492546556448e-169	-0.488387	0.277	0.546	3.5050427656058e-165	Im_L2/3_IT VS L2/3_IT	Parp8
Tmtc4	8.27926151464773e-88	-0.488413	0.456	0.62	2.57965230273394e-83	Im_L2/3_IT VS L2/3_IT	Tmtc4
Pank3	7.18925285362508e-150	-0.488728	0.761	0.81	2.2400274041325e-145	Im_L2/3_IT VS L2/3_IT	Pank3
Micall1	1.946542622804e-220	-0.489797	0.221	0.551	6.0650375041327e-216	Im_L2/3_IT VS L2/3_IT	Micall1
Gpatch8	1.55693132360217e-91	-0.490401	0.726	0.764	4.85108661807965e-87	Im_L2/3_IT VS L2/3_IT	Gpatch8
Ube2i	2.95018223136272e-177	-0.490684	0.594	0.749	9.19217779647995e-173	Im_L2/3_IT VS L2/3_IT	Ube2i
Zfhx4	5.78483276260281e-24	-0.490695	0.264	0.331	1.80243819217178e-19	Im_L2/3_IT VS L2/3_IT	Zfhx4
Chuk	8.99151213055698e-171	-0.491022	0.359	0.607	2.80157534963894e-166	Im_L2/3_IT VS L2/3_IT	Chuk
Msantd2	1.8898703033917e-185	-0.491671	0.142	0.441	5.88845789130785e-181	Im_L2/3_IT VS L2/3_IT	Msantd2
Zfp280c	1.66333458373998e-141	-0.491814	0.316	0.542	5.18261789601704e-137	Im_L2/3_IT VS L2/3_IT	Zfp280c
Bcat1	4.59417702498216e-173	-0.492241	0.529	0.721	1.43145367744394e-168	Im_L2/3_IT VS L2/3_IT	Bcat1
Arhgef12	1.55997952746688e-173	-0.492746	0.928	0.929	4.8605842116813e-169	Im_L2/3_IT VS L2/3_IT	Arhgef12
Cotl1	6.51168488290771e-208	-0.492912	0.282	0.59	2.02891077581638e-203	Im_L2/3_IT VS L2/3_IT	Cotl1
U2af1	2.00666201065871e-184	-0.493113	0.422	0.643	6.2523574928104e-180	Im_L2/3_IT VS L2/3_IT	U2af1
Taf1d	1.8259029260715e-164	-0.493181	0.369	0.601	5.68914833705357e-160	Im_L2/3_IT VS L2/3_IT	Taf1d
Rnf138	2.28141086868794e-167	-0.493318	0.408	0.631	7.10841998465789e-163	Im_L2/3_IT VS L2/3_IT	Rnf138
Gm28928	1.6081849184885e-49	-0.493814	0.024	0.124	5.01078256902648e-45	Im_L2/3_IT VS L2/3_IT	Gm28928
Zfp422	2.63477092461829e-173	-0.494021	0.522	0.705	8.20941924692567e-169	Im_L2/3_IT VS L2/3_IT	Zfp422
Rbm4b	3.2889131293177e-193	-0.494448	0.307	0.59	1.02475955283281e-188	Im_L2/3_IT VS L2/3_IT	Rbm4b
Lpcat1	1.85927077673375e-175	-0.495152	0.548	0.734	5.79311588614703e-171	Im_L2/3_IT VS L2/3_IT	Lpcat1
Sqle	6.06134012342837e-140	-0.495206	0.759	0.868	1.88859235565781e-135	Im_L2/3_IT VS L2/3_IT	Sqle
Map2k6	4.77142229898487e-138	-0.49569	0.217	0.457	1.48667975991771e-133	Im_L2/3_IT VS L2/3_IT	Map2k6
Elovl6	8.50656351881803e-145	-0.496625	0.641	0.762	2.65047506119332e-140	Im_L2/3_IT VS L2/3_IT	Elovl6
Pabpc4	1.38879104214884e-190	-0.496897	0.427	0.662	4.32719512912737e-186	Im_L2/3_IT VS L2/3_IT	Pabpc4
Fat1	6.72686956579355e-141	-0.496939	0.203	0.449	2.09595801930995e-136	Im_L2/3_IT VS L2/3_IT	Fat1
Zcchc7	1.68802414964407e-93	-0.497221	0.497	0.621	5.25954564546098e-89	Im_L2/3_IT VS L2/3_IT	Zcchc7
Zfp652	4.57126919064566e-134	-0.497463	0.462	0.64	1.42431605442138e-129	Im_L2/3_IT VS L2/3_IT	Zfp652
Vangl2	5.6824456383395e-264	-0.497912	0.118	0.499	1.77053641199382e-259	Im_L2/3_IT VS L2/3_IT	Vangl2
Nsa2	1.0699858590184e-188	-0.498139	0.669	0.817	3.33386193952954e-184	Im_L2/3_IT VS L2/3_IT	Nsa2
Nuak1	1.08536504775403e-84	-0.498581	0.647	0.7	3.38178041579201e-80	Im_L2/3_IT VS L2/3_IT	Nuak1
Wnk3	5.48916065759042e-154	-0.500211	0.398	0.62	1.71031267769202e-149	Im_L2/3_IT VS L2/3_IT	Wnk3
Son	8.98973458338215e-203	-0.50044	0.963	0.962	2.80102150149021e-198	Im_L2/3_IT VS L2/3_IT	Son
Zfp512	1.55394724037394e-171	-0.500911	0.693	0.802	4.84178881155711e-167	Im_L2/3_IT VS L2/3_IT	Zfp512
Tbca	4.35614283398585e-190	-0.501049	0.834	0.899	1.35728698421331e-185	Im_L2/3_IT VS L2/3_IT	Tbca
Ubp1	1.61231036130317e-156	-0.501725	0.724	0.8	5.02363662374842e-152	Im_L2/3_IT VS L2/3_IT	Ubp1
Ewsr1	1.91796613699311e-187	-0.501791	0.855	0.889	5.97599888964314e-183	Im_L2/3_IT VS L2/3_IT	Ewsr1
Fkbp4	9.97220683325272e-199	-0.501834	0.814	0.89	3.10714020510488e-194	Im_L2/3_IT VS L2/3_IT	Fkbp4
Vps72	1.26840754615008e-195	-0.502003	0.342	0.611	3.95210423229443e-191	Im_L2/3_IT VS L2/3_IT	Vps72
Zfp445	1.61440845721583e-217	-0.502061	0.921	0.946	5.03017387099307e-213	Im_L2/3_IT VS L2/3_IT	Zfp445
Pou6f1	4.30917244044984e-152	-0.502063	0.479	0.657	1.34265194899536e-147	Im_L2/3_IT VS L2/3_IT	Pou6f1
Senp6	1.79360901965772e-183	-0.502115	0.876	0.9	5.58852698344952e-179	Im_L2/3_IT VS L2/3_IT	Senp6
Mdk	3.3362850686622e-137	-0.502621	0.022	0.248	1.03951970169377e-132	Im_L2/3_IT VS L2/3_IT	Mdk
Btbd11	4.27153969243267e-156	-0.503837	0.262	0.52	1.33092633736817e-151	Im_L2/3_IT VS L2/3_IT	Btbd11
Efnb2	2.35148791065592e-166	-0.504301	0.838	0.864	7.32676603202173e-162	Im_L2/3_IT VS L2/3_IT	Efnb2
Ephb2	2.96310290124993e-182	-0.504348	0.489	0.704	9.23243601971454e-178	Im_L2/3_IT VS L2/3_IT	Ephb2
Sec61g	5.69149256703393e-195	-0.50443	0.844	0.913	1.77335525403643e-190	Im_L2/3_IT VS L2/3_IT	Sec61g
Ddx6	3.77159730444203e-216	-0.50444	0.947	0.95	1.17515428811805e-211	Im_L2/3_IT VS L2/3_IT	Ddx6
Prmt2	1.26208749685153e-192	-0.504938	0.69	0.815	3.93241222269e-188	Im_L2/3_IT VS L2/3_IT	Prmt2
Kctd5	5.40873662439039e-224	-0.505233	0.362	0.651	1.68525415742756e-219	Im_L2/3_IT VS L2/3_IT	Kctd5
Elovl2	2.40821970568545e-197	-0.506027	0.344	0.622	7.50353095897473e-193	Im_L2/3_IT VS L2/3_IT	Elovl2
Tbl1x	8.46695700231544e-152	-0.506769	0.849	0.881	2.63813446278144e-147	Im_L2/3_IT VS L2/3_IT	Tbl1x
Mettl9	3.75568633957411e-189	-0.507177	0.72	0.817	1.1701967496845e-184	Im_L2/3_IT VS L2/3_IT	Mettl9
Maco1	1.26213551094046e-177	-0.507191	0.879	0.889	3.93256182498827e-173	Im_L2/3_IT VS L2/3_IT	Maco1
Rbpj	2.91327927560714e-133	-0.509073	0.379	0.582	9.07719556693674e-129	Im_L2/3_IT VS L2/3_IT	Rbpj
Sertad4	7.65130498710364e-198	-0.509584	0.423	0.693	2.38399360788175e-193	Im_L2/3_IT VS L2/3_IT	Sertad4
Trp53inp1	3.49991796575721e-184	-0.510608	0.09	0.387	1.09050443977063e-179	Im_L2/3_IT VS L2/3_IT	Trp53inp1
Tnrc6a	1.03642124489986e-155	-0.512001	0.617	0.749	3.22928131485899e-151	Im_L2/3_IT VS L2/3_IT	Tnrc6a
Tra2a	1.03919358338508e-139	-0.512642	0.592	0.726	3.23791936711124e-135	Im_L2/3_IT VS L2/3_IT	Tra2a
Gnaq	1.64256809403434e-279	-0.512839	0.982	0.98	5.11791366739219e-275	Im_L2/3_IT VS L2/3_IT	Gnaq
Mat2a	3.22126714945422e-187	-0.512841	0.874	0.906	1.00368241842695e-182	Im_L2/3_IT VS L2/3_IT	Mat2a
Zmym4	7.34568423986321e-134	-0.513289	0.664	0.759	2.28876829545658e-129	Im_L2/3_IT VS L2/3_IT	Zmym4
Ulk1	2.0869189862907e-192	-0.513429	0.629	0.774	6.50242217748456e-188	Im_L2/3_IT VS L2/3_IT	Ulk1
Klhl5	2.54411014573725e-155	-0.514155	0.365	0.591	7.92693839208813e-151	Im_L2/3_IT VS L2/3_IT	Klhl5
Baz1b	7.78820166604425e-132	-0.51444	0.765	0.81	2.42664787510607e-127	Im_L2/3_IT VS L2/3_IT	Baz1b
Bptf	1.00229472269166e-149	-0.515727	0.849	0.878	3.12294989696268e-145	Im_L2/3_IT VS L2/3_IT	Bptf
Dusp4	2.49669865891288e-194	-0.516223	0.072	0.378	7.77921368144074e-190	Im_L2/3_IT VS L2/3_IT	Dusp4
Palm	1.62746008528376e-197	-0.516775	0.643	0.804	5.07084013372715e-193	Im_L2/3_IT VS L2/3_IT	Palm
Rnps1	1.45637467876996e-255	-0.516898	0.913	0.947	4.53777222411144e-251	Im_L2/3_IT VS L2/3_IT	Rnps1
Uchl3	6.70145487944714e-177	-0.517057	0.562	0.738	2.08803931133814e-172	Im_L2/3_IT VS L2/3_IT	Uchl3
Jak2	8.81359967370875e-174	-0.517308	0.496	0.686	2.74614138633417e-169	Im_L2/3_IT VS L2/3_IT	Jak2
Ppfia2	8.95932952646773e-100	-0.517337	0.964	0.949	2.79154789385682e-95	Im_L2/3_IT VS L2/3_IT	Ppfia2
Srrm1	1.39612477690269e-209	-0.517428	0.908	0.93	4.35004557987341e-205	Im_L2/3_IT VS L2/3_IT	Srrm1
Cop1	6.03994120876389e-164	-0.517639	0.637	0.767	1.88192488182665e-159	Im_L2/3_IT VS L2/3_IT	Cop1
Uck2	3.03909907798899e-184	-0.518003	0.612	0.766	9.46922490719808e-180	Im_L2/3_IT VS L2/3_IT	Uck2
Bex4	3.9114713612228e-179	-0.518134	0.598	0.783	1.2187362467298e-174	Im_L2/3_IT VS L2/3_IT	Bex4
Nsd1	6.27974450117259e-148	-0.518389	0.89	0.891	1.95664279167535e-143	Im_L2/3_IT VS L2/3_IT	Nsd1
Trove2	3.95297401300338e-176	-0.518429	0.782	0.834	1.23166764297159e-171	Im_L2/3_IT VS L2/3_IT	Trove2
Tbr1	7.65754957130827e-63	-0.518641	0.768	0.78	2.38593929542823e-58	Im_L2/3_IT VS L2/3_IT	Tbr1
Sh3d19	4.3576200630606e-115	-0.518928	0.505	0.673	1.35774725924842e-110	Im_L2/3_IT VS L2/3_IT	Sh3d19
Smarca4	2.16646831730958e-214	-0.519187	0.829	0.881	6.75028198307319e-210	Im_L2/3_IT VS L2/3_IT	Smarca4
Dtx1	6.96656131060935e-207	-0.51945	0.675	0.819	2.17064117315966e-202	Im_L2/3_IT VS L2/3_IT	Dtx1
Tnrc6c	3.9759740053524e-156	-0.519504	0.848	0.868	1.2388339805877e-151	Im_L2/3_IT VS L2/3_IT	Tnrc6c
Rala	4.24805607572901e-197	-0.51975	0.876	0.944	1.32360931207564e-192	Im_L2/3_IT VS L2/3_IT	Rala
Nt5dc2	6.09326315296316e-291	-0.520449	0.016	0.412	1.89853893320026e-286	Im_L2/3_IT VS L2/3_IT	Nt5dc2
Cenpc1	1.71883354444757e-160	-0.521148	0.452	0.647	5.35554155778975e-156	Im_L2/3_IT VS L2/3_IT	Cenpc1
Ubn2	6.91025342002492e-78	-0.521284	0.678	0.718	2.15309676061136e-73	Im_L2/3_IT VS L2/3_IT	Ubn2
Reep1	9.61363109980591e-255	-0.521435	0.965	0.961	2.99541517807753e-250	Im_L2/3_IT VS L2/3_IT	Reep1
Picalm	1.86349152907264e-250	-0.521577	0.933	0.957	5.80626690628453e-246	Im_L2/3_IT VS L2/3_IT	Picalm
Dhx57	1.30609346364579e-181	-0.523063	0.706	0.819	4.06952601402755e-177	Im_L2/3_IT VS L2/3_IT	Dhx57
Mtf2	1.88259270556394e-133	-0.523131	0.611	0.722	5.86578235199613e-129	Im_L2/3_IT VS L2/3_IT	Mtf2
Elf2	1.25907290819155e-175	-0.523573	0.337	0.584	3.92301936734324e-171	Im_L2/3_IT VS L2/3_IT	Elf2
Epha3	4.37845477320742e-41	-0.523616	0.415	0.489	1.36423893823597e-36	Im_L2/3_IT VS L2/3_IT	Epha3
St7	4.910530916928e-146	-0.524105	0.388	0.6	1.53002322309643e-141	Im_L2/3_IT VS L2/3_IT	St7
Sdk1	1.09740890518569e-131	-0.52429	0.069	0.306	3.41930666677756e-127	Im_L2/3_IT VS L2/3_IT	Sdk1
Baz2b	6.49968042285128e-63	-0.524452	0.452	0.547	2.025170426152e-58	Im_L2/3_IT VS L2/3_IT	Baz2b
Lancl3	6.15731081348283e-222	-0.524647	0.105	0.441	1.91849490326498e-217	Im_L2/3_IT VS L2/3_IT	Lancl3
Peli2	2.63981435681474e-219	-0.525104	0.115	0.45	8.22513357296336e-215	Im_L2/3_IT VS L2/3_IT	Peli2
Ralgps2	2.12288504494184e-159	-0.525659	0.647	0.764	6.61448522302979e-155	Im_L2/3_IT VS L2/3_IT	Ralgps2
Gsto1	3.13325067951743e-185	-0.525788	0.648	0.805	9.7625824672404e-181	Im_L2/3_IT VS L2/3_IT	Gsto1
Phf20l1	1.01215646974095e-122	-0.526112	0.857	0.861	3.15367712841886e-118	Im_L2/3_IT VS L2/3_IT	Phf20l1
Smad4	7.95230166979477e-183	-0.526693	0.597	0.743	2.47777815427466e-178	Im_L2/3_IT VS L2/3_IT	Smad4
Cplane1	1.04205871586545e-125	-0.527277	0.458	0.63	3.24684654689358e-121	Im_L2/3_IT VS L2/3_IT	Cplane1
Scn9a	1.19253986010271e-198	-0.528082	0.069	0.379	3.71571569610803e-194	Im_L2/3_IT VS L2/3_IT	Scn9a
Sfxn1	1.29293482085149e-155	-0.528204	0.8	0.832	4.02852631480908e-151	Im_L2/3_IT VS L2/3_IT	Sfxn1
Anapc5	2.48837037912743e-227	-0.52866	0.818	0.892	7.75326442728526e-223	Im_L2/3_IT VS L2/3_IT	Anapc5
Smarcad1	4.13014495460995e-137	-0.528971	0.47	0.628	1.28687056495737e-132	Im_L2/3_IT VS L2/3_IT	Smarcad1
X5031439G07Rik	4.75793251681e-195	-0.529209	0.705	0.845	1.48247661358766e-190	Im_L2/3_IT VS L2/3_IT	X5031439G07Rik
Zfp638	1.69595255282121e-170	-0.529241	0.88	0.893	5.28424896408032e-166	Im_L2/3_IT VS L2/3_IT	Zfp638
Tspan6	1.31362596327746e-210	-0.530548	0.491	0.753	4.09299577637989e-206	Im_L2/3_IT VS L2/3_IT	Tspan6
Pdzd4	9.52284938252461e-168	-0.530743	0.647	0.756	2.96712941060702e-163	Im_L2/3_IT VS L2/3_IT	Pdzd4
Btf3	2.45617210007546e-229	-0.530964	0.803	0.903	7.65294102941511e-225	Im_L2/3_IT VS L2/3_IT	Btf3
Mad2l2	2.64472766129455e-263	-0.531105	0.11	0.493	8.24044244706156e-259	Im_L2/3_IT VS L2/3_IT	Mad2l2
Nras	2.33021740980676e-194	-0.531865	0.834	0.914	7.2604914054759e-190	Im_L2/3_IT VS L2/3_IT	Nras
Adh5	1.04734440599238e-222	-0.532374	0.554	0.765	3.26331570019107e-218	Im_L2/3_IT VS L2/3_IT	Adh5
Nkain2	4.120410228805e-06	-0.53349	0.86	0.782	0.128383741909106	Im_L2/3_IT VS L2/3_IT	Nkain2
Thsd7a	5.86380093043783e-106	-0.534062	0.217	0.428	1.82704309390582e-101	Im_L2/3_IT VS L2/3_IT	Thsd7a
Csde1	4.78645009139428e-278	-0.534729	0.962	0.968	1.49136211947663e-273	Im_L2/3_IT VS L2/3_IT	Csde1
Erh	1.1677910288576e-189	-0.534808	0.696	0.837	3.6386032877145e-185	Im_L2/3_IT VS L2/3_IT	Erh
Zfp846	1.38158427741818e-157	-0.536413	0.399	0.617	4.30474029157955e-153	Im_L2/3_IT VS L2/3_IT	Zfp846
Ncam1	7.59884531229233e-247	-0.536667	0.992	0.987	2.36764822240404e-242	Im_L2/3_IT VS L2/3_IT	Ncam1
Rnf2	1.25246598000719e-211	-0.536796	0.655	0.797	3.90243350050641e-207	Im_L2/3_IT VS L2/3_IT	Rnf2
Hnrnpf	2.43778609676589e-216	-0.537209	0.708	0.838	7.59565392030317e-212	Im_L2/3_IT VS L2/3_IT	Hnrnpf
Ldb1	1.32911677690293e-187	-0.538783	0.523	0.701	4.14126205347416e-183	Im_L2/3_IT VS L2/3_IT	Ldb1
Tnks	4.42805530785909e-175	-0.538806	0.761	0.84	1.37969347282273e-170	Im_L2/3_IT VS L2/3_IT	Tnks
Tes	7.75035796752629e-232	-0.539423	0.076	0.421	2.41485653552184e-227	Im_L2/3_IT VS L2/3_IT	Tes
Fxyd6	1.32153910207949e-184	-0.539544	0.892	0.964	4.11765153425927e-180	Im_L2/3_IT VS L2/3_IT	Fxyd6
Sema5a	1.30441632334061e-22	-0.539588	0.125	0.198	4.06430038026467e-18	Im_L2/3_IT VS L2/3_IT	Sema5a
Prpf4b	1.26097830632263e-199	-0.539994	0.775	0.855	3.92895620684005e-195	Im_L2/3_IT VS L2/3_IT	Prpf4b
Rnf38	1.38888089938492e-174	-0.540053	0.559	0.721	4.32747510630353e-170	Im_L2/3_IT VS L2/3_IT	Rnf38
Hmgn2	7.25901619848348e-171	-0.540344	0.713	0.843	2.26176426712348e-166	Im_L2/3_IT VS L2/3_IT	Hmgn2
Fam76b	8.62753534135786e-207	-0.541447	0.318	0.598	2.68816746166028e-202	Im_L2/3_IT VS L2/3_IT	Fam76b
E130307A14Rik	8.04419442388219e-159	-0.541659	0.201	0.466	2.50641009859321e-154	Im_L2/3_IT VS L2/3_IT	E130307A14Rik
Gpc6	0.29603101045665	-0.542151	0.269	0.245	1	Im_L2/3_IT VS L2/3_IT	Gpc6
Srek1	5.35293742196883e-119	-0.543121	0.682	0.746	1.66786824193705e-114	Im_L2/3_IT VS L2/3_IT	Srek1
Gm11808	2.52209433858175e-224	-0.543499	0.583	0.779	7.85834154015301e-220	Im_L2/3_IT VS L2/3_IT	Gm11808
Add2	5.89407753762899e-262	-0.543933	0.957	0.958	1.83647667917444e-257	Im_L2/3_IT VS L2/3_IT	Add2
Lss	1.7669474413592e-210	-0.544598	0.337	0.619	5.50545483778698e-206	Im_L2/3_IT VS L2/3_IT	Lss
Epc1	2.87557336526529e-168	-0.545026	0.579	0.73	8.95971149149358e-164	Im_L2/3_IT VS L2/3_IT	Epc1
Nxf1	1.47992122119049e-213	-0.545197	0.712	0.832	4.61113854098533e-209	Im_L2/3_IT VS L2/3_IT	Nxf1
Kmt2e	2.12338641686106e-233	-0.54566	0.971	0.974	6.61604739765568e-229	Im_L2/3_IT VS L2/3_IT	Kmt2e
Zfp518b	5.50988745929197e-209	-0.547004	0.312	0.599	1.71677073456619e-204	Im_L2/3_IT VS L2/3_IT	Zfp518b
Srrt	7.00312665071145e-189	-0.548696	0.584	0.747	2.18203420182867e-184	Im_L2/3_IT VS L2/3_IT	Srrt
[truncated: 6,629 more rows]
