# Supplementary material for: A single-cell spatiotemporal transcriptomic atlas of mouse prefrontal cortex maps dynamics of intratelencephalic neurons during postnatal development
Source: PLoS Biol. 2026 Jan 12;24(1):e3003594. doi: 10.1371/journal.pbio.3003594 (PMC12818735; doi:10.1371/journal.pbio.3003594)
Supplement: S3 Table — (XLSX) [file pbio.3003594.s010.xlsx]

## Sheet: S3 Table
Table S3. Significant genes associated with pseudotime of IT neurons
	family	pval	qval	gene_short_name	num_cells_expressed
X2010300C02Rik	negbinomial.size	0	0	X2010300C02Rik	7985
X2700081O15Rik	negbinomial.size	0	0	X2700081O15Rik	17200
X4931428F04Rik	negbinomial.size	0	0	X4931428F04Rik	15155
AI593442	negbinomial.size	0	0	AI593442	11769
Acat2	negbinomial.size	0	0	Acat2	16296
Actb	negbinomial.size	0	0	Actb	21379
Actg1	negbinomial.size	0	0	Actg1	21368
Akap9	negbinomial.size	0	0	Akap9	19977
Akt1	negbinomial.size	0	0	Akt1	17546
Aldh1l2	negbinomial.size	0	0	Aldh1l2	6553
Aldoa	negbinomial.size	0	0	Aldoa	19862
Apc	negbinomial.size	0	0	Apc	21085
Apc2	negbinomial.size	0	0	Apc2	17882
Aplp2	negbinomial.size	0	0	Aplp2	20083
App	negbinomial.size	0	0	App	21255
Arf3	negbinomial.size	0	0	Arf3	20772
Arhgap28	negbinomial.size	0	0	Arhgap28	6654
Arhgef9	negbinomial.size	0	0	Arhgef9	18647
Arpc5	negbinomial.size	0	0	Arpc5	20667
Arpp21	negbinomial.size	0	0	Arpp21	19545
Asxl3	negbinomial.size	0	0	Asxl3	12403
Atat1	negbinomial.size	0	0	Atat1	19301
Atp1a1	negbinomial.size	0	0	Atp1a1	16869
Atp1a3	negbinomial.size	0	0	Atp1a3	21012
Atp1b1	negbinomial.size	0	0	Atp1b1	20328
Atp2a2	negbinomial.size	0	0	Atp2a2	20917
Atp2b2	negbinomial.size	0	0	Atp2b2	18856
Atp2b4	negbinomial.size	0	0	Atp2b4	15307
Atp6ap2	negbinomial.size	0	0	Atp6ap2	19356
Atp6v1b2	negbinomial.size	0	0	Atp6v1b2	20825
Atp6v1g2	negbinomial.size	0	0	Atp6v1g2	17401
Auts2	negbinomial.size	0	0	Auts2	18773
B3gnt5	negbinomial.size	0	0	B3gnt5	7329
Bach2	negbinomial.size	0	0	Bach2	12921
Banf1	negbinomial.size	0	0	Banf1	18834
Bc1	negbinomial.size	0	0	Bc1	10719
Bdnf	negbinomial.size	0	0	Bdnf	5834
Brinp1	negbinomial.size	0	0	Brinp1	12980
Bzw2	negbinomial.size	0	0	Bzw2	17531
C130071C03Rik	negbinomial.size	0	0	C130071C03Rik	18344
C1ql3	negbinomial.size	0	0	C1ql3	14377
C530008M17Rik	negbinomial.size	0	0	C530008M17Rik	18277
Cacng3	negbinomial.size	0	0	Cacng3	10765
Cacng4	negbinomial.size	0	0	Cacng4	17747
Calb1	negbinomial.size	0	0	Calb1	4852
Camk2a	negbinomial.size	0	0	Camk2a	15698
Camk2d	negbinomial.size	0	0	Camk2d	7751
Camk2n1	negbinomial.size	0	0	Camk2n1	19531
Cap2	negbinomial.size	0	0	Cap2	12861
Car10	negbinomial.size	0	0	Car10	8007
Carhsp1	negbinomial.size	0	0	Carhsp1	9146
Casp3	negbinomial.size	0	0	Casp3	17638
Cbx6	negbinomial.size	0	0	Cbx6	17467
Ccdc88a	negbinomial.size	0	0	Ccdc88a	20556
Cck	negbinomial.size	0	0	Cck	17018
Cckbr	negbinomial.size	0	0	Cckbr	6270
Ccnd2	negbinomial.size	0	0	Ccnd2	5791
Cd24a	negbinomial.size	0	0	Cd24a	17381
Cep170	negbinomial.size	0	0	Cep170	19679
Chgb	negbinomial.size	0	0	Chgb	18262
Chl1	negbinomial.size	0	0	Chl1	20998
Chn1	negbinomial.size	0	0	Chn1	20122
Chrm1	negbinomial.size	0	0	Chrm1	12508
Clmp	negbinomial.size	0	0	Clmp	17519
Clstn1	negbinomial.size	0	0	Clstn1	20866
Clstn3	negbinomial.size	0	0	Clstn3	18414
Cpne6	negbinomial.size	0	0	Cpne6	9034
Creg2	negbinomial.size	0	0	Creg2	12162
Crmp1	negbinomial.size	0	0	Crmp1	20590
Csrnp3	negbinomial.size	0	0	Csrnp3	20630
Cx3cl1	negbinomial.size	0	0	Cx3cl1	12457
Cxadr	negbinomial.size	0	0	Cxadr	18838
Cxxc4	negbinomial.size	0	0	Cxxc4	15751
Cyp46a1	negbinomial.size	0	0	Cyp46a1	14443
Daam1	negbinomial.size	0	0	Daam1	19470
Dab1	negbinomial.size	0	0	Dab1	18524
Dact1	negbinomial.size	0	0	Dact1	12358
Dbn1	negbinomial.size	0	0	Dbn1	20370
Dcx	negbinomial.size	0	0	Dcx	19301
Ddah2	negbinomial.size	0	0	Ddah2	10565
Ddn	negbinomial.size	0	0	Ddn	11137
Dgkb	negbinomial.size	0	0	Dgkb	8668
Diras2	negbinomial.size	0	0	Diras2	14998
Dkk3	negbinomial.size	0	0	Dkk3	16247
Dnm1	negbinomial.size	0	0	Dnm1	19163
Dok4	negbinomial.size	0	0	Dok4	13862
Dok5	negbinomial.size	0	0	Dok5	17224
Dpysl2	negbinomial.size	0	0	Dpysl2	21197
Dpysl3	negbinomial.size	0	0	Dpysl3	19702
Dpysl5	negbinomial.size	0	0	Dpysl5	18224
Draxin	negbinomial.size	0	0	Draxin	7547
Dtx4	negbinomial.size	0	0	Dtx4	16191
Eef1a1	negbinomial.size	0	0	Eef1a1	21350
Eef1a2	negbinomial.size	0	0	Eef1a2	17696
Eef1b2	negbinomial.size	0	0	Eef1b2	20414
Egr1	negbinomial.size	0	0	Egr1	9097
Egr3	negbinomial.size	0	0	Egr3	11436
Egr4	negbinomial.size	0	0	Egr4	5468
Eif1b	negbinomial.size	0	0	Eif1b	19162
Eif4a1	negbinomial.size	0	0	Eif4a1	21077
Eif4g2	negbinomial.size	0	0	Eif4g2	21277
Elavl3	negbinomial.size	0	0	Elavl3	21152
Enc1	negbinomial.size	0	0	Enc1	21138
Eno2	negbinomial.size	0	0	Eno2	17803
Enpp2	negbinomial.size	0	0	Enpp2	8409
Etv1	negbinomial.size	0	0	Etv1	6757
Ezh2	negbinomial.size	0	0	Ezh2	8527
Fabp5	negbinomial.size	0	0	Fabp5	19882
Faim2	negbinomial.size	0	0	Faim2	14287
Fam131a	negbinomial.size	0	0	Fam131a	14353
Fam78b	negbinomial.size	0	0	Fam78b	15045
Fat4	negbinomial.size	0	0	Fat4	11478
Fbn2	negbinomial.size	0	0	Fbn2	7355
Flna	negbinomial.size	0	0	Flna	12164
Fnbp1l	negbinomial.size	0	0	Fnbp1l	20648
Frmd4a	negbinomial.size	0	0	Frmd4a	17248
Frrs1l	negbinomial.size	0	0	Frrs1l	19592
Ftl1	negbinomial.size	0	0	Ftl1	19772
Fxyd7	negbinomial.size	0	0	Fxyd7	10848
Fyn	negbinomial.size	0	0	Fyn	20251
Gabbr2	negbinomial.size	0	0	Gabbr2	18104
Gabra1	negbinomial.size	0	0	Gabra1	14495
Gabra4	negbinomial.size	0	0	Gabra4	13453
Gap43	negbinomial.size	0	0	Gap43	21137
Gda	negbinomial.size	0	0	Gda	13664
Gipr	negbinomial.size	0	0	Gipr	5198
Gm9844	negbinomial.size	0	0	Gm9844	15232
Gmip	negbinomial.size	0	0	Gmip	9538
Gnal	negbinomial.size	0	0	Gnal	19571
Gng2	negbinomial.size	0	0	Gng2	20882
Got1	negbinomial.size	0	0	Got1	16808
Gprin2	negbinomial.size	0	0	Gprin2	5302
Grin1	negbinomial.size	0	0	Grin1	19010
Grin2a	negbinomial.size	0	0	Grin2a	11938
Grp	negbinomial.size	0	0	Grp	14009
Gucy1a1	negbinomial.size	0	0	Gucy1a1	17639
H2afy2	negbinomial.size	0	0	H2afy2	16196
H3f3a	negbinomial.size	0	0	H3f3a	20716
H3f3b	negbinomial.size	0	0	H3f3b	20480
Hlf	negbinomial.size	0	0	Hlf	8159
Hmgb1	negbinomial.size	0	0	Hmgb1	20948
Hmgb3	negbinomial.size	0	0	Hmgb3	17688
Hmgcs1	negbinomial.size	0	0	Hmgcs1	20636
Hnrnpa0	negbinomial.size	0	0	Hnrnpa0	20812
Hnrnpa1	negbinomial.size	0	0	Hnrnpa1	20395
Hnrnpab	negbinomial.size	0	0	Hnrnpab	20524
Hnrnph1	negbinomial.size	0	0	Hnrnph1	19503
Hpca	negbinomial.size	0	0	Hpca	15095
Hpcal4	negbinomial.size	0	0	Hpcal4	12799
Icam5	negbinomial.size	0	0	Icam5	7594
Ick	negbinomial.size	0	0	Ick	13527
Idh1	negbinomial.size	0	0	Idh1	18372
Idi1	negbinomial.size	0	0	Idi1	15837
Ildr2	negbinomial.size	0	0	Ildr2	9308
Impact	negbinomial.size	0	0	Impact	12435
Inka2	negbinomial.size	0	0	Inka2	7524
Itm2b	negbinomial.size	0	0	Itm2b	20582
Itm2c	negbinomial.size	0	0	Itm2c	17996
Itpka	negbinomial.size	0	0	Itpka	7726
Ivns1abp	negbinomial.size	0	0	Ivns1abp	19554
Jpt1	negbinomial.size	0	0	Jpt1	18630
Kcnj4	negbinomial.size	0	0	Kcnj4	9211
Kdm2b	negbinomial.size	0	0	Kdm2b	13387
Klf7	negbinomial.size	0	0	Klf7	19864
Klf9	negbinomial.size	0	0	Klf9	10180
Klhl5	negbinomial.size	0	0	Klhl5	11536
Lamp5	negbinomial.size	0	0	Lamp5	4325
Limch1	negbinomial.size	0	0	Limch1	14651
Lin7c	negbinomial.size	0	0	Lin7c	19752
Lmnb1	negbinomial.size	0	0	Lmnb1	11880
Map1b	negbinomial.size	0	0	Map1b	21349
Map2	negbinomial.size	0	0	Map2	21271
Map2k1	negbinomial.size	0	0	Map2k1	14753
Map4k4	negbinomial.size	0	0	Map4k4	18930
Mapre1	negbinomial.size	0	0	Mapre1	20445
Mapt	negbinomial.size	0	0	Mapt	21305
Marcksl1	negbinomial.size	0	0	Marcksl1	18866
Masp1	negbinomial.size	0	0	Masp1	10403
Mbnl2	negbinomial.size	0	0	Mbnl2	9562
Mdh1	negbinomial.size	0	0	Mdh1	20607
Meis2	negbinomial.size	0	0	Meis2	19232
Mex3a	negbinomial.size	0	0	Mex3a	13033
Mllt3	negbinomial.size	0	0	Mllt3	16820
Mpped1	negbinomial.size	0	0	Mpped1	20160
Mtss1	negbinomial.size	0	0	Mtss1	16914
Mtss1l	negbinomial.size	0	0	Mtss1l	16927
Mturn	negbinomial.size	0	0	Mturn	20120
Myadm	negbinomial.size	0	0	Myadm	11399
Myc	negbinomial.size	0	0	Myc	7306
Nap1l5	negbinomial.size	0	0	Nap1l5	16917
Nasp	negbinomial.size	0	0	Nasp	16268
Ncdn	negbinomial.size	0	0	Ncdn	20534
Ndrg1	negbinomial.size	0	0	Ndrg1	12315
Ndrg4	negbinomial.size	0	0	Ndrg4	21028
Nefl	negbinomial.size	0	0	Nefl	13513
Neurod6	negbinomial.size	0	0	Neurod6	20864
Nexmif	negbinomial.size	0	0	Nexmif	19779
Nfib	negbinomial.size	0	0	Nfib	16173
Nfix	negbinomial.size	0	0	Nfix	21260
Nnat	negbinomial.size	0	0	Nnat	18922
Nol4l	negbinomial.size	0	0	Nol4l	15889
Nov	negbinomial.size	0	0	Nov	10300
Npm3	negbinomial.size	0	0	Npm3	10978
Nptn	negbinomial.size	0	0	Nptn	20619
Nptxr	negbinomial.size	0	0	Nptxr	19609
Npy	negbinomial.size	0	0	Npy	6431
Nrep	negbinomial.size	0	0	Nrep	20237
Nrgn	negbinomial.size	0	0	Nrgn	17855
Nrn1	negbinomial.size	0	0	Nrn1	8873
Nrsn1	negbinomial.size	0	0	Nrsn1	12661
Nrxn3	negbinomial.size	0	0	Nrxn3	11539
Nsf	negbinomial.size	0	0	Nsf	19340
Nsg1	negbinomial.size	0	0	Nsg1	21240
Olfm1	negbinomial.size	0	0	Olfm1	21042
Omg	negbinomial.size	0	0	Omg	8196
Oxr1	negbinomial.size	0	0	Oxr1	12981
Pabpc1	negbinomial.size	0	0	Pabpc1	20750
Pacsin1	negbinomial.size	0	0	Pacsin1	13548
Pafah1b3	negbinomial.size	0	0	Pafah1b3	10638
Pam	negbinomial.size	0	0	Pam	16223
Pbx1	negbinomial.size	0	0	Pbx1	21137
Pcbp4	negbinomial.size	0	0	Pcbp4	18034
Pcp4	negbinomial.size	0	0	Pcp4	4862
Pcsk1	negbinomial.size	0	0	Pcsk1	5506
Pde1a	negbinomial.size	0	0	Pde1a	12566
Pdyn	negbinomial.size	0	0	Pdyn	2928
Phf14	negbinomial.size	0	0	Phf14	19640
Phyhip	negbinomial.size	0	0	Phyhip	11063
Pld3	negbinomial.size	0	0	Pld3	17513
Plppr4	negbinomial.size	0	0	Plppr4	17237
Pogk	negbinomial.size	0	0	Pogk	15292
Pou3f1	negbinomial.size	0	0	Pou3f1	13116
Pou3f2	negbinomial.size	0	0	Pou3f2	15292
Ppp1r14b	negbinomial.size	0	0	Ppp1r14b	13789
Ppp1r14c	negbinomial.size	0	0	Ppp1r14c	17521
Ppp3ca	negbinomial.size	0	0	Ppp3ca	21054
Ppp3r1	negbinomial.size	0	0	Ppp3r1	20686
Prkar2b	negbinomial.size	0	0	Prkar2b	19145
Prkcg	negbinomial.size	0	0	Prkcg	17081
Prkra	negbinomial.size	0	0	Prkra	12690
Prmt1	negbinomial.size	0	0	Prmt1	19513
Prnp	negbinomial.size	0	0	Prnp	20382
Prrt1	negbinomial.size	0	0	Prrt1	18818
Psap	negbinomial.size	0	0	Psap	21137
Ptma	negbinomial.size	0	0	Ptma	21203
Ptprn	negbinomial.size	0	0	Ptprn	15290
Ptpro	negbinomial.size	0	0	Ptpro	14870
Purb	negbinomial.size	0	0	Purb	20242
Rac3	negbinomial.size	0	0	Rac3	16352
Rack1	negbinomial.size	0	0	Rack1	19038
Rala	negbinomial.size	0	0	Rala	19896
Rasgef1a	negbinomial.size	0	0	Rasgef1a	13695
Rasgrf1	negbinomial.size	0	0	Rasgrf1	8365
Rasgrp1	negbinomial.size	0	0	Rasgrp1	9657
Rbmx	negbinomial.size	0	0	Rbmx	16582
Rev3l	negbinomial.size	0	0	Rev3l	17323
Rgs4	negbinomial.size	0	0	Rgs4	13299
Rimklb	negbinomial.size	0	0	Rimklb	17975
Rprm	negbinomial.size	0	0	Rprm	13293
Runx1t1	negbinomial.size	0	0	Runx1t1	17847
Samd14	negbinomial.size	0	0	Samd14	13295
Sbk1	negbinomial.size	0	0	Sbk1	15598
Scd2	negbinomial.size	0	0	Scd2	21157
Scg2	negbinomial.size	0	0	Scg2	10557
Scn1b	negbinomial.size	0	0	Scn1b	10273
Scn2b	negbinomial.size	0	0	Scn2b	8869
Scn9a	negbinomial.size	0	0	Scn9a	6713
Sema4g	negbinomial.size	0	0	Sema4g	12929
Sept3	negbinomial.size	0	0	Sept3	21308
Sept8	negbinomial.size	0	0	Sept8	12306
Serf1	negbinomial.size	0	0	Serf1	17231
Serinc1	negbinomial.size	0	0	Serinc1	21081
Sh3bgrl	negbinomial.size	0	0	Sh3bgrl	19317
Sh3glb1	negbinomial.size	0	0	Sh3glb1	19567
Shtn1	negbinomial.size	0	0	Shtn1	18490
Sidt1	negbinomial.size	0	0	Sidt1	7679
Sirpa	negbinomial.size	0	0	Sirpa	12065
Sla	negbinomial.size	0	0	Sla	13175
Slc12a5	negbinomial.size	0	0	Slc12a5	14197
Slc17a7	negbinomial.size	0	0	Slc17a7	15598
Slc1a2	negbinomial.size	0	0	Slc1a2	13491
Slc24a2	negbinomial.size	0	0	Slc24a2	8642
Slc29a4	negbinomial.size	0	0	Slc29a4	12047
Slc30a3	negbinomial.size	0	0	Slc30a3	8873
Slc4a10	negbinomial.size	0	0	Slc4a10	15019
Slc8a2	negbinomial.size	0	0	Slc8a2	16030
Slco5a1	negbinomial.size	0	0	Slco5a1	9176
Snap25	negbinomial.size	0	0	Snap25	19754
Snca	negbinomial.size	0	0	Snca	20106
Sncb	negbinomial.size	0	0	Sncb	17224
Snhg11	negbinomial.size	0	0	Snhg11	13453
Sorl1	negbinomial.size	0	0	Sorl1	12869
Sostdc1	negbinomial.size	0	0	Sostdc1	3271
Sox11	negbinomial.size	0	0	Sox11	17489
Sox12	negbinomial.size	0	0	Sox12	16057
Sox4	negbinomial.size	0	0	Sox4	17784
Srgap1	negbinomial.size	0	0	Srgap1	13850
St3gal5	negbinomial.size	0	0	St3gal5	13667
St8sia2	negbinomial.size	0	0	St8sia2	16432
Stk32b	negbinomial.size	0	0	Stk32b	9894
Stmn1	negbinomial.size	0	0	Stmn1	21344
Stmn2	negbinomial.size	0	0	Stmn2	21257
Sv2b	negbinomial.size	0	0	Sv2b	14280
Svbp	negbinomial.size	0	0	Svbp	11727
Sybu	negbinomial.size	0	0	Sybu	19160
Syn1	negbinomial.size	0	0	Syn1	20714
Syn2	negbinomial.size	0	0	Syn2	16946
Syne1	negbinomial.size	0	0	Syne1	12911
Syngr1	negbinomial.size	0	0	Syngr1	18052
Syp	negbinomial.size	0	0	Syp	20124
Syt1	negbinomial.size	0	0	Syt1	20685
Syt11	negbinomial.size	0	0	Syt11	20963
Syt13	negbinomial.size	0	0	Syt13	11657
Tbc1d16	negbinomial.size	0	0	Tbc1d16	12487
Tes	negbinomial.size	0	0	Tes	7152
Thy1	negbinomial.size	0	0	Thy1	14138
Tmem151a	negbinomial.size	0	0	Tmem151a	13751
Tmem30a	negbinomial.size	0	0	Tmem30a	20230
Tmem44	negbinomial.size	0	0	Tmem44	12800
Tmem59l	negbinomial.size	0	0	Tmem59l	17600
Tmsb10	negbinomial.size	0	0	Tmsb10	20347
Tmtc4	negbinomial.size	0	0	Tmtc4	10715
Tppp	negbinomial.size	0	0	Tppp	11762
Tpt1	negbinomial.size	0	0	Tpt1	21027
Trim67	negbinomial.size	0	0	Trim67	13610
Tshr	negbinomial.size	0	0	Tshr	5613
Tspan18	negbinomial.size	0	0	Tspan18	5884
Tspan7	negbinomial.size	0	0	Tspan7	20073
Ttc28	negbinomial.size	0	0	Ttc28	15975
Ttyh1	negbinomial.size	0	0	Ttyh1	14153
Tuba1a	negbinomial.size	0	0	Tuba1a	21311
Tuba4a	negbinomial.size	0	0	Tuba4a	10282
Tubb2a	negbinomial.size	0	0	Tubb2a	21231
Tubb2b	negbinomial.size	0	0	Tubb2b	18215
Tubb3	negbinomial.size	0	0	Tubb3	21048
Tubb5	negbinomial.size	0	0	Tubb5	21126
Tulp4	negbinomial.size	0	0	Tulp4	20541
Ube2d1	negbinomial.size	0	0	Ube2d1	19400
Vash2	negbinomial.size	0	0	Vash2	10096
Vcan	negbinomial.size	0	0	Vcan	10252
Vgf	negbinomial.size	0	0	Vgf	13539
Vsnl1	negbinomial.size	0	0	Vsnl1	16577
Vstm2l	negbinomial.size	0	0	Vstm2l	14181
Xist	negbinomial.size	0	0	Xist	18606
Ybx1	negbinomial.size	0	0	Ybx1	20292
Ybx3	negbinomial.size	0	0	Ybx3	17632
Zeb2	negbinomial.size	0	0	Zeb2	20137
Zfp462	negbinomial.size	0	0	Zfp462	14266
Zfp57	negbinomial.size	0	0	Zfp57	12197
Zfp704	negbinomial.size	0	0	Zfp704	18028
Znrf2	negbinomial.size	0	0	Znrf2	15731
Zwint	negbinomial.size	0	0	Zwint	21001
Sh3gl2	negbinomial.size	4.94065645841247e-324	4.94065645841247e-323	Sh3gl2	20023
Atp2b1	negbinomial.size	1.48219693752374e-323	1.43279037293961e-322	Atp2b1	21142
Ftl1.ps1	negbinomial.size	1.97626258336499e-323	1.92685601878086e-322	Ftl1.ps1	14268
L3mbtl3	negbinomial.size	4.44659081257122e-323	4.29837111881884e-322	L3mbtl3	14966
Nptx1	negbinomial.size	1.38338380835549e-322	1.33891790022978e-321	Nptx1	6888
Tpm4	negbinomial.size	2.95451256213065e-321	2.84977064521231e-320	Tpm4	10977
Satb2	negbinomial.size	1.68031726150608e-320	1.61618754067589e-319	Satb2	19857
Mal2	negbinomial.size	1.2414387483053e-319	1.19074761304199e-318	Mal2	13610
Tacc1	negbinomial.size	2.75471241495245e-319	2.63491137714887e-318	Tacc1	10469
Pkia	negbinomial.size	1.09798678803529e-318	1.04733369582671e-317	Pkia	20755
Kcnj9	negbinomial.size	1.29406168024385e-318	1.23096258035088e-317	Kcnj9	8635
Ghitm	negbinomial.size	6.44664334847537e-316	6.1154559041428e-315	Ghitm	19463
X2310022B05Rik	negbinomial.size	2.47068440113032e-315	2.33733513322953e-314	X2310022B05Rik	12220
Macf1	negbinomial.size	3.3956427399871e-315	3.20359409297436e-314	Macf1	20971
Celf2	negbinomial.size	1.74361238589656e-313	1.64051595871738e-312	Celf2	21344
Zfp365	negbinomial.size	2.48442610313488e-313	2.33117481905503e-312	Zfp365	12924
Adgrl2	negbinomial.size	4.59727613702604e-313	4.30200392985225e-312	Adgrl2	19886
Npm1	negbinomial.size	7.3544016198274e-313	6.86344561980143e-312	Npm1	20627
Lypd1	negbinomial.size	8.87941054431476e-313	8.26431391091921e-312	Lypd1	5413
Cacnb4	negbinomial.size	1.6418728401775e-312	1.524028741165e-311	Cacnb4	16695
Cyp51	negbinomial.size	5.0758908212604e-312	4.69894128842165e-311	Cyp51	17973
Neo1	negbinomial.size	1.31805096491465e-311	1.21690641225941e-310	Neo1	18449
Herc3	negbinomial.size	2.92212943878297e-311	2.69069678723137e-310	Herc3	15318
X0610010F05Rik	negbinomial.size	7.53819773933357e-310	6.92271191327628e-309	X0610010F05Rik	18871
Dusp14	negbinomial.size	3.23496583095742e-308	2.96295411519787e-307	Dusp14	6017
Rgs7bp	negbinomial.size	6.14363015727004e-308	5.61215738969668e-307	Rgs7bp	17697
Mical2	negbinomial.size	1.11897319985112e-307	1.01947611057676e-306	Mical2	17763
Dlg1	negbinomial.size	3.07471137458624e-307	2.79394167801218e-306	Dlg1	13888
Plppr1	negbinomial.size	4.26605847648812e-307	3.86632543814002e-306	Plppr1	15209
Dync1i2	negbinomial.size	5.92600378498056e-306	5.35667305485285e-305	Dync1i2	20726
Nr1d1	negbinomial.size	8.40640940161284e-304	7.5789377712191e-303	Nr1d1	8810
Gpr161	negbinomial.size	3.71343521963151e-303	3.33919057640303e-302	Gpr161	7119
Tmem150c	negbinomial.size	1.83276893707199e-302	1.64377951680768e-301	Tmem150c	16052
Pgm2l1	negbinomial.size	1.02235055873262e-299	9.14553492047596e-299	Pgm2l1	20157
Vamp2	negbinomial.size	1.33988275384221e-299	1.19550779044371e-298	Vamp2	21177
Napb	negbinomial.size	1.50202885995874e-299	1.33672826119524e-298	Napb	19474
Gpi1	negbinomial.size	2.96133517662875e-299	2.62866076218485e-298	Gpi1	16105
Csnk1e	negbinomial.size	6.45879495214861e-299	5.71851768455619e-298	Csnk1e	20648
Ctsb	negbinomial.size	1.07320511893798e-297	9.47769124218117e-297	Ctsb	20338
Abracl	negbinomial.size	5.4344137080025e-296	4.78699758513588e-295	Abracl	11571
Ptn	negbinomial.size	1.50999356261744e-295	1.3267195347883e-294	Ptn	19843
Triobp	negbinomial.size	2.32062340770384e-295	2.03378493066024e-294	Triobp	7975
Fam81a	negbinomial.size	1.18959993672728e-294	1.0399211598783e-293	Fam81a	15446
Kctd15	negbinomial.size	3.83035553742297e-294	3.33995395725291e-293	Kctd15	10394
Sfpq	negbinomial.size	4.1772995232996e-293	3.63330359041651e-292	Sfpq	20520
Psd3	negbinomial.size	9.12984526872294e-291	7.92094364645737e-290	Psd3	19101
Fasn	negbinomial.size	1.92321879895945e-290	1.6643795771446e-289	Fasn	16782
Gpr158	negbinomial.size	6.31064497577459e-290	5.44766427533742e-289	Gpr158	7970
Rprml	negbinomial.size	9.32257289034133e-290	8.02764194273032e-289	Rprml	6991
Arhgap33	negbinomial.size	3.44151586895255e-289	2.95610803370477e-288	Arhgap33	18948
Epb41	negbinomial.size	5.502861395097e-289	4.7149827288511e-288	Epb41	11374
Csk	negbinomial.size	1.36396506807275e-288	1.16578499506317e-287	Csk	12149
Nav1	negbinomial.size	1.1950658882836e-286	1.01890432401068e-285	Nav1	20293
Atp6v1c1	negbinomial.size	4.66253464454977e-286	3.96545126296314e-285	Atp6v1c1	17957
Afap1	negbinomial.size	1.41210548560772e-284	1.19803445744557e-283	Afap1	8344
Ndrg3	negbinomial.size	1.70935416680199e-284	1.44666665146257e-283	Ndrg3	18140
Rab3a	negbinomial.size	2.26365085037089e-284	1.91109691597327e-283	Rab3a	21132
Bex4	negbinomial.size	6.17320962501592e-284	5.19904703297073e-283	Bex4	15406
Fbxw7	negbinomial.size	7.96080840845751e-284	6.68824122491576e-283	Fbxw7	19553
Serinc3	negbinomial.size	3.72717803167205e-283	3.12377323868048e-282	Serinc3	17464
Dner	negbinomial.size	1.37867946952275e-282	1.15268285914335e-281	Dner	18467
Wfs1	negbinomial.size	2.59577110524344e-282	2.16502358125739e-281	Wfs1	7111
Lrrc75b	negbinomial.size	1.02107427308109e-279	8.49583003602169e-279	Lrrc75b	10828
Ptprz1	negbinomial.size	1.1105997425548e-278	9.21851180538876e-278	Ptprz1	13640
Amz2	negbinomial.size	1.84180750094308e-278	1.52512261409028e-277	Amz2	16697
X9330159F19Rik	negbinomial.size	7.43334686673865e-277	6.14051357197334e-276	X9330159F19Rik	19528
Trim2	negbinomial.size	1.06150263913457e-276	8.7478964509109e-276	Trim2	21125
Psd2	negbinomial.size	6.83421638461276e-276	5.61870218477806e-275	Psd2	14243
Kctd12	negbinomial.size	1.06209754998603e-275	8.71121814751014e-275	Kctd12	11990
Sfrp1	negbinomial.size	3.83315700299659e-275	3.13646709273631e-274	Sfrp1	9813
Nckap5	negbinomial.size	4.87602244145859e-275	3.9803559078857e-274	Nckap5	8091
Camk4	negbinomial.size	8.83110062678081e-273	7.1919317132722e-272	Camk4	17844
Synj1	negbinomial.size	1.51463925823094e-272	1.23059984909916e-271	Synj1	20092
Sphkap	negbinomial.size	2.64005297301438e-272	2.13993026192926e-271	Sphkap	16849
D430019H16Rik	negbinomial.size	1.38217622217426e-271	1.11771768036714e-270	D430019H16Rik	18921
Pacs2	negbinomial.size	4.6880716306181e-271	3.78222227582343e-270	Pacs2	14728
Anks1b	negbinomial.size	7.75719774915265e-271	6.22921019251723e-270	Anks1b	18354
Cacna2d1	negbinomial.size	7.75320684965832e-271	6.22921019251723e-270	Cacna2d1	20170
Cdk5r2	negbinomial.size	8.91773106307417e-271	7.14453024612416e-270	Cdk5r2	18466
Gabbr1	negbinomial.size	1.76645722931598e-270	1.41193907704354e-269	Gabbr1	20854
Mpp2	negbinomial.size	2.43217621997187e-270	1.93956223731244e-269	Mpp2	10263
Miat	negbinomial.size	4.95209074826198e-270	3.93999293865176e-269	Miat	15732
Tra2b	negbinomial.size	6.91725192248845e-270	5.49086687088566e-269	Tra2b	19008
Slc6a17	negbinomial.size	6.40900667643294e-269	5.07575689305572e-268	Slc6a17	17912
Frmd3	negbinomial.size	7.32433512004422e-269	5.78739797929352e-268	Frmd3	11769
Eef2	negbinomial.size	1.1191421575529e-268	8.82282618728344e-268	Eef2	20800
Atp6v1a	negbinomial.size	1.32545585279041e-268	1.04255103865268e-267	Atp6v1a	20858
Atp6v0a1	negbinomial.size	2.21490731748113e-268	1.73819885619599e-267	Atp6v0a1	20371
Sprn	negbinomial.size	2.22832570729628e-268	1.74476387013471e-267	Sprn	13596
Srgap2	negbinomial.size	4.40099405614817e-268	3.43815214386417e-267	Srgap2	18570
Fam124a	negbinomial.size	9.79020333490835e-268	7.63105465359786e-267	Fam124a	18529
Scn8a	negbinomial.size	2.64903232882642e-267	2.06015960167514e-266	Scn8a	17702
Negr1	negbinomial.size	1.44862528830396e-266	1.12406811696934e-265	Negr1	16409
Ppp1r18	negbinomial.size	2.1349785990525e-266	1.65293298262966e-265	Ppp1r18	9316
Zbtb18	negbinomial.size	2.14467827216224e-266	1.65672798071056e-265	Zbtb18	21292
X5031439G07Rik	negbinomial.size	7.01594134061281e-266	5.40759943061072e-265	X5031439G07Rik	17106
Ensa	negbinomial.size	8.3141631711788e-266	6.39394330291323e-265	Ensa	19476
Gabarapl1	negbinomial.size	4.95960298789505e-265	3.80566869271147e-264	Gabarapl1	19259
Sort1	negbinomial.size	5.8370854359797e-265	4.46905898235874e-264	Sort1	18021
Igfbpl1	negbinomial.size	1.30353013750373e-264	9.95816275398316e-264	Igfbpl1	7208
Evl	negbinomial.size	2.03115592723379e-264	1.5482519683749e-263	Evl	19153
Pcsk2	negbinomial.size	1.69750472257615e-263	1.29107572842631e-262	Pcsk2	16843
Ssbp2	negbinomial.size	5.03217858430712e-263	3.81892585749725e-262	Ssbp2	18771
Ngef	negbinomial.size	1.30855767796716e-262	9.90888083776447e-262	Ngef	11854
Hspa4l	negbinomial.size	1.73574746040318e-262	1.31149583824336e-261	Hspa4l	15473
Gjc1	negbinomial.size	2.80422439066198e-262	2.11418926221742e-261	Gjc1	7795
Ntm	negbinomial.size	7.04287056562074e-262	5.29826406603233e-261	Ntm	19612
Atp1b2	negbinomial.size	1.62640700519727e-261	1.22086595411873e-260	Atp1b2	18387
Cdh2	negbinomial.size	1.72560983800153e-261	1.2925229437352e-260	Cdh2	20145
Ttll7	negbinomial.size	1.33346743794459e-260	9.96637026671574e-260	Ttll7	14858
Pou3f3	negbinomial.size	2.38725100517997e-260	1.78038395699491e-259	Pou3f3	17190
Robo1	negbinomial.size	1.85171064455562e-259	1.37800794302814e-258	Robo1	17130
Il34	negbinomial.size	2.10342920169989e-259	1.5619658136494e-258	Il34	4730
Fam126a	negbinomial.size	1.33412351355508e-258	9.88568345988347e-258	Fam126a	12937
Erh	negbinomial.size	2.41089957573976e-258	1.78262017880715e-257	Erh	16877
Akap7	negbinomial.size	2.53997946077447e-258	1.87404894830219e-257	Akap7	14000
Ncam1	negbinomial.size	3.63596868696325e-258	2.67697225502859e-257	Ncam1	21168
Sorbs2	negbinomial.size	1.11335784534183e-256	8.17962689354326e-256	Sorbs2	16030
Rasgrp2	negbinomial.size	1.13929289362694e-256	8.35239567238606e-256	Rasgrp2	8735
Fosl2	negbinomial.size	4.4955158204609e-256	3.28877460340074e-255	Fosl2	5983
Unc80	negbinomial.size	7.9548985082733e-256	5.80724409071199e-255	Unc80	12184
Set	negbinomial.size	2.08839377601667e-255	1.52135521278176e-254	Set	20986
Slc22a17	negbinomial.size	4.04344702320615e-254	2.93937317286965e-253	Slc22a17	20474
Timp3	negbinomial.size	6.074650019249e-254	4.40667363791319e-253	Timp3	4420
Pantr1	negbinomial.size	1.28344284604158e-253	9.29083469052743e-253	Pantr1	15031
Nptx2	negbinomial.size	1.61053993754409e-253	1.16342979170288e-252	Nptx2	3103
Nr3c1	negbinomial.size	1.68599572898106e-253	1.21539525097528e-252	Nr3c1	6810
Gria2	negbinomial.size	1.13716190484614e-251	8.18045845298692e-251	Gria2	21189
Sbf2	negbinomial.size	1.38119325550154e-251	9.91530210238426e-251	Sbf2	14565
Eef1g	negbinomial.size	3.6696702750936e-251	2.62891524064278e-250	Eef1g	19539
Odc1	negbinomial.size	3.92523365602298e-251	2.80617635905742e-250	Odc1	16352
Neurod2	negbinomial.size	2.15950662752798e-250	1.54065627786242e-249	Neurod2	20232
Lgi1	negbinomial.size	2.6635589081553e-249	1.89634410512582e-248	Lgi1	12786
Mapk1	negbinomial.size	1.29259133241089e-247	9.18378162719093e-247	Mapk1	20808
Aak1	negbinomial.size	2.19880144324926e-247	1.55902697813956e-246	Aak1	18423
Prdx2	negbinomial.size	4.11737226820515e-247	2.91337836928532e-246	Prdx2	20950
Hap1	negbinomial.size	1.05998021841682e-245	7.48489099017029e-245	Hap1	7604
Mycn	negbinomial.size	4.39776468181852e-244	3.09907784618763e-243	Mycn	12695
Sncaip	negbinomial.size	5.0458759047674e-244	3.54855590614294e-243	Sncaip	5311
Ina	negbinomial.size	9.65242175753286e-244	6.77435209934166e-243	Ina	20239
Cdkn1c	negbinomial.size	3.36543341541152e-243	2.35716867817768e-242	Cdkn1c	6733
Naca	negbinomial.size	8.90409344971605e-243	6.22385317446751e-242	Naca	18397
Ankrd13b	negbinomial.size	8.85758917086489e-242	6.1788394761609e-241	Ankrd13b	17316
Gria3	negbinomial.size	2.65418523700802e-241	1.8477624240703e-240	Gria3	15607
Ahsa2	negbinomial.size	7.14654910983244e-241	4.9651980032699e-240	Ahsa2	14905
Nt5dc2	negbinomial.size	1.16203952792077e-239	8.05727407612534e-239	Nt5dc2	5255
Pex5l	negbinomial.size	1.71638304503137e-239	1.18770954999866e-238	Pex5l	9015
Slc2a3	negbinomial.size	2.29809143446974e-239	1.5870619446448e-238	Slc2a3	14726
Ablim1	negbinomial.size	2.38703341092972e-239	1.64519488382042e-238	Ablim1	19409
Lmbrd1	negbinomial.size	2.59302493629423e-239	1.78360858665816e-238	Lmbrd1	15931
Rbm3	negbinomial.size	7.82552721121349e-239	5.37207663227041e-238	Rbm3	17203
Msi1	negbinomial.size	5.59653866181353e-238	3.83429523794486e-237	Msi1	10370
Luzp2	negbinomial.size	6.97404468795861e-238	4.76858936782596e-237	Luzp2	13067
Plxna4	negbinomial.size	8.66298288176656e-238	5.91171539342686e-237	Plxna4	19548
Cds1	negbinomial.size	1.03329562083036e-237	7.0374157371346e-237	Cds1	10649
Tax1bp3	negbinomial.size	1.93364427757585e-237	1.31434521465933e-236	Tax1bp3	6851
Acat1	negbinomial.size	3.59745774835837e-237	2.44047575738339e-236	Acat1	19740
Sv2a	negbinomial.size	7.18612264806864e-237	4.86542774583942e-236	Sv2a	20243
Wsb1	negbinomial.size	9.07808392620111e-237	6.13436864915312e-236	Wsb1	14570
Sema6c	negbinomial.size	4.39599760567476e-236	2.96472260398338e-235	Sema6c	10663
Rock2	negbinomial.size	2.86389893215606e-235	1.92768869643955e-234	Rock2	18624
Arf4	negbinomial.size	6.94256803328666e-235	4.66394696866514e-234	Arf4	20593
Amer2	negbinomial.size	1.4602615210476e-234	9.79084083917933e-234	Amer2	19137
Ntf3	negbinomial.size	1.50660704990954e-234	1.00820041537551e-233	Ntf3	3925
Ramp1	negbinomial.size	7.2215976031538e-234	4.82324497556868e-233	Ramp1	4945
Slc39a10	negbinomial.size	3.36097771827009e-233	2.24043553304761e-232	Slc39a10	18299
Kif26b	negbinomial.size	4.20656558125145e-233	2.79870345897134e-232	Kif26b	9795
Slc2a13	negbinomial.size	5.37821711061582e-233	3.57134301595316e-232	Slc2a13	9885
Ly6e	negbinomial.size	1.43114228278398e-232	9.48509463042815e-232	Ly6e	15436
Nceh1	negbinomial.size	1.38779596741763e-231	9.1801905660787e-231	Nceh1	11229
Susd4	negbinomial.size	4.71932649131906e-231	3.11583831252862e-230	Susd4	13276
Cpe	negbinomial.size	9.9736963434993e-231	6.57236135001967e-230	Cpe	21009
Adcyap1	negbinomial.size	1.24532882521956e-230	8.19070558758695e-230	Adcyap1	7523
Top2b	negbinomial.size	2.46686627879203e-230	1.6194086046899e-229	Top2b	20387
Socs2	negbinomial.size	4.93827351728513e-230	3.23214671766138e-229	Socs2	14177
Txnrd3	negbinomial.size	4.94229211388708e-230	3.23214671766138e-229	Txnrd3	8838
Vxn	negbinomial.size	6.96332630173943e-230	4.54524871831876e-229	Vxn	17939
Hnrnpa2b1	negbinomial.size	8.76851996823992e-230	5.7127734811948e-229	Hnrnpa2b1	21244
Fam163b	negbinomial.size	1.08386842663588e-229	7.04820654834969e-229	Fam163b	12534
Trim9	negbinomial.size	1.17255446268555e-229	7.61058375874662e-229	Trim9	17218
Dcaf12l1	negbinomial.size	2.04904652473294e-229	1.32745922137014e-228	Dcaf12l1	12056
S100a10	negbinomial.size	8.60249305485564e-229	5.56262331805553e-228	S100a10	13754
Gpm6b	negbinomial.size	1.52858724692633e-228	9.86581638062917e-228	Gpm6b	21019
Sept7	negbinomial.size	2.71405899395248e-228	1.7484413630817e-227	Sept7	20776
Baiap2	negbinomial.size	5.17024899157445e-228	3.32455675380011e-227	Baiap2	14005
Itsn1	negbinomial.size	6.8839692062238e-227	4.41827986414327e-226	Itsn1	17910
Traf4	negbinomial.size	1.26712263268551e-226	8.11757783054374e-226	Traf4	7040
Chst1	negbinomial.size	1.38742682442482e-226	8.8718237495165e-226	Chst1	15997
Csrp2	negbinomial.size	3.15244095299919e-226	2.01208477092536e-225	Csrp2	7857
Slc24a3	negbinomial.size	2.52444948250281e-224	1.60828857252439e-223	Slc24a3	11385
Akap12	negbinomial.size	3.52156772536519e-224	2.23940577452781e-223	Akap12	5559
Nsd2	negbinomial.size	1.8168859150509e-223	1.1532549751233e-222	Nsd2	19640
Micall1	negbinomial.size	2.45989324723224e-222	1.55853419865925e-221	Micall1	9525
Gprin1	negbinomial.size	1.01097244808388e-221	6.3935675150799e-221	Gprin1	18940
Ppm1k	negbinomial.size	2.51887290851584e-221	1.59006730404117e-220	Ppm1k	9068
Gnai3	negbinomial.size	2.66552273951445e-221	1.67957117144952e-220	Gnai3	16402
Scn2a	negbinomial.size	7.15511220834706e-221	4.50029188623359e-220	Scn2a	20197
Akap5	negbinomial.size	4.07693421294982e-220	2.55867011675248e-219	Akap5	8378
Synpr	negbinomial.size	4.08290539916194e-220	2.55867011675248e-219	Synpr	4983
Chchd10	negbinomial.size	6.82567041917696e-220	4.26975361547428e-219	Chchd10	8434
Fscn1	negbinomial.size	2.76752485213698e-219	1.72807654872134e-218	Fscn1	20972
Bach1	negbinomial.size	6.32452231316014e-218	3.9419811457296e-217	Bach1	8742
R3hdm2	negbinomial.size	9.16329788060171e-218	5.70105722193112e-217	R3hdm2	20068
Cds2	negbinomial.size	1.11629277449262e-217	6.93265998259534e-217	Cds2	16934
Farp1	negbinomial.size	1.6220117910749e-217	1.00553082847067e-216	Farp1	16158
Cnih2	negbinomial.size	1.47064499124304e-216	9.10060422000398e-216	Cnih2	20800
Sorcs3	negbinomial.size	1.71781746070341e-216	1.06111336168316e-215	Sorcs3	6149
Ptprk	negbinomial.size	2.91294916559038e-216	1.79614526228278e-215	Ptprk	18753
B4gat1	negbinomial.size	3.48919439080777e-216	2.14762713573248e-215	B4gat1	14443
Cfl2	negbinomial.size	3.98066285080276e-215	2.4457702533491e-214	Cfl2	19633
Arhgap32	negbinomial.size	1.61519218973796e-214	9.90632083688311e-214	Arhgap32	19244
Ppp2r3a	negbinomial.size	4.12884425766363e-214	2.52781901094194e-213	Ppp2r3a	13631
Lix1l	negbinomial.size	4.786525351947e-214	2.92528708677398e-213	Lix1l	11764
Tusc3	negbinomial.size	8.53388747993439e-214	5.20627446434867e-213	Tusc3	20184
Midn	negbinomial.size	1.75230129916015e-213	1.06714221975309e-212	Midn	17849
Ldhb	negbinomial.size	2.031982126192e-213	1.23528772565862e-212	Ldhb	15081
Rtn3	negbinomial.size	2.4644362057944e-212	1.4955532897378e-211	Rtn3	21355
Fos	negbinomial.size	3.33173013570648e-212	2.01832704536745e-211	Fos	3581
Hmgn1	negbinomial.size	4.48835584299249e-212	2.71423690470281e-211	Hmgn1	15899
Rassf2	negbinomial.size	5.20639457527198e-212	3.14295113084163e-211	Rassf2	7026
Fam131c	negbinomial.size	1.00000823955719e-211	6.02622766350955e-211	Fam131c	5294
Ptms	negbinomial.size	1.12851031280667e-211	6.78875628941019e-211	Ptms	21328
Fam126b	negbinomial.size	1.2270801696e-211	7.36888317500661e-211	Fam126b	13937
Rph3a	negbinomial.size	1.26630371633388e-211	7.59122696614739e-211	Rph3a	17288
Dzip1	negbinomial.size	4.64131296585132e-211	2.77754829654846e-210	Dzip1	11506
Dock7	negbinomial.size	2.1367356219841e-210	1.27649621154171e-209	Dock7	15154
Mycl	negbinomial.size	2.94599317594503e-210	1.75691095622422e-209	Mycl	11067
Frem2	negbinomial.size	1.06963809913904e-209	6.36803509711568e-209	Frem2	2431
Cyfip2	negbinomial.size	1.33283979318969e-209	7.92133529412051e-209	Cyfip2	20611
Zbtb12	negbinomial.size	2.09985457455109e-209	1.24584155428263e-208	Zbtb12	7388
Cct4	negbinomial.size	2.65836126904759e-209	1.57449767787673e-208	Cct4	19402
Rnf182	negbinomial.size	3.64798878236513e-209	2.15693583313473e-208	Rnf182	9357
Mllt11	negbinomial.size	6.43106763338025e-209	3.79597889539522e-208	Mllt11	21094
Pgls	negbinomial.size	2.77867631587483e-208	1.63733264824501e-207	Pgls	14678
Tnpo1	negbinomial.size	2.87571621196283e-208	1.69162658942209e-207	Tnpo1	15848
St6galnac5	negbinomial.size	1.92479570704941e-207	1.13032645857851e-206	St6galnac5	13549
Pygo1	negbinomial.size	6.76374903954401e-207	3.96523352012656e-206	Pygo1	14257
Ipcef1	negbinomial.size	7.49455837964528e-207	4.3862220482907e-206	Ipcef1	7219
Mt3	negbinomial.size	7.7274331709973e-207	4.51486070041517e-206	Mt3	6670
Nav2	negbinomial.size	1.82963246336368e-206	1.0671825837829e-205	Nav2	16477
Mif	negbinomial.size	2.026574649108e-206	1.18006108994434e-205	Mif	19002
Spast	negbinomial.size	3.11717661342093e-205	1.81205569800378e-204	Spast	17673
Lss	negbinomial.size	4.0233014660737e-205	2.33486722056344e-204	Lss	11674
Ncam2	negbinomial.size	1.23125154030558e-204	7.13340867227379e-204	Ncam2	13050
Inpp5f	negbinomial.size	1.64897983085862e-204	9.53756676039334e-204	Inpp5f	17947
Cops7a	negbinomial.size	3.88287756977025e-204	2.24206960675864e-203	Cops7a	15735
Kcnma1	negbinomial.size	3.90324974704181e-204	2.25007034666701e-203	Kcnma1	19462
Metap2	negbinomial.size	4.90240296464257e-204	2.8213329061518e-203	Metap2	18287
Maz	negbinomial.size	6.82725789518416e-204	3.92254933645107e-203	Maz	19451
Lhx2	negbinomial.size	1.82198856149398e-203	1.04507084764762e-202	Lhx2	15114
Glrb	negbinomial.size	1.98217988560748e-203	1.13506917827573e-202	Glrb	17755
Mast4	negbinomial.size	4.68325684770485e-203	2.67736521442464e-202	Mast4	11742
Kcnv1	negbinomial.size	5.00416640242112e-203	2.85609695662151e-202	Kcnv1	13934
Ak5	negbinomial.size	6.20771678479681e-203	3.5371693164857e-202	Ak5	12054
Ywhah	negbinomial.size	7.20195406402375e-203	4.0969270812313e-202	Ywhah	21139
Fam19a1	negbinomial.size	9.45083332662246e-203	5.36738938763608e-202	Fam19a1	7617
Malat1	negbinomial.size	1.70999806823605e-202	9.69560481054037e-202	Malat1	20838
Tpi1	negbinomial.size	5.96308984600967e-202	3.37549987512646e-201	Tpi1	18044
Gria1	negbinomial.size	1.37075460744928e-201	7.74667047385005e-201	Gria1	18784
Gpr21	negbinomial.size	2.65075502909084e-201	1.4955975678841e-200	Gpr21	7486
Crip2	negbinomial.size	3.22703781963935e-201	1.81777513722915e-200	Crip2	20495
Pak2	negbinomial.size	4.71760891097961e-201	2.6530787572659e-200	Pak2	17009
Marcks	negbinomial.size	5.23094417954845e-201	2.93698378080989e-200	Marcks	21175
Pcgf2	negbinomial.size	1.20406228341219e-200	6.74939458542579e-200	Pcgf2	15388
Peli1	negbinomial.size	1.46266787664789e-200	8.18572476185604e-200	Peli1	18018
Uba1	negbinomial.size	1.715593299615e-200	9.58566935852846e-200	Uba1	20976
Aldh1a3	negbinomial.size	3.70747289980454e-200	2.06815895363894e-199	Aldh1a3	4884
Fbxl16	negbinomial.size	4.32307133479959e-200	2.40767182565532e-199	Fbxl16	18253
Srsf2	negbinomial.size	5.65375854354673e-200	3.14370825295762e-199	Srsf2	19979
Cdk4	negbinomial.size	9.88721052845932e-200	5.48883246861255e-199	Cdk4	14629
Sh3d19	negbinomial.size	1.48124228154979e-199	8.20983884139876e-199	Sh3d19	13449
Hdac2	negbinomial.size	3.21348210629023e-199	1.77822976170195e-198	Hdac2	18624
Fchsd2	negbinomial.size	1.01286281572198e-198	5.59586448430082e-198	Fchsd2	14469
Kcna2	negbinomial.size	1.26212066174954e-198	6.96182531153543e-198	Kcna2	11390
Fdft1	negbinomial.size	1.91065715910246e-198	1.05223272254877e-197	Fdft1	19502
Stx7	negbinomial.size	2.12020793002193e-198	1.16577674878435e-197	Stx7	20299
Tmem121b	negbinomial.size	6.48510281247505e-198	3.56010493028241e-197	Tmem121b	13886
Gabrb1	negbinomial.size	8.71117446707461e-198	4.77455324362042e-197	Gabrb1	16375
Ypel2	negbinomial.size	1.95711779223698e-197	1.07098696301019e-196	Ypel2	6578
Mkl2	negbinomial.size	2.8044664365206e-197	1.5322504122319e-196	Mkl2	13079
Mc4r	negbinomial.size	5.35186139945329e-197	2.91942771126575e-196	Mc4r	5033
Osbpl1a	negbinomial.size	7.29755611480165e-197	3.97452070416563e-196	Osbpl1a	19348
Lingo1	negbinomial.size	3.27619343871194e-196	1.78152692029485e-195	Lingo1	20136
Cct2	negbinomial.size	5.88009199304747e-196	3.192446171697e-195	Cct2	20713
Gpr26	negbinomial.size	7.44292075896669e-196	4.03460053072402e-195	Gpr26	15867
Sipa1l1	negbinomial.size	8.26184511549807e-196	4.47149705075468e-195	Sipa1l1	14799
Fubp1	negbinomial.size	1.39871299080096e-195	7.55830353245026e-195	Fubp1	19446
Efhd2	negbinomial.size	9.87394360941295e-195	5.32730113801608e-194	Efhd2	6139
Gm11549	negbinomial.size	1.00286877820653e-194	5.40234928416093e-194	Gm11549	3839
Cbln2	negbinomial.size	1.17548291618599e-194	6.32234035761718e-194	Cbln2	10211
Tmem132b	negbinomial.size	1.22625058652308e-194	6.58513728656949e-194	Tmem132b	11297
Cntnap1	negbinomial.size	2.48885787955549e-194	1.33447612703495e-193	Cntnap1	4680
Alcam	negbinomial.size	3.41105131076619e-194	1.82610235287995e-193	Alcam	16445
Atp6v0e2	negbinomial.size	6.22675411890494e-194	3.32832538275213e-193	Atp6v0e2	19663
Clu	negbinomial.size	2.15113876941955e-193	1.14804979456038e-192	Clu	12175
Cfl1	negbinomial.size	2.21821547619647e-193	1.1820213023621e-192	Cfl1	21379
Klhl23	negbinomial.size	2.57163693831813e-193	1.36823764992488e-192	Klhl23	19826
Cdc42ep4	negbinomial.size	2.71344226717267e-193	1.44146402285342e-192	Cdc42ep4	6724
Cttnbp2nl	negbinomial.size	7.7126951334633e-193	4.09092723438537e-192	Cttnbp2nl	13242
Rab3b	negbinomial.size	1.05357289531636e-192	5.57973498087021e-192	Rab3b	15054
Rlbp1	negbinomial.size	2.37403289062378e-192	1.25536532485818e-191	Rlbp1	5001
Lcorl	negbinomial.size	5.56685294633576e-192	2.93919621157453e-191	Lcorl	15732
Dpf1	negbinomial.size	5.02012795448578e-191	2.6464888285251e-190	Dpf1	18878
Sowaha	negbinomial.size	1.38273560934432e-190	7.27833240711272e-190	Sowaha	4964
Tbca	negbinomial.size	1.7192633152701e-190	9.03594555194466e-190	Tbca	18853
Sqle	negbinomial.size	6.63861298688592e-190	3.48375845649196e-189	Sqle	18678
Myo16	negbinomial.size	1.04827431359115e-189	5.49270289048594e-189	Myo16	15605
Crym	negbinomial.size	1.2732906237685e-189	6.66162503617064e-189	Crym	5688
Cdkl5	negbinomial.size	1.91950809684479e-189	1.00273244453934e-188	Cdkl5	18104
Syt17	negbinomial.size	4.45113767143303e-189	2.3217187884378e-188	Syt17	5638
Rasal1	negbinomial.size	5.30807460007799e-189	2.76452211071935e-188	Rasal1	8432
St8sia5	negbinomial.size	2.3907821463276e-188	1.24327872760079e-187	St8sia5	4798
Cnn3	negbinomial.size	2.89199078414502e-188	1.5016607785944e-187	Cnn3	8944
B3galt2	negbinomial.size	3.88010911945066e-188	2.01171423265212e-187	B3galt2	13145
Cd34	negbinomial.size	3.97538071891599e-188	2.05801943364571e-187	Cd34	6374
Nyap1	negbinomial.size	5.74438085936877e-188	2.96936333943119e-187	Nyap1	15682
Slc6a7	negbinomial.size	7.27878541949993e-188	3.75689776584951e-187	Slc6a7	6520
Actr3b	negbinomial.size	1.49824330872268e-187	7.72154350002898e-187	Actr3b	15448
Fat1	negbinomial.size	1.62448297723206e-187	8.35967171442966e-187	Fat1	7173
Pura	negbinomial.size	9.27225337202566e-187	4.76444804964354e-186	Pura	17408
Tyro3	negbinomial.size	9.61226096274404e-187	4.93181829188041e-186	Tyro3	10360
Znrf1	negbinomial.size	3.71835754851122e-186	1.90496863724173e-185	Znrf1	19704
Kcnf1	negbinomial.size	4.07734896415764e-186	2.08579051455353e-185	Kcnf1	9157
Cdh8	negbinomial.size	6.99555618680336e-186	3.57332182145444e-185	Cdh8	15789
Panx1	negbinomial.size	1.67245012239014e-185	8.53023673945811e-185	Panx1	16973
Map6	negbinomial.size	5.75039415413087e-185	2.92862994309939e-184	Map6	19310
Map7d2	negbinomial.size	8.16261708841865e-185	4.1510334029911e-184	Map7d2	15460
Smarce1	negbinomial.size	2.06147108396051e-184	1.04680289013465e-183	Smarce1	17665
Gatm	negbinomial.size	3.74791412472992e-184	1.90037407822209e-183	Gatm	13807
Thrb	negbinomial.size	3.92314485895315e-184	1.98630780028816e-183	Thrb	8810
X2900097C17Rik	negbinomial.size	6.72012959359594e-184	3.39745351196e-183	X2900097C17Rik	21165
Nrip3	negbinomial.size	1.94072092335136e-183	9.79723588937465e-183	Nrip3	7021
Jpt2	negbinomial.size	5.70127180503545e-183	2.87394037120984e-182	Jpt2	5904
Efnb3	negbinomial.size	9.06830192615761e-183	4.56455489081957e-182	Efnb3	18246
Tspan6	negbinomial.size	2.31627778523673e-182	1.16420774271069e-181	Tspan6	14408
Pak6	negbinomial.size	4.08661551975022e-182	2.05102956245604e-181	Pak6	15285
Dchs1	negbinomial.size	1.4344320138599e-181	7.18881530313241e-181	Dchs1	7527
Caprin1	negbinomial.size	1.49282241946953e-181	7.47060262960623e-181	Caprin1	20604
Pcdh7	negbinomial.size	2.68949189182576e-181	1.34396751121192e-180	Pcdh7	15622
Tpm3	negbinomial.size	5.64234045094963e-181	2.81546265565449e-180	Tpm3	20587
Scg5	negbinomial.size	1.97556519095487e-180	9.84361703371887e-180	Scg5	19253
Dusp3	negbinomial.size	3.65384406331619e-180	1.81797169317447e-179	Dusp3	14127
Hprt	negbinomial.size	6.34717891226267e-180	3.15349766676878e-179	Hprt	17041
Nipsnap3b	negbinomial.size	7.93016420072225e-180	3.93431853234108e-179	Nipsnap3b	12070
Gfra2	negbinomial.size	9.28565448944724e-180	4.60019583243347e-179	Gfra2	11390
Kcnb1	negbinomial.size	1.09680799415066e-179	5.42589971891438e-179	Kcnb1	15374
Btbd8	negbinomial.size	1.77929005550778e-179	8.78954014544831e-179	Btbd8	12326
Tkt	negbinomial.size	3.68619548867539e-179	1.81834757462802e-178	Tkt	18850
Prune2	negbinomial.size	4.51562475914853e-179	2.22431559106132e-178	Prune2	6243
Kcnq3	negbinomial.size	8.17738250352957e-179	4.02229370152245e-178	Kcnq3	18422
Tmsb4x	negbinomial.size	2.70284620816452e-178	1.32758576910272e-177	Tmsb4x	21355
Acaca	negbinomial.size	6.8335035673933e-178	3.35171701963197e-177	Acaca	14164
Fus	negbinomial.size	1.75180477206885e-177	8.58011613894146e-177	Fus	20849
Sult4a1	negbinomial.size	2.17418790688296e-177	1.06338113915961e-176	Sult4a1	17889
Ttc7b	negbinomial.size	2.99765690597975e-177	1.46406072084131e-176	Ttc7b	14209
Actn1	negbinomial.size	5.42390393316614e-177	2.64530229960772e-176	Actn1	14324
Cmss1	negbinomial.size	6.33930947920996e-177	3.08739571674358e-176	Cmss1	8906
Sh3bp5	negbinomial.size	7.88264766685138e-177	3.83363132304758e-176	Sh3bp5	18325
Arrdc4	negbinomial.size	2.67206242680537e-176	1.29769782837679e-175	Arrdc4	8111
Palmd	negbinomial.size	2.77964938412954e-176	1.34805187126395e-175	Palmd	8563
Kcnab2	negbinomial.size	8.53759667241876e-176	4.134687420738e-175	Kcnab2	10487
Srsf3	negbinomial.size	1.26741822043858e-175	6.12940492321346e-175	Srsf3	19899
Arfgef3	negbinomial.size	1.60984572272699e-175	7.77454165115565e-175	Arfgef3	18215
Stxbp6	negbinomial.size	1.73492887938826e-175	8.36691259850231e-175	Stxbp6	5310
Rnf2	negbinomial.size	2.07948749790597e-175	1.00146029710869e-174	Rnf2	15419
St8sia4	negbinomial.size	2.22827594348211e-175	1.07162072880832e-174	St8sia4	7203
Edil3	negbinomial.size	9.86981943954345e-175	4.73998421762775e-174	Edil3	10815
Syncrip	negbinomial.size	1.0714055465816e-174	5.13828243381428e-174	Syncrip	19803
Miga1	negbinomial.size	1.24849024226803e-174	5.97924661102843e-174	Miga1	15115
Btf3	negbinomial.size	1.48018120223509e-174	7.0790383536257e-174	Btf3	18343
Mospd3	negbinomial.size	2.97276409365047e-174	1.41977239493431e-173	Mospd3	14824
Atp6v1e1	negbinomial.size	7.52274238389101e-174	3.58784937176459e-173	Atp6v1e1	20508
Tbc1d5	negbinomial.size	1.34290692939311e-173	6.39594155475092e-173	Tbc1d5	9471
Nr4a1	negbinomial.size	2.15887575054244e-173	1.02680412763403e-172	Nr4a1	7154
Uhmk1	negbinomial.size	6.25115442321986e-173	2.96908338698462e-172	Uhmk1	16827
Ryk	negbinomial.size	1.20580354773773e-172	5.71928523398129e-172	Ryk	12093
Habp4	negbinomial.size	1.27399182187394e-172	6.03442216862923e-172	Habp4	13841
Spock1	negbinomial.size	3.98265187043709e-172	1.88384889159168e-171	Spock1	18644
Mfsd4a	negbinomial.size	5.0743232149805e-172	2.39694091126234e-171	Mfsd4a	6591
Kdm6b	negbinomial.size	9.18818329432987e-172	4.33426187367774e-171	Kdm6b	11553
Baalc	negbinomial.size	1.52817305642549e-171	7.1988834431613e-171	Baalc	11345
Snrpn	negbinomial.size	2.48015780286581e-171	1.1667554350539e-170	Snrpn	20438
Gsto1	negbinomial.size	7.27629164834056e-171	3.41837211724081e-170	Gsto1	16053
Akap6	negbinomial.size	1.51530272429937e-170	7.109158025823e-170	Akap6	18917
Hnrnpa3	negbinomial.size	5.66702049464378e-170	2.6551182860251e-169	Hnrnpa3	20968
Dlgap1	negbinomial.size	2.97411156142903e-169	1.39154569398569e-168	Dlgap1	19486
Grin3a	negbinomial.size	6.14907347073084e-169	2.8731733010059e-168	Grin3a	9288
Ptp4a1	negbinomial.size	6.84263053793789e-169	3.19291935777021e-168	Ptp4a1	20208
Ephb2	negbinomial.size	1.14754953399423e-168	5.34748790942249e-168	Ephb2	13802
Agap1	negbinomial.size	1.17562322334432e-168	5.47092586281392e-168	Agap1	16086
Plppr3	negbinomial.size	2.52007566260789e-168	1.17117379044213e-167	Plppr3	14981
Ankrd12	negbinomial.size	2.60661165180415e-168	1.20976210130104e-167	Ankrd12	20478
Slc25a22	negbinomial.size	2.85248046094831e-168	1.32209597740329e-167	Slc25a22	19239
Tia1	negbinomial.size	2.69439757785672e-167	1.24715212283368e-166	Tia1	17170
Nras	negbinomial.size	3.63514503244573e-167	1.68034214150403e-166	Nras	19208
Abhd17c	negbinomial.size	5.22370384644691e-167	2.41142371414187e-166	Abhd17c	14748
Igsf3	negbinomial.size	1.10973113072085e-166	5.11602349049276e-166	Igsf3	14043
Stox2	negbinomial.size	1.45459651187278e-166	6.6969623406623e-166	Stox2	18477
Epha4	negbinomial.size	2.93859174647681e-166	1.35112613855985e-165	Epha4	19841
Pgam1	negbinomial.size	3.01218922543668e-166	1.3831235898182e-165	Pgam1	20545
Slc7a8	negbinomial.size	3.7621982368007e-166	1.72521520739347e-165	Slc7a8	10631
St3gal1	negbinomial.size	6.34762254787732e-166	2.90694173180642e-165	St3gal1	11971
Fam49b	negbinomial.size	1.29409245443935e-165	5.91854469560143e-165	Fam49b	20146
Usp22	negbinomial.size	1.29607690045741e-165	5.91977981121617e-165	Usp22	20936
Myrip	negbinomial.size	1.89158116994521e-165	8.62830882406976e-165	Myrip	6380
Ago1	negbinomial.size	1.89411897623563e-165	8.62848657644013e-165	Ago1	16956
Shisa4	negbinomial.size	7.30738867120215e-165	3.32442860100936e-164	Shisa4	13116
Cadm2	negbinomial.size	7.8283851092906e-165	3.55676497136584e-164	Cadm2	20423
Amer1	negbinomial.size	1.67477149700823e-164	7.59919313951302e-164	Amer1	8921
Drap1	negbinomial.size	1.71281220467004e-164	7.76160176210716e-164	Drap1	17957
Hspa2	negbinomial.size	2.0684925470685e-164	9.36108095023266e-164	Hspa2	4451
Atp6v1d	negbinomial.size	2.25327505660427e-164	1.01839774482389e-163	Atp6v1d	19798
Tcf4	negbinomial.size	3.43224742678002e-164	1.54922226989169e-163	Tcf4	21246
Necap1	negbinomial.size	3.78213521284686e-164	1.70492335378071e-163	Necap1	19068
Prr18	negbinomial.size	3.90173716613519e-164	1.75654477635786e-163	Prr18	8406
Kcnc4	negbinomial.size	6.82650298852819e-164	3.06925974210779e-163	Kcnc4	8409
N4bp2	negbinomial.size	1.36306528633094e-163	6.12049991378509e-163	N4bp2	7391
Dynlt3	negbinomial.size	2.40419893491623e-163	1.07814271717737e-162	Dynlt3	15438
Cxxc5	negbinomial.size	2.48034536335312e-163	1.11084728140834e-162	Cxxc5	10266
Gm42418	negbinomial.size	2.54681887080528e-163	1.13914061669568e-162	Gm42418	21390
Fau	negbinomial.size	3.2511203350167e-163	1.45227923891496e-162	Fau	19217
Dpy19l1	negbinomial.size	4.66064462509816e-163	2.0792255672434e-162	Dpy19l1	11468
Npnt	negbinomial.size	6.35133782934972e-163	2.82982832577349e-162	Npnt	4172
Nono	negbinomial.size	2.19637190543381e-162	9.77328890394711e-162	Nono	19976
Fgf12	negbinomial.size	4.4864173796381e-162	1.9937708123411e-161	Fgf12	15373
Epdr1	negbinomial.size	7.04332486054611e-162	3.12604122666655e-161	Epdr1	9597
Adh5	negbinomial.size	2.93429414349276e-161	1.30065695474718e-160	Adh5	15059
Ncl	negbinomial.size	5.01923678499369e-161	2.22197751520298e-160	Ncl	20998
Hcn4	negbinomial.size	6.07332851558086e-161	2.68517328608204e-160	Hcn4	8216
Mat2b	negbinomial.size	1.06876634169163e-160	4.71924575174067e-160	Mat2b	16803
Rasl11b	negbinomial.size	2.03629514887299e-160	8.97998358755866e-160	Rasl11b	9411
Dhx9	negbinomial.size	2.08695072366988e-160	9.19163373575521e-160	Dhx9	19928
Cpne2	negbinomial.size	2.10171942053451e-160	9.24488810077157e-160	Cpne2	8433
Slc25a1	negbinomial.size	2.15474351032103e-160	9.46606786404393e-160	Slc25a1	15198
Usp2	negbinomial.size	2.18856183602193e-160	9.60241933898823e-160	Usp2	7919
Slc26a7	negbinomial.size	7.40702286680272e-160	3.24574238059261e-159	Slc26a7	3851
Spock2	negbinomial.size	9.28616390643986e-160	4.06402078186779e-159	Spock2	20596
Sec61g	negbinomial.size	1.17752785949976e-159	5.14684012512997e-159	Sec61g	19052
Rab6b	negbinomial.size	2.05645270795698e-159	8.97715701716238e-159	Rab6b	20909
Trbc2	negbinomial.size	8.02609981851168e-159	3.49925791329809e-158	Trbc2	5279
Cadps2	negbinomial.size	8.98032325410079e-159	3.91034756575158e-158	Cadps2	5145
Smarca2	negbinomial.size	4.40601232169673e-158	1.9161159378865e-157	Smarca2	20953
Eif4ebp2	negbinomial.size	5.71407164191302e-158	2.48184772069505e-157	Eif4ebp2	14982
Kidins220	negbinomial.size	7.34037086774553e-158	3.18420861888509e-157	Kidins220	21007
Peli2	negbinomial.size	8.89907923315308e-158	3.85552328633345e-157	Peli2	6967
Plcb1	negbinomial.size	3.33838318556876e-157	1.44454099495851e-156	Plcb1	19145
Prkar1b	negbinomial.size	4.21251477256949e-157	1.82050231660606e-156	Prkar1b	20795
Ptk2b	negbinomial.size	4.299307844363e-157	1.85568874832318e-156	Ptk2b	14143
Arhgap26	negbinomial.size	4.58539289074041e-157	1.97669933230045e-156	Arhgap26	10528
Mgll	negbinomial.size	4.94567578487715e-157	2.12935392583302e-156	Mgll	5184
Napg	negbinomial.size	5.0513028662436e-157	2.17212313787536e-156	Napg	19014
Ldha	negbinomial.size	6.01214873877911e-157	2.58208328296073e-156	Ldha	19505
Sept2	negbinomial.size	1.24875678336205e-156	5.35646853782504e-156	Sept2	14515
Tmem38a	negbinomial.size	2.06748947247714e-156	8.85737115193992e-156	Tmem38a	10033
Trp53i11	negbinomial.size	3.79175299486732e-156	1.62241921824992e-155	Trp53i11	10731
Vasp	negbinomial.size	4.18181852980652e-156	1.78710635933439e-155	Vasp	6861
Rab10	negbinomial.size	4.89054578812736e-156	2.08739859164447e-155	Rab10	21049
Gpr85	negbinomial.size	1.40308436451405e-155	5.98129667983584e-155	Gpr85	17944
Kcnh7	negbinomial.size	1.54364346567721e-155	6.57238087174281e-155	Kcnh7	16894
Cend1	negbinomial.size	2.79454079983491e-155	1.18836815047167e-154	Cend1	13706
Dzank1	negbinomial.size	3.67448732674811e-155	1.56064018933102e-154	Dzank1	13297
Nipal3	negbinomial.size	4.27613185384272e-155	1.81394143627996e-154	Nipal3	5330
Spata2l	negbinomial.size	4.63136776148623e-155	1.96222243931435e-154	Spata2l	6182
Sertad4	negbinomial.size	4.8097464664665e-155	2.03530080253785e-154	Sertad4	11201
Serpini1	negbinomial.size	9.39945620609863e-155	3.97262206605368e-154	Serpini1	16423
Bcl7c	negbinomial.size	1.20015126550382e-154	5.06616420511578e-154	Bcl7c	9959
Kif21b	negbinomial.size	1.25080978172728e-154	5.27356065482821e-154	Kif21b	18702
Map7	negbinomial.size	1.25252979279266e-154	5.27437240794274e-154	Map7	5559
Stxbp1	negbinomial.size	2.18437873879657e-154	9.18716173576682e-154	Stxbp1	21318
Xrn2	negbinomial.size	6.33028550489026e-154	2.6591819766893e-153	Xrn2	18423
Pgbd5	negbinomial.size	7.59879594276988e-154	3.18817039980369e-153	Pgbd5	13559
Elovl2	negbinomial.size	1.30224909119064e-153	5.45711906781709e-153	Elovl2	11400
Hes6	negbinomial.size	1.77108892734558e-153	7.41281220136278e-153	Hes6	8838
Nln	negbinomial.size	2.20207131670823e-153	9.20551120652969e-153	Nln	15488
Brox	negbinomial.size	4.20301062149953e-153	1.75489669601426e-152	Brox	16905
Nalcn	negbinomial.size	7.16059494961916e-153	2.98617564746799e-152	Nalcn	12384
Rab3gap1	negbinomial.size	9.65065660713902e-153	4.01974876531376e-152	Rab3gap1	11740
Sqstm1	negbinomial.size	1.28481302993045e-152	5.34513179801188e-152	Sqstm1	19836
Cit	negbinomial.size	1.67925904553651e-152	6.97771538416072e-152	Cit	9854
Peg3	negbinomial.size	2.88940138112734e-152	1.19917102993182e-151	Peg3	16675
Tgoln1	negbinomial.size	6.00338420826823e-152	2.48855770361947e-151	Tgoln1	13431
Gpr88	negbinomial.size	9.95040455239515e-152	4.11975382726864e-151	Gpr88	5074
Hnrnpd	negbinomial.size	1.18535954777174e-151	4.90185211791114e-151	Hnrnpd	20601
Dlgap2	negbinomial.size	1.49098383953649e-151	6.15833396880321e-151	Dlgap2	7856
Tmem178	negbinomial.size	1.51694799848113e-151	6.25809012993471e-151	Tmem178	7300
2025-03-09	negbinomial.size	2.2264548085786e-151	9.1741628329617e-151	2025-03-09	13833
Sfxn1	negbinomial.size	2.89374342738256e-151	1.1909530458584e-150	Sfxn1	18311
Prkx	negbinomial.size	6.88265829010709e-151	2.82926417568331e-150	Prkx	8330
Prkcb	negbinomial.size	2.35976692365639e-150	9.688793326261e-150	Prkcb	20565
A830018L16Rik	negbinomial.size	2.94886941749293e-150	1.20931663878896e-149	A830018L16Rik	12781
Eif2s2	negbinomial.size	3.70403146052858e-150	1.5172029220884e-149	Eif2s2	19712
Rasl10a	negbinomial.size	4.90585618247294e-150	2.00709969171553e-149	Rasl10a	4589
Dpp6	negbinomial.size	8.49960641037684e-150	3.47327111657174e-149	Dpp6	16545
Rap1gds1	negbinomial.size	5.15612969838431e-149	2.10450541944693e-148	Rap1gds1	19296
Hdgfl3	negbinomial.size	6.24623296976693e-149	2.5464276794103e-148	Hdgfl3	20715
Lynx1	negbinomial.size	7.29647404380762e-149	2.97107604637591e-148	Lynx1	4432
Thra	negbinomial.size	1.62908546255754e-148	6.62571507916514e-148	Thra	21310
Atp6v0b	negbinomial.size	1.80522769867109e-148	7.33347205118973e-148	Atp6v0b	19032
Napa	negbinomial.size	1.84883517075367e-148	7.50179535207102e-148	Napa	18465
Gapdh	negbinomial.size	2.32985335070575e-148	9.44246903754339e-148	Gapdh	21281
Pianp	negbinomial.size	3.69916785777579e-148	1.49744743410314e-147	Pianp	19990
Ywhae	negbinomial.size	1.1312119664689e-147	4.57385822039476e-147	Ywhae	21351
Ano3	negbinomial.size	1.20036521181925e-147	4.84779073264548e-147	Ano3	7072
Spred1	negbinomial.size	1.25495722755095e-147	5.06234498450167e-147	Spred1	15764
Tef	negbinomial.size	2.17522293812323e-147	8.76434633061786e-147	Tef	12256
Txnrd1	negbinomial.size	2.31064278660205e-147	9.29912534048588e-147	Txnrd1	15867
Ppm1e	negbinomial.size	4.28632883755651e-147	1.72301437439845e-146	Ppm1e	18268
Rbfox2	negbinomial.size	3.02480317778973e-145	1.21449364801255e-144	Rbfox2	20970
Pbrm1	negbinomial.size	3.67195806456677e-145	1.47262150951789e-144	Pbrm1	18851
Cotl1	negbinomial.size	7.0290790021459e-145	2.81570879285496e-144	Cotl1	12214
Mn1	negbinomial.size	1.35227235052435e-144	5.41065634572488e-144	Mn1	13437
Snhg6	negbinomial.size	2.74553600334864e-144	1.09726109022718e-143	Snhg6	14426
Pard6g	negbinomial.size	3.22192588339446e-144	1.28616301449261e-143	Pard6g	7078
Fam102b	negbinomial.size	3.45267342277687e-144	1.37668375621808e-143	Fam102b	14457
Emc7	negbinomial.size	4.16845093684065e-144	1.66016852190436e-143	Emc7	16481
Abhd12	negbinomial.size	6.99159911326977e-144	2.78133545370052e-143	Abhd12	16298
Vat1	negbinomial.size	7.24010554493099e-144	2.87687968315843e-143	Vat1	11272
Lrrc4c	negbinomial.size	1.20696217160252e-143	4.79039123970517e-143	Lrrc4c	17778
Tuba1b	negbinomial.size	1.52535728130225e-143	6.04713971565635e-143	Tuba1b	20236
Dusp11	negbinomial.size	2.22101595158497e-143	8.79491752387948e-143	Dusp11	14735
Smim13	negbinomial.size	2.30293719456769e-143	9.1088684224997e-143	Smim13	17678
Tox3	negbinomial.size	2.69766724494803e-143	1.06579462206013e-142	Tox3	6108
Wbp2	negbinomial.size	1.48341620233517e-142	5.85398416761524e-142	Wbp2	20133
Necab3	negbinomial.size	3.68586323250244e-142	1.45288650020901e-141	Necab3	8714
Gab2	negbinomial.size	6.20938193957548e-142	2.44481138396284e-141	Gab2	10168
Abhd6	negbinomial.size	7.38017744565697e-142	2.90247753073502e-141	Abhd6	10684
Tmeff1	negbinomial.size	1.10686176398928e-141	4.34811566672924e-141	Tmeff1	20113
Ddx39b	negbinomial.size	1.24554627103066e-141	4.88735372030553e-141	Ddx39b	19559
Myef2	negbinomial.size	1.29495777656791e-141	5.07547015038478e-141	Myef2	18105
Cd47	negbinomial.size	2.1601561677048e-141	8.4569379218647e-141	Cd47	17567
Rufy3	negbinomial.size	3.42844294710326e-141	1.34070368022056e-140	Rufy3	20848
Gpr27	negbinomial.size	4.24828205664619e-141	1.65942510651576e-140	Gpr27	18712
Htr2a	negbinomial.size	4.31586531419319e-141	1.68391897513097e-140	Htr2a	4954
Frmd4b	negbinomial.size	8.20016160709252e-141	3.19584176402827e-140	Frmd4b	7381
Adra1b	negbinomial.size	8.31874488202266e-141	3.23840203806361e-140	Adra1b	3270
Bmp3	negbinomial.size	9.96065798426464e-141	3.87321531752993e-140	Bmp3	6556
Ctnnbip1	negbinomial.size	1.12762035070248e-140	4.37983472550694e-140	Ctnnbip1	16160
Rhou	negbinomial.size	1.19795213504817e-140	4.64778508125992e-140	Rhou	17145
Fgfr1op2	negbinomial.size	1.51676785359005e-140	5.8781138029702e-140	Fgfr1op2	13081
Ckb	negbinomial.size	3.65206501153263e-140	1.41374220681863e-139	Ckb	19412
Arc	negbinomial.size	4.99915193782003e-140	1.93304273698685e-139	Arc	3339
Eif3f	negbinomial.size	5.5090080296981e-140	2.12780813496058e-139	Eif3f	17404
Ociad2	negbinomial.size	1.12797918408937e-139	4.35185712029118e-139	Ociad2	11777
Brinp2	negbinomial.size	1.6977404212967e-139	6.54274294055524e-139	Brinp2	13541
Rimbp2	negbinomial.size	1.92594511483786e-139	7.41392249892433e-139	Rimbp2	14455
Tmem131l	negbinomial.size	4.02546790340698e-139	1.54787758022988e-138	Tmem131l	10653
Amotl2	negbinomial.size	4.14769914776408e-139	1.59310402193875e-138	Amotl2	6731
Bbc3	negbinomial.size	4.30160612408778e-139	1.65038288294168e-138	Bbc3	9314
Smarcc2	negbinomial.size	5.17061289011696e-139	1.9815900454577e-138	Smarcc2	20767
Micu2	negbinomial.size	7.27485282901827e-139	2.78492980250555e-138	Micu2	12477
Zcchc14	negbinomial.size	8.50760577861396e-139	3.25324061501152e-138	Zcchc14	17503
Nrcam	negbinomial.size	1.51658154245983e-138	5.79287175455064e-138	Nrcam	18770
Bnip3	negbinomial.size	3.62176729067237e-138	1.38187430438582e-137	Bnip3	15181
Vstm2a	negbinomial.size	4.15229544151675e-138	1.58254703747873e-137	Vstm2a	12908
Otx1	negbinomial.size	5.19073628163624e-138	1.97614248957993e-137	Otx1	3639
Nin	negbinomial.size	1.07035471857391e-137	4.07041282294683e-137	Nin	10370
Bcl9l	negbinomial.size	1.3586472211466e-137	5.16106584666578e-137	Bcl9l	16080
Trim28	negbinomial.size	1.96998811321834e-137	7.47513071971752e-137	Trim28	17859
Pdk2	negbinomial.size	2.06214864917115e-137	7.81624509943795e-137	Pdk2	7924
Prmt8	negbinomial.size	2.41780582669474e-137	9.15425824515014e-137	Prmt8	15672
Ogfrl1	negbinomial.size	4.88203031747219e-137	1.84640204668472e-136	Ogfrl1	16038
Nkiras1	negbinomial.size	6.54675102906977e-137	2.47329664150743e-136	Nkiras1	14051
Cyth3	negbinomial.size	1.08017376062993e-136	4.0763278638854e-136	Cyth3	11093
Bmi1	negbinomial.size	1.4509778439473e-136	5.46967957985809e-136	Bmi1	14359
Gde1	negbinomial.size	3.16481866063286e-136	1.19172506381301e-135	Gde1	17126
Slain2	negbinomial.size	3.74925484005203e-136	1.41025892839866e-135	Slain2	12692
Snrpg	negbinomial.size	4.95430696452706e-136	1.86150402051273e-135	Snrpg	16412
Mpp6	negbinomial.size	5.14609433263568e-136	1.93146344897728e-135	Mpp6	12846
Tsn	negbinomial.size	9.28472555504125e-136	3.48101599799755e-135	Tsn	20161
Calm1	negbinomial.size	2.10767997570903e-135	7.89351296759574e-135	Calm1	21376
Srsf7	negbinomial.size	3.93550344354584e-135	1.47229614198958e-134	Srsf7	17127
Sorcs1	negbinomial.size	4.31065008295515e-135	1.6108955342472e-134	Sorcs1	5769
Hnrnpdl	negbinomial.size	4.54197529038125e-135	1.69550710029043e-134	Hnrnpdl	19995
Stmn3	negbinomial.size	6.54967727498528e-135	2.44233646117972e-134	Stmn3	21191
Camta2	negbinomial.size	7.05837029205311e-135	2.62918582723402e-134	Camta2	13276
Gm40841	negbinomial.size	2.50651128557495e-134	9.32649080720936e-134	Gm40841	6794
Pole4	negbinomial.size	6.17803071935117e-134	2.29631217157369e-133	Pole4	16104
Sec62	negbinomial.size	7.47131332955178e-134	2.77402633623035e-133	Sec62	20076
Smpd1	negbinomial.size	1.2202544400677e-133	4.52582017352713e-133	Smpd1	14476
Calm2	negbinomial.size	1.36898375985928e-133	5.07199669827692e-133	Calm2	21345
Sytl2	negbinomial.size	2.40705906832424e-133	8.90844047473053e-133	Sytl2	5485
Bcl9	negbinomial.size	2.81317241709332e-133	1.04003044499178e-132	Bcl9	17819
Cbx3	negbinomial.size	3.63154602672138e-133	1.34114742569721e-132	Cbx3	20792
Plxna3	negbinomial.size	5.73728030138146e-133	2.11654154708015e-132	Plxna3	11712
Sgtb	negbinomial.size	7.82869850662489e-133	2.88500490324181e-132	Sgtb	11039
Kctd5	negbinomial.size	9.26046519702791e-133	3.40899640995068e-132	Kctd5	11955
Cntn1	negbinomial.size	1.45557731091885e-132	5.35261816251629e-132	Cntn1	19951
Sms	negbinomial.size	4.59030898521023e-132	1.6862060559501e-131	Sms	19986
Lsm14b	negbinomial.size	8.15132730084001e-132	2.99112998616371e-131	Lsm14b	18604
Mex3d	negbinomial.size	1.36020010213491e-131	4.98595642534167e-131	Mex3d	10603
Bsn	negbinomial.size	1.375182298533e-131	5.03552966790502e-131	Bsn	18222
Arhgef12	negbinomial.size	2.7225765224075e-131	9.95874653800117e-131	Arhgef12	19932
Cpd	negbinomial.size	2.98934226631867e-131	1.09229617413739e-130	Cpd	15626
Uchl3	negbinomial.size	3.17087779193292e-131	1.15740391284824e-130	Uchl3	14626
C2cd2l	negbinomial.size	3.32522812968663e-131	1.21246174570306e-130	C2cd2l	13147
Eef1e1	negbinomial.size	3.7340572673746e-131	1.36009490973043e-130	Eef1e1	13593
Plxnb1	negbinomial.size	4.72967623454387e-131	1.72092434540358e-130	Plxnb1	6109
Igsf9b	negbinomial.size	5.06179230959854e-131	1.83982829947829e-130	Igsf9b	11221
Zbtb7a	negbinomial.size	6.31024564865116e-131	2.29119644845347e-130	Zbtb7a	10266
Mdga1	negbinomial.size	7.2921302283622e-131	2.64492916791331e-130	Mdga1	6648
Pls3	negbinomial.size	1.26107870629018e-130	4.56925999246588e-130	Pls3	13481
Hnrnpf	negbinomial.size	1.4719672045e-130	5.32778066786008e-130	Hnrnpf	17265
Yipf4	negbinomial.size	1.5225033341156e-130	5.50492566774991e-130	Yipf4	12810
Junb	negbinomial.size	1.78562177580636e-130	6.44953137223781e-130	Junb	5169
Cct3	negbinomial.size	2.04468397245306e-130	7.37752743665664e-130	Cct3	17432
Gm10419	negbinomial.size	5.21316437720428e-130	1.87902469671048e-129	Gm10419	9782
Cnksr2	negbinomial.size	5.46782702252117e-130	1.96875982364605e-129	Cnksr2	19409
Dclk2	negbinomial.size	9.52697948637193e-130	3.4267354340044e-129	Dclk2	16766
Arsb	negbinomial.size	9.9091081490669e-130	3.56047351079376e-129	Arsb	9281
Bend6	negbinomial.size	1.66170812061567e-129	5.9645302915654e-129	Bend6	18917
Zfp266	negbinomial.size	2.43886078733903e-129	8.74494942749915e-129	Zfp266	13327
Pea15a	negbinomial.size	4.08253240954337e-129	1.46234278113623e-128	Pea15a	19029
Cdipt	negbinomial.size	7.51391324673959e-129	2.68865724777117e-128	Cdipt	15328
Pcmt1	negbinomial.size	1.21747594865866e-128	4.35190936927365e-128	Pcmt1	19043
Ncald	negbinomial.size	1.34574392372987e-128	4.80543305960626e-128	Ncald	19619
Zfp41	negbinomial.size	1.41234081788811e-128	5.03802979769385e-128	Zfp41	7864
Neto1	negbinomial.size	1.43440692923785e-128	5.11146246301164e-128	Neto1	9156
Gng3	negbinomial.size	2.73509362682185e-128	9.73636937465551e-128	Gng3	20638
Sez6l2	negbinomial.size	4.26076371743302e-128	1.5151819893199e-127	Sez6l2	19483
Ptbp2	negbinomial.size	4.3585257942557e-128	1.54835283616923e-127	Ptbp2	19447
Ppip5k2	negbinomial.size	7.37009572694271e-128	2.61551290289139e-127	Ppip5k2	10715
Atp6ap1	negbinomial.size	1.2392757233632e-127	4.39344874001347e-127	Atp6ap1	19744
Gabra2	negbinomial.size	1.4492385956635e-127	5.13253422648826e-127	Gabra2	15044
Etl4	negbinomial.size	1.63930531013108e-127	5.79971438102727e-127	Etl4	6138
Tmem59	negbinomial.size	2.22277301464987e-127	7.85592141206347e-127	Tmem59	18985
Ak4	negbinomial.size	5.11653663667189e-127	1.80648272049366e-126	Ak4	6295
Mtfp1	negbinomial.size	1.35166952078125e-126	4.76743090424683e-126	Mtfp1	5422
Wls	negbinomial.size	1.70954359330055e-126	6.02352451802736e-126	Wls	5034
Mink1	negbinomial.size	1.75962035836317e-126	6.19364841735783e-126	Mink1	11545
Susd5	negbinomial.size	2.67457102733199e-126	9.40457612767551e-126	Susd5	2370
Lrrtm3	negbinomial.size	3.34636149267845e-126	1.17548181426436e-125	Lrrtm3	7269
Cntn4	negbinomial.size	3.68038193659311e-126	1.29149988079838e-125	Cntn4	6245
Qser1	negbinomial.size	5.33256291044463e-126	1.86937459185435e-125	Qser1	10317
Stx1b	negbinomial.size	5.67906257666578e-126	1.98882384150375e-125	Stx1b	20131
Maged2	negbinomial.size	9.6745663485029e-126	3.38462792313886e-125	Maged2	11167
Adgra1	negbinomial.size	1.23289210052218e-125	4.30888301933509e-125	Adgra1	5014
Sema4c	negbinomial.size	1.34162462217626e-125	4.68415553121803e-125	Sema4c	9878
Nova2	negbinomial.size	1.53412917545188e-125	5.3508566089246e-125	Nova2	19733
Vangl2	negbinomial.size	1.57868411384244e-125	5.50070256821185e-125	Vangl2	7628
Rab3c	negbinomial.size	1.80370102114276e-125	6.27840688105439e-125	Rab3c	20189
Pdgfb	negbinomial.size	3.13227042051034e-125	1.08919735770616e-124	Pdgfb	5257
Cux1	negbinomial.size	3.48584578834046e-125	1.21092811943055e-124	Cux1	12076
Tardbp	negbinomial.size	3.72171496913703e-125	1.29156600888745e-124	Tardbp	20108
Rasgef1b	negbinomial.size	4.59050269334833e-125	1.59146644579636e-124	Rasgef1b	8153
Nr1d2	negbinomial.size	5.63002991526644e-125	1.94989902682197e-124	Nr1d2	7529
Zdhhc22	negbinomial.size	6.65125027941285e-125	2.30127928004134e-124	Zdhhc22	5576
Cic	negbinomial.size	7.66218764402633e-125	2.64840179527757e-124	Cic	16721
Nbea	negbinomial.size	8.6799587452344e-125	2.99718975472944e-124	Nbea	20969
Cetn3	negbinomial.size	8.87692353333438e-125	3.06213955650386e-124	Cetn3	16666
Lsm11	negbinomial.size	1.59027172331501e-124	5.48024776507658e-124	Lsm11	14873
C230004F18Rik	negbinomial.size	1.64830515067511e-124	5.67457396339098e-124	C230004F18Rik	15098
Tgfbr1	negbinomial.size	3.79209198742102e-124	1.30419259288494e-123	Tgfbr1	8570
Hsbp1	negbinomial.size	6.06553561960641e-124	2.08400940243791e-123	Hsbp1	20152
Deptor	negbinomial.size	6.69135039479673e-124	2.29674283431741e-123	Deptor	4508
Mex3b	negbinomial.size	9.11196088383801e-124	3.12448867248189e-123	Mex3b	12126
Nap1l2	negbinomial.size	1.02189091744638e-123	3.50058466065711e-123	Nap1l2	14406
Kdm5b	negbinomial.size	1.02463338617994e-123	3.50650057728379e-123	Kdm5b	17305
Actr1b	negbinomial.size	1.23216147446337e-123	4.21252828843764e-123	Actr1b	17415
Tspan3	negbinomial.size	1.58723938701968e-123	5.42110544350046e-123	Tspan3	20669
Rnf112	negbinomial.size	2.1610846069904e-123	7.37374026476072e-123	Rnf112	10646
Fam19a2	negbinomial.size	3.04959723853353e-123	1.0395122669947e-122	Fam19a2	10766
Neurl1a	negbinomial.size	3.39227327292447e-123	1.15517944885682e-122	Neurl1a	4137
AC149090.1	negbinomial.size	5.21699030981795e-123	1.77480468372428e-122	AC149090.1	15099
Mir124.2hg	negbinomial.size	6.04883337013085e-123	2.05576984518325e-122	Mir124.2hg	15658
Foxg1	negbinomial.size	8.62488869914667e-123	2.92839141378107e-122	Foxg1	18783
Mgat5	negbinomial.size	1.02341105697515e-122	3.47135400759841e-122	Mgat5	14411
Zcchc18	negbinomial.size	1.26170856613438e-122	4.2754462010422e-122	Zcchc18	20834
Chga	negbinomial.size	1.70481600377138e-122	5.77130358923783e-122	Chga	17007
Vmp1	negbinomial.size	1.73488848628898e-122	5.86735547811543e-122	Vmp1	17244
Rhobtb3	negbinomial.size	2.75873349022655e-122	9.32084808390633e-122	Rhobtb3	8332
Soga1	negbinomial.size	3.93281574538922e-122	1.32746947886891e-121	Soga1	7388
Aplp1	negbinomial.size	4.0594130096811e-122	1.36886260961219e-121	Aplp1	21295
Setbp1	negbinomial.size	4.16625986808232e-122	1.40352149507202e-121	Setbp1	15801
B2m	negbinomial.size	5.003968711462e-122	1.68408420669379e-121	B2m	8280
Fam107b	negbinomial.size	5.97733386838701e-122	2.00971118281795e-121	Fam107b	6010
Il1rapl1	negbinomial.size	3.68854809012957e-121	1.23896464544916e-120	Il1rapl1	6652
Picalm	negbinomial.size	3.72616724588792e-121	1.25038440233731e-120	Picalm	20373
Kalrn	negbinomial.size	6.09956873385554e-121	2.04483600368963e-120	Kalrn	18950
Slit2	negbinomial.size	1.46090261222043e-120	4.89281932104475e-120	Slit2	6538
Igip	negbinomial.size	1.92180185692518e-120	6.43021493407234e-120	Igip	9310
Arap2	negbinomial.size	2.05450303685773e-120	6.8609274528721e-120	Arap2	11406
Hdac4	negbinomial.size	2.05264736222356e-120	6.8609274528721e-120	Hdac4	11125
Mfap2	negbinomial.size	2.07069201156298e-120	6.90830871104056e-120	Mfap2	5502
Vegfd	negbinomial.size	2.52154628379412e-120	8.40434297098563e-120	Vegfd	2850
Bhlhe22	negbinomial.size	3.11278157849623e-120	1.03649322956099e-119	Bhlhe22	16599
Srsf1	negbinomial.size	4.52616046983471e-120	1.5056678325953e-119	Srsf1	19169
Tmem196	negbinomial.size	4.61112884935448e-120	1.53245696985765e-119	Tmem196	7721
Adam22	negbinomial.size	8.19802799235242e-120	2.72190294784547e-119	Adam22	17789
Rap2c	negbinomial.size	1.41823937024111e-119	4.70430407823492e-119	Rap2c	14386
Cntnap2	negbinomial.size	3.2717314293784e-119	1.08419276637655e-118	Cntnap2	11384
Fam57b	negbinomial.size	3.32177076276116e-119	1.09971950563895e-118	Fam57b	16098
Fmnl2	negbinomial.size	4.92616720271947e-119	1.62931564664658e-118	Fmnl2	12652
Hnrnpm	negbinomial.size	9.13427062547921e-119	3.01824272438083e-118	Hnrnpm	17515
Hnrnpr	negbinomial.size	1.04115076883148e-118	3.43699197397237e-118	Hnrnpr	19617
Kcnmb2	negbinomial.size	1.12921019747645e-118	3.72412876015871e-118	Kcnmb2	3849
Tpm1	negbinomial.size	1.2010993043598e-118	3.95743883392595e-118	Tpm1	18098
Syngr3	negbinomial.size	1.77487019609008e-118	5.84235156062826e-118	Syngr3	19502
Pabpc4	negbinomial.size	2.53839767649351e-118	8.34770207326866e-118	Pabpc4	12101
Klf13	negbinomial.size	3.68692951409552e-118	1.21131946833224e-117	Klf13	14592
Fam117b	negbinomial.size	4.39641505355359e-118	1.44304383839549e-117	Fam117b	19568
Eno1b	negbinomial.size	5.60074401982279e-118	1.83659725550314e-117	Eno1b	14128
Cacna1e	negbinomial.size	7.13058277434346e-118	2.33604386335939e-117	Cacna1e	17112
Astn1	negbinomial.size	1.09194446489707e-117	3.57391870833137e-117	Astn1	18790
Grina	negbinomial.size	1.13659445285388e-117	3.71653470237163e-117	Grina	19490
Kifc2	negbinomial.size	1.82708069250681e-117	5.9686940692772e-117	Kifc2	15738
Hip1	negbinomial.size	1.84171194855933e-117	6.01080468655517e-117	Hip1	13006
Pcdh17	negbinomial.size	2.48615873645987e-117	8.10642692823034e-117	Pcdh17	17835
Tcf25	negbinomial.size	2.60686822935395e-117	8.49199622260302e-117	Tcf25	20844
Nlk	negbinomial.size	2.78148544247344e-117	9.05228014407237e-117	Nlk	15993
Fbln1	negbinomial.size	3.54178366493034e-117	1.15157994303244e-116	Fbln1	3474
Nell1	negbinomial.size	3.76021106926577e-117	1.22144955994118e-116	Nell1	4934
Atl1	negbinomial.size	6.55932818313763e-117	2.12869926845622e-116	Atl1	17951
Hecw1	negbinomial.size	6.71822857026687e-117	2.17822002376822e-116	Hecw1	19442
Ckmt1	negbinomial.size	1.14166536344341e-116	3.69809615381812e-116	Ckmt1	11433
Rfx7	negbinomial.size	1.14730989324768e-116	3.71289696474624e-116	Rfx7	15223
Mmp24	negbinomial.size	1.8870213244786e-116	6.10101557436762e-116	Mmp24	14509
Micu3	negbinomial.size	1.93091203363839e-116	6.23708068489557e-116	Micu3	17506
Dcakd	negbinomial.size	4.58020298491684e-116	1.47807858943157e-115	Dcakd	18321
Fam174a	negbinomial.size	4.79527288720887e-116	1.54603896167434e-115	Fam174a	11086
Efr3a	negbinomial.size	5.11978195369118e-116	1.64912379534474e-115	Efr3a	14010
Kmt2a	negbinomial.size	5.32593365387429e-116	1.71392813670344e-115	Kmt2a	19477
Eif2s3x	negbinomial.size	8.96543643072379e-116	2.88246294183326e-115	Eif2s3x	19103
Ppm1g	negbinomial.size	1.30189346582318e-115	4.18180291859297e-115	Ppm1g	18534
Agap3	negbinomial.size	1.34050068557706e-115	4.3018112149606e-115	Agap3	18647
Fabp7	negbinomial.size	2.497640853838e-115	8.00775660938033e-115	Fabp7	5108
Sobp	negbinomial.size	2.7385060297358e-115	8.77185651268805e-115	Sobp	20727
Nans	negbinomial.size	3.0315628115103e-115	9.70156291765065e-115	Nans	9578
Snx10	negbinomial.size	4.26239020891895e-115	1.36278086957381e-114	Snx10	19581
Lmo3	negbinomial.size	4.34826834499613e-115	1.38895195145899e-114	Lmo3	9881
Dock11	negbinomial.size	5.44825229552392e-115	1.738707502444e-114	Dock11	3891
Lin7b	negbinomial.size	5.49794541383901e-115	1.75294603083897e-114	Lin7b	6689
Sptssa	negbinomial.size	6.79096920437212e-115	2.16321186925248e-114	Sptssa	13230
Stum	negbinomial.size	7.83964334019978e-115	2.49495746117142e-114	Stum	14516
Phf6	negbinomial.size	8.08036953717405e-115	2.56920036941639e-114	Phf6	12316
Gnb5	negbinomial.size	1.06953449547439e-114	3.39751850310311e-114	Gnb5	15503
Kat6a	negbinomial.size	1.19918622095245e-114	3.80587318101914e-114	Kat6a	16473
Tmem47	negbinomial.size	1.34946151814437e-114	4.27887109472224e-114	Tmem47	11044
Fam171a2	negbinomial.size	1.91691122774527e-114	6.07256373339854e-114	Fam171a2	18727
Lin7a	negbinomial.size	2.11537194955899e-114	6.69512313641357e-114	Lin7a	7453
Ifngr2	negbinomial.size	3.12066271709955e-114	9.86780985544392e-114	Ifngr2	18502
Plekhb2	negbinomial.size	4.14743155798897e-114	1.31025445285781e-113	Plekhb2	15439
Id2	negbinomial.size	4.44132606087981e-114	1.40181891117166e-113	Id2	16348
Armcx6	negbinomial.size	4.80163248242217e-114	1.51415862664874e-113	Armcx6	5491
Tsg101	negbinomial.size	9.09682129718033e-114	2.86599670977771e-113	Tsg101	18091
Ankrd44	negbinomial.size	1.04698516408646e-113	3.29556952742985e-113	Ankrd44	7980
Rsl1d1	negbinomial.size	1.48660873186168e-113	4.67510013763059e-113	Rsl1d1	17682
Sfswap	negbinomial.size	1.78550064782661e-113	5.60994880522775e-113	Sfswap	16004
Ptprt	negbinomial.size	1.87112394604295e-113	5.87362816880575e-113	Ptprt	17154
Lpl	negbinomial.size	2.28232424296787e-113	7.15791608625619e-113	Lpl	9364
Pcdh1	negbinomial.size	8.3062207977049e-113	2.60266609931715e-112	Pcdh1	13407
Lancl3	negbinomial.size	9.41734191561076e-113	2.94814883359963e-112	Lancl3	6471
Gm1673	negbinomial.size	1.56582768223645e-112	4.89746647351672e-112	Gm1673	13485
Ankrd33b	negbinomial.size	2.00901161664672e-112	6.27793403826345e-112	Ankrd33b	3653
Nell2	negbinomial.size	2.85333820943964e-112	8.90829732115286e-112	Nell2	21001
Ilf3	negbinomial.size	3.37697676518769e-112	1.05336050317914e-111	Ilf3	18130
Ss18l1	negbinomial.size	3.74479689175763e-112	1.16703823711544e-111	Ss18l1	15983
Pip4k2c	negbinomial.size	3.86272753465165e-112	1.20270497539695e-111	Pip4k2c	9058
Wnt4	negbinomial.size	4.62373347070395e-112	1.43835600669736e-111	Wnt4	4324
Nop58	negbinomial.size	5.57381471867892e-112	1.73234763488734e-111	Nop58	17890
Rtn4r	negbinomial.size	5.70108175937935e-112	1.77030893121735e-111	Rtn4r	15542
Mcf2l	negbinomial.size	6.28186372511444e-112	1.94890165703685e-111	Mcf2l	17119
Dis3	negbinomial.size	6.63563735517742e-112	2.05680931664521e-111	Dis3	11031
Mpzl1	negbinomial.size	6.68024200829087e-112	2.0687780856169e-111	Mpzl1	11444
Pik3c2b	negbinomial.size	8.63557179639141e-112	2.67192019829207e-111	Pik3c2b	7569
Gpm6a	negbinomial.size	9.07350767002928e-112	2.80490796639312e-111	Gpm6a	21363
Kcnj3	negbinomial.size	1.74263043810176e-111	5.38220295417297e-111	Kcnj3	12808
Rnf157	negbinomial.size	1.79573400048433e-111	5.54125961007362e-111	Rnf157	14334
Mad2l2	negbinomial.size	2.07076218744923e-111	6.38423377969839e-111	Mad2l2	7128
Jak2	negbinomial.size	4.39599173607586e-111	1.35409094243264e-110	Jak2	12675
Mboat7	negbinomial.size	5.6755158771659e-111	1.74666277396202e-110	Mboat7	16401
Foxp1	negbinomial.size	6.92929221172238e-111	2.13061852244678e-110	Foxp1	16787
Srsf11	negbinomial.size	9.52940056777636e-111	2.92749289684446e-110	Srsf11	19871
Myt1l	negbinomial.size	1.40625076867684e-110	4.31625235932546e-110	Myt1l	21154
Tubb4b	negbinomial.size	1.88249141893465e-110	5.77286222875786e-110	Tubb4b	18475
Igsf9	negbinomial.size	1.88997256066043e-110	5.79066127059492e-110	Igsf9	6652
Ptprr	negbinomial.size	1.97950336074617e-110	6.05959672398628e-110	Ptprr	7722
Nyap2	negbinomial.size	2.97465150562951e-110	9.09784911332037e-110	Nyap2	12521
Sumo2	negbinomial.size	3.06269187069995e-110	9.35882745975834e-110	Sumo2	20982
Palm	negbinomial.size	4.83657283220922e-110	1.47663006097422e-109	Palm	16110
Zfp326	negbinomial.size	5.24542842379737e-110	1.60004102008589e-109	Zfp326	16255
Bsg	negbinomial.size	5.44872830283698e-110	1.66058771665455e-109	Bsg	20584
Saraf	negbinomial.size	7.54705938808257e-110	2.29805961790556e-109	Saraf	16045
Mtus1	negbinomial.size	9.73351606513526e-110	2.96121858792177e-109	Mtus1	8521
Trove2	negbinomial.size	2.05651193516825e-109	6.25099974659857e-109	Trove2	17894
Rnps1	negbinomial.size	2.37995790751963e-109	7.22778773497385e-109	Rnps1	20132
Nrbp2	negbinomial.size	3.06307297597365e-108	9.29419243061248e-108	Nrbp2	17410
Hey1	negbinomial.size	3.15292248572582e-108	9.55842084566397e-108	Hey1	6618
Synj2	negbinomial.size	3.18753039445741e-108	9.6548618000539e-108	Synj2	4854
Prickle2	negbinomial.size	3.34979610381343e-108	1.01374635814792e-107	Prickle2	14309
Camk1d	negbinomial.size	5.46610568604607e-108	1.65275507302251e-107	Camk1d	15911
Kctd1	negbinomial.size	6.39495049094336e-108	1.93191286484929e-107	Kctd1	10653
Tmem91	negbinomial.size	6.95033521929181e-108	2.09785904827051e-107	Tmem91	3359
Tmem150a	negbinomial.size	9.04747639764791e-108	2.72846602629504e-107	Tmem150a	7296
Vav3	negbinomial.size	1.06603888276261e-107	3.21207003680566e-107	Vav3	6401
Ank	negbinomial.size	1.42852019908313e-107	4.30050588268009e-107	Ank	17789
Svop	negbinomial.size	1.52972482853812e-107	4.60116710186597e-107	Svop	15427
Dlg3	negbinomial.size	1.85093708478294e-107	5.56247672215447e-107	Dlg3	17195
Cbx1	negbinomial.size	2.12141343743196e-107	6.36977443430657e-107	Cbx1	16577
Dhx57	negbinomial.size	2.70452380008251e-107	8.11357140024753e-107	Dhx57	16977
Homer1	negbinomial.size	3.17960813705131e-107	9.53054418163035e-107	Homer1	18543
Pdzd4	negbinomial.size	3.97476379362442e-107	1.19036074409238e-106	Pdzd4	15609
Eid1	negbinomial.size	4.78151000877509e-107	1.43072392203643e-106	Eid1	21210
Cct5	negbinomial.size	7.88443229015439e-107	2.35713806908252e-106	Cct5	19296
Tmbim6	negbinomial.size	1.68398248646791e-106	5.03009647558278e-106	Tmbim6	19580
Ldb2	negbinomial.size	1.86124604455691e-106	5.55478184257133e-106	Ldb2	18624
Ryr3	negbinomial.size	1.86872538892865e-106	5.57228736439605e-106	Ryr3	9420
Slitrk1	negbinomial.size	2.30266792376177e-106	6.86032126035322e-106	Slitrk1	16109
Hnmt	negbinomial.size	2.3916098368643e-106	7.11916272990727e-106	Hnmt	6505
Dusp6	negbinomial.size	2.75460062397427e-106	8.19262356122581e-106	Dusp6	11783
Fam171b	negbinomial.size	2.91958416635653e-106	8.6758383187858e-106	Fam171b	20827
Add2	negbinomial.size	2.95036297449947e-106	8.7597621246317e-106	Add2	20443
Fez1	negbinomial.size	3.40451714826381e-106	1.00994825712671e-105	Fez1	20557
Ddx21	negbinomial.size	4.32697328130428e-106	1.28249259573766e-105	Ddx21	11114
Khdrbs1	negbinomial.size	5.06871014130688e-106	1.50105112503711e-105	Khdrbs1	19133
Hmgcr	negbinomial.size	1.25041897839265e-105	3.69982582038544e-105	Hmgcr	19944
Gabra5	negbinomial.size	1.50115826366013e-105	4.43792764076919e-105	Gabra5	17943
Kcng1	negbinomial.size	2.31687328341776e-105	6.84359576359413e-105	Kcng1	7713
Tmem14a	negbinomial.size	2.79648252663577e-105	8.25320868758402e-105	Tmem14a	10605
Dlg5	negbinomial.size	2.80362257201731e-105	8.26721497965479e-105	Dlg5	10045
Gpc5	negbinomial.size	3.6562135622207e-105	1.0772103609512e-104	Gpc5	5867
Nsa2	negbinomial.size	4.17018760430487e-105	1.22759231011634e-104	Nsa2	16295
Kcnt2	negbinomial.size	5.46838620465268e-105	1.60837628319129e-104	Kcnt2	10380
Gm11808	negbinomial.size	5.54657465133217e-105	1.62998487413191e-104	Gm11808	15269
Dtx1	negbinomial.size	6.34773574231471e-105	1.86383771413373e-104	Dtx1	16483
Eef2k	negbinomial.size	7.74615473307044e-105	2.2725125142984e-104	Eef2k	12240
Ogfod1	negbinomial.size	9.08171775290408e-105	2.66206887952273e-104	Ogfod1	9312
Scamp5	negbinomial.size	9.63413665872168e-105	2.82160083821594e-104	Scamp5	17773
Pcm1	negbinomial.size	1.51334547782134e-104	4.4284592668789e-104	Pcm1	19430
Klf10	negbinomial.size	2.04245746311577e-104	5.9717236410997e-104	Klf10	8058
Agrn	negbinomial.size	2.15769700680434e-104	6.30332298180659e-104	Agrn	17439
Map1a	negbinomial.size	2.5556990311708e-104	7.45970308929228e-104	Map1a	17259
Eif3e	negbinomial.size	4.88991871194948e-104	1.42608862435486e-103	Eif3e	19437
Map9	negbinomial.size	8.44871402492939e-104	2.46189109941613e-103	Map9	20707
Tceal5	negbinomial.size	1.09016947207056e-103	3.17399256919026e-103	Tceal5	15100
Kcnip3	negbinomial.size	1.33389830096602e-103	3.88032926136114e-103	Kcnip3	9052
Laptm4b	negbinomial.size	1.57682150194799e-103	4.5831352240963e-103	Laptm4b	4075
Mpped2	negbinomial.size	2.60999832896536e-103	7.579751244674e-103	Mpped2	18534
Aff2	negbinomial.size	2.9510950149093e-103	8.56313536679143e-103	Aff2	10883
Pde7a	negbinomial.size	4.83961143430836e-103	1.40312160223902e-102	Pde7a	13625
Ptprj	negbinomial.size	6.35898624667584e-103	1.84207881793387e-102	Ptprj	12057
Hmgn2	negbinomial.size	9.56230963831499e-103	2.76769951224658e-102	Hmgn2	16958
Amph	negbinomial.size	1.02548585789543e-102	2.96566387547145e-102	Amph	16568
Prmt2	negbinomial.size	1.37985824310282e-102	3.98715524136741e-102	Prmt2	17325
Ypel3	negbinomial.size	1.61287379236302e-102	4.65656622494105e-102	Ypel3	19308
Pa2g4	negbinomial.size	1.66843923621586e-102	4.81296631800616e-102	Pa2g4	19079
Tbc1d14	negbinomial.size	2.07664464131524e-102	5.98552082342365e-102	Tbc1d14	16397
Zc3h7b	negbinomial.size	2.36392589103278e-102	6.80786997642717e-102	Zc3h7b	16459
Tpp1	negbinomial.size	3.4667324509614e-102	9.97552262764143e-102	Tpp1	5038
Rnasel	negbinomial.size	4.52512818304605e-102	1.30102145012973e-101	Rnasel	8336
Ociad1	negbinomial.size	7.93634447232511e-102	2.27988331638424e-101	Ociad1	20795
X4930402H24Rik	negbinomial.size	8.34212363959413e-102	2.39445992747453e-101	X4930402H24Rik	15251
Mapre2	negbinomial.size	1.05483273533786e-101	3.02519720525053e-101	Mapre2	20992
Csf2ra	negbinomial.size	1.22291346175002e-101	3.50433210242559e-101	Csf2ra	12193
Cbarp	negbinomial.size	2.11796814025463e-101	6.0641326602813e-101	Cbarp	18763
Stx1a	negbinomial.size	2.90695576413969e-101	8.31625373121322e-101	Stx1a	18683
Nap1l4	negbinomial.size	2.94171250159601e-101	8.40871959272435e-101	Nap1l4	19548
G6pdx	negbinomial.size	3.23252950494886e-101	9.23236094341474e-101	G6pdx	9716
Bdh1	negbinomial.size	3.54853887098012e-101	1.01265328276813e-100	Bdh1	16496
Lrrc4	negbinomial.size	4.94693656776638e-101	1.41055094702703e-100	Lrrc4	13660
Mast2	negbinomial.size	7.94554367197294e-101	2.26369325902001e-100	Mast2	14178
Cpt1c	negbinomial.size	1.27224647558306e-100	3.62165464154024e-100	Cpt1c	11843
Nppc	negbinomial.size	1.52824301557908e-100	4.34680653442714e-100	Nppc	3358
Extl2	negbinomial.size	1.67948169197463e-100	4.77304549990814e-100	Extl2	14113
Cspg5	negbinomial.size	3.29614324195954e-100	9.35985412375517e-100	Cspg5	19881
Ssbp3	negbinomial.size	3.48426933263422e-100	9.88593426917498e-100	Ssbp3	20591
2025-03-04	negbinomial.size	3.75086700569666e-100	1.06336155752632e-99	2025-03-04	13263
Dmtn	negbinomial.size	6.66410677875128e-100	1.88770801534275e-99	Dmtn	18194
Dact2	negbinomial.size	8.42414918995538e-100	2.38431042237016e-99	Dact2	4869
Reep1	negbinomial.size	9.79784393276173e-100	2.77083989351566e-99	Reep1	20823
Zmiz2	negbinomial.size	1.35790397992564e-99	3.83702327551819e-99	Zmiz2	17221
Cnnm1	negbinomial.size	1.40486146211888e-99	3.96646494578619e-99	Cnnm1	8166
Synpo	negbinomial.size	1.91540930695215e-99	5.40351988309296e-99	Synpo	8489
Ar	negbinomial.size	2.34763415105189e-99	6.61745365190382e-99	Ar	3994
Itgav	negbinomial.size	2.45626812388372e-99	6.91802106995962e-99	Itgav	4494
Kdm1a	negbinomial.size	3.31331503422647e-99	9.32426798140506e-99	Kdm1a	17571
Slc25a3	negbinomial.size	3.72862794653717e-99	1.04844888431538e-98	Slc25a3	20533
Pcmtd2	negbinomial.size	4.30017449187824e-99	1.20817758506555e-98	Pcmtd2	16102
Tmem106b	negbinomial.size	4.50886459557272e-99	1.26578125597664e-98	Tmem106b	18792
Csmd1	negbinomial.size	5.14277449557113e-99	1.442567045752e-98	Csmd1	11634
Rgs2	negbinomial.size	6.93038783596005e-99	1.94242120110147e-98	Rgs2	9882
Jup	negbinomial.size	1.46373934287412e-98	4.0991824419662e-98	Jup	11150
Trp53	negbinomial.size	1.69519882302225e-98	4.7435344699318e-98	Trp53	10378
Pgk1	negbinomial.size	1.82448245645635e-98	5.10116430942817e-98	Pgk1	19526
Acsl4	negbinomial.size	1.85082413453305e-98	5.170627618562e-98	Acsl4	15421
Mapk8	negbinomial.size	2.22441672515426e-98	6.20930553917353e-98	Mapk8	20362
Igf1r	negbinomial.size	3.0657251059543e-98	8.55084716547673e-98	Igf1r	13915
Dgat2	negbinomial.size	3.46063365013315e-98	9.64452622591587e-98	Dgat2	9309
Brd3	negbinomial.size	8.76774110003757e-98	2.4415330660024e-97	Brd3	18569
Ccser2	negbinomial.size	9.11022944053336e-98	2.53486077825638e-97	Ccser2	19719
Sinhcaf	negbinomial.size	1.22094395524251e-97	3.39446012677325e-97	Sinhcaf	4641
Cd81	negbinomial.size	1.394355534424e-97	3.87345909924866e-97	Cd81	18927
Spock3	negbinomial.size	1.50551025388124e-97	4.17888015004173e-97	Spock3	6369
Ttc39b	negbinomial.size	1.84380543638504e-97	5.11378327055226e-97	Ttc39b	5007
Gpr22	negbinomial.size	1.9298522078709e-97	5.3481377799183e-97	Gpr22	10268
Zmat2	negbinomial.size	2.14264462432806e-97	5.93308090441444e-97	Zmat2	20236
Etnk1	negbinomial.size	2.2437400985079e-97	6.20804051293893e-97	Etnk1	20563
Smpd3	negbinomial.size	4.11282578206315e-97	1.13703662333579e-96	Smpd3	18595
Capza1	negbinomial.size	4.40268780570405e-97	1.21619847944769e-96	Capza1	13532
Parp8	negbinomial.size	4.58041993412707e-97	1.26428377558279e-96	Parp8	8830
Adrb1	negbinomial.size	4.65320041550995e-97	1.28334672801564e-96	Adrb1	4687
Tmx4	negbinomial.size	5.63236714947488e-97	1.55215991756878e-96	Tmx4	18902
Cdh4	negbinomial.size	6.1998433920591e-97	1.70718175700001e-96	Cdh4	7476
Arhgap44	negbinomial.size	9.13098991540728e-97	2.51229547234273e-96	Arhgap44	11175
Nop56	negbinomial.size	1.22610848172362e-96	3.37082212371948e-96	Nop56	18874
Cib2	negbinomial.size	1.70594496642142e-96	4.68625932303354e-96	Cib2	16179
Pnn	negbinomial.size	4.01343138654566e-96	1.10161991873944e-95	Pnn	17352
Sema3e	negbinomial.size	4.51000182381724e-96	1.23693695771572e-95	Sema3e	2573
Cnot6	negbinomial.size	4.57445204652201e-96	1.25361769179687e-95	Cnot6	15899
Ankrd34a	negbinomial.size	5.08520270874812e-96	1.39248254982611e-95	Ankrd34a	11431
Pdap1	negbinomial.size	6.63106797291283e-96	1.81434847151093e-95	Pdap1	20258
2025-03-01	negbinomial.size	7.86096643740753e-96	2.14916208300619e-95	2025-03-01	16639
Kcnk9	negbinomial.size	1.16457455453048e-95	3.18138919050138e-95	Kcnk9	10576
Spats2l	negbinomial.size	1.17266115511202e-95	3.20094780126625e-95	Spats2l	7553
Wiz	negbinomial.size	1.31800953112455e-95	3.59485537991553e-95	Wiz	14504
Gls	negbinomial.size	1.5934501336857e-95	4.3426861180874e-95	Gls	20661
Kcnb2	negbinomial.size	1.77548343166828e-95	4.834971837185e-95	Kcnb2	13031
Phc1	negbinomial.size	2.34558759838271e-95	6.38243812231325e-95	Phc1	11750
Cat	negbinomial.size	2.53758817654332e-95	6.89944249890085e-95	Cat	11340
Rras2	negbinomial.size	2.63489755649439e-95	7.15838022232504e-95	Rras2	13315
Cd63	negbinomial.size	2.80085865741408e-95	7.60327432708398e-95	Cd63	6875
Nhsl2	negbinomial.size	2.8796724673891e-95	7.81108329135471e-95	Nhsl2	6873
Mapk6	negbinomial.size	3.0584263953929e-95	8.28943982989928e-95	Mapk6	18815
Mmd	negbinomial.size	3.09456400373347e-95	8.380807454817e-95	Mmd	17875
Pum3	negbinomial.size	5.58471706076657e-95	1.51128746166356e-94	Pum3	16331
Erc1	negbinomial.size	5.68560869944208e-95	1.53738503047561e-94	Erc1	18166
Med13	negbinomial.size	5.74263964650193e-95	1.55159113453609e-94	Med13	17054
Oxct1	negbinomial.size	8.05451712355848e-95	2.17453069801778e-94	Oxct1	20818
Cyld	negbinomial.size	1.06666961214463e-94	2.87750794588703e-94	Cyld	13181
Snrpe	negbinomial.size	1.63309285750348e-94	4.40208402572953e-94	Snrpe	16968
Hook2	negbinomial.size	1.75253682594991e-94	4.7203663494579e-94	Hook2	8088
Srrm2	negbinomial.size	2.38929978991694e-94	6.43043817192766e-94	Srrm2	20790
Phlda1	negbinomial.size	3.42679786501259e-94	9.21552416502216e-94	Phlda1	5212
Cdk19	negbinomial.size	3.77390937611054e-94	1.01410965569725e-93	Cdk19	16606
Lnpep	negbinomial.size	3.77732183411968e-94	1.01423734783944e-93	Lnpep	14878
Calm3	negbinomial.size	4.06534283740362e-94	1.09072484984885e-93	Calm3	21055
Eno1	negbinomial.size	4.86389195515715e-94	1.30396109636317e-93	Eno1	19214
Cuedc1	negbinomial.size	4.89609105279236e-94	1.31157505083724e-93	Cuedc1	10674
Map6d1	negbinomial.size	6.47115599766462e-94	1.73216291937488e-93	Map6d1	4934
Zbtb10	negbinomial.size	6.68937009291188e-94	1.78918628433964e-93	Zbtb10	10518
Atxn1	negbinomial.size	7.45509339381708e-94	1.99244872204724e-93	Atxn1	14643
Eprs	negbinomial.size	1.00145784825175e-93	2.67442687549366e-93	Eprs	18802
Mmp17	negbinomial.size	1.21264107306699e-93	3.23589615556438e-93	Mmp17	13635
Crtac1	negbinomial.size	1.37040689961347e-93	3.65406565588056e-93	Crtac1	4900
Ddx17	negbinomial.size	1.3966929352372e-93	3.72128140846764e-93	Ddx17	20756
Mef2c	negbinomial.size	1.45459538627966e-93	3.87256582021871e-93	Mef2c	21011
Nab2	negbinomial.size	1.64539770266991e-93	4.37716353414422e-93	Nab2	6612
Cdh12	negbinomial.size	1.97556636977142e-93	5.25144778662102e-93	Cdh12	8947
Atf6	negbinomial.size	1.99449432353144e-93	5.29768376858006e-93	Atf6	10492
Gpsm1	negbinomial.size	2.20875100697769e-93	5.86227304157875e-93	Gpsm1	10631
Fnbp4	negbinomial.size	2.59549677666012e-93	6.88344882473687e-93	Fnbp4	12951
Hint1	negbinomial.size	2.61314806725724e-93	6.92494265252437e-93	Hint1	19519
Camsap3	negbinomial.size	3.68542418055892e-93	9.75902584008433e-93	Camsap3	11744
Dazap1	negbinomial.size	6.61062473246092e-93	1.74915610737069e-92	Dazap1	14404
Fnip2	negbinomial.size	6.97218910059761e-93	1.84341263126827e-92	Fnip2	9162
Nt5dc3	negbinomial.size	9.13217455070311e-93	2.41265483730511e-92	Nt5dc3	14804
Ppp1cc	negbinomial.size	9.62109610710015e-93	2.53988110533768e-92	Ppp1cc	18490
Gnai2	negbinomial.size	1.0201438752936e-92	2.6910288780663e-92	Gnai2	18636
Snrpd3	negbinomial.size	2.35416632618669e-92	6.20529490406309e-92	Snrpd3	19664
Ctbp2	negbinomial.size	2.45589755306533e-92	6.46850820040776e-92	Ctbp2	9287
Arglu1	negbinomial.size	2.67201587139717e-92	7.03237103958417e-92	Arglu1	18669
Zfp946	negbinomial.size	2.76117456466328e-92	7.26148954438866e-92	Zfp946	9236
Kif21a	negbinomial.size	2.77879384457053e-92	7.30226418972758e-92	Kif21a	19295
Nsdhl	negbinomial.size	3.74170570855791e-92	9.82517856399274e-92	Nsdhl	11889
Ccsap	negbinomial.size	4.63846207968639e-92	1.21706759583261e-91	Ccsap	7420
Ptgs2	negbinomial.size	6.13745047500132e-92	1.60915842750035e-91	Ptgs2	1735
Camkk2	negbinomial.size	8.11199401963639e-92	2.12524395673782e-91	Camkk2	19075
Srsf10	negbinomial.size	1.96715238476641e-91	5.14979316497226e-91	Srsf10	16615
Slc35f1	negbinomial.size	2.02541559524455e-91	5.29830306846925e-91	Slc35f1	19546
Pcyt1a	negbinomial.size	2.10377478775497e-91	5.49911759433604e-91	Pcyt1a	11357
Ncan	negbinomial.size	2.30054195083858e-91	6.00890420290894e-91	Ncan	18601
Penk	negbinomial.size	3.99120680945298e-91	1.04169592691165e-90	Penk	2162
Ppm1l	negbinomial.size	4.0432833605235e-91	1.05449074349605e-90	Ppm1l	17003
Flot1	negbinomial.size	4.04760352167221e-91	1.05482075172333e-90	Flot1	14494
Pcdh11x	negbinomial.size	4.37464293049563e-91	1.13918869072409e-90	Pcdh11x	5186
Zfp846	negbinomial.size	4.96021393623198e-91	1.29070223977461e-90	Zfp846	11921
Serbp1	negbinomial.size	5.23573695943685e-91	1.36137046091381e-90	Serbp1	21136
Gm47283	negbinomial.size	5.3675223024514e-91	1.3945864943841e-90	Gm47283	11297
Lpgat1	negbinomial.size	5.41327903547154e-91	1.40541748191603e-90	Lpgat1	19578
Phf24	negbinomial.size	6.18060785927441e-91	1.60342892096728e-90	Phf24	16966
Fam208b	negbinomial.size	7.71876497775612e-91	2.00096812824263e-90	Fam208b	13334
Plxna2	negbinomial.size	8.48930086549575e-91	2.19906645825633e-90	Plxna2	19570
Wdr6	negbinomial.size	1.33489455251131e-90	3.45531550961135e-90	Wdr6	19984
Dbp	negbinomial.size	1.45091047104463e-90	3.7528043869042e-90	Dbp	4187
Large1	negbinomial.size	1.7264735379144e-90	4.46221042396589e-90	Large1	15079
Leng8	negbinomial.size	2.22332411034355e-90	5.74206294167262e-90	Leng8	15634
Anapc1	negbinomial.size	2.53441176291402e-90	6.54060076034537e-90	Anapc1	14242
Resp18	negbinomial.size	4.08284684673582e-90	1.05288051992373e-89	Resp18	8076
Prpf40a	negbinomial.size	4.25971684893487e-90	1.09767181189344e-89	Prpf40a	17943
Vstm2b	negbinomial.size	4.31506912277214e-90	1.11110616561761e-89	Vstm2b	7134
Ier5	negbinomial.size	4.41725451220936e-90	1.13657077724731e-89	Ier5	8542
Cacna1a	negbinomial.size	4.78889353865554e-90	1.23127694631255e-89	Cacna1a	16633
Pmepa1	negbinomial.size	6.67932228450003e-90	1.7160490958615e-89	Pmepa1	14113
Fam19a5	negbinomial.size	6.76464886190516e-90	1.7366789977813e-89	Fam19a5	12662
Lix1	negbinomial.size	7.40199567498133e-90	1.89889235257879e-89	Lix1	12862
Rock1	negbinomial.size	1.28944777843473e-89	3.3054663540721e-89	Rock1	11090
Plekha1	negbinomial.size	1.63551926707093e-89	4.18950150533822e-89	Plekha1	16071
Pde8b	negbinomial.size	2.04184216590426e-89	5.22644996209594e-89	Pde8b	3676
Hsph1	negbinomial.size	2.18726791428731e-89	5.59454526521042e-89	Hsph1	20102
Kcnab1	negbinomial.size	2.20981056791346e-89	5.64802064471145e-89	Kcnab1	9161
Kcnc2	negbinomial.size	3.12763222047981e-89	7.9879541844059e-89	Kcnc2	4369
Nfe2l1	negbinomial.size	3.99013736566993e-89	1.01832552281288e-88	Nfe2l1	15544
Zfp512	negbinomial.size	4.28093840008531e-89	1.09173414294642e-88	Zfp512	16639
Fhl2	negbinomial.size	4.85813861581769e-89	1.23801864504933e-88	Fhl2	10489
Gnaq	negbinomial.size	5.67705911960885e-89	1.44564049705084e-88	Gnaq	21008
Arl4c	negbinomial.size	6.90305092938612e-89	1.75653904636479e-88	Arl4c	15414
Deaf1	negbinomial.size	7.28692609768756e-89	1.85285388919846e-88	Deaf1	15619
Atic	negbinomial.size	1.23347654485738e-88	3.13406512832416e-88	Atic	14677
Rxfp1	negbinomial.size	1.61309683257529e-88	4.09560541388418e-88	Rxfp1	2046
Ppme1	negbinomial.size	1.64861766273627e-88	4.18271623029268e-88	Ppme1	18104
Ccdc50	negbinomial.size	2.02697643522356e-88	5.13887638093022e-88	Ccdc50	18042
Lpcat1	negbinomial.size	2.0410059438561e-88	5.17064822020185e-88	Lpcat1	14651
Tmod1	negbinomial.size	2.07748887340569e-88	5.25921486793977e-88	Tmod1	4923
Tesc	negbinomial.size	3.31952225102268e-88	8.39729694709255e-88	Tesc	2850
Nf2	negbinomial.size	4.48491432860881e-88	1.1337049177662e-87	Nf2	15954
Sulf1	negbinomial.size	5.03088475829927e-88	1.2707860329486e-87	Sulf1	2558
Ash2l	negbinomial.size	6.21186102870053e-88	1.56795000965665e-87	Ash2l	14626
Arpp19	negbinomial.size	6.8964878236628e-88	1.73948666582233e-87	Arpp19	19297
Hba.a2	negbinomial.size	8.83517910761588e-88	2.2268520772699e-87	Hba.a2	2035
Dnajb14	negbinomial.size	1.29297240032968e-87	3.25647972161809e-87	Dnajb14	16507
Tnrc18	negbinomial.size	1.70760165276697e-87	4.29763010714602e-87	Tnrc18	15494
Enpp5	negbinomial.size	3.36160775794661e-87	8.45421091637994e-87	Enpp5	17319
Zbtb41	negbinomial.size	3.4803653810746e-87	8.7465077589888e-87	Zbtb41	11364
X1110004F10Rik	negbinomial.size	3.81056890600766e-87	9.56937776905052e-87	X1110004F10Rik	19935
Snx6	negbinomial.size	4.45019543763891e-87	1.11675325916912e-86	Snx6	15137
Dnajb9	negbinomial.size	4.79591023545508e-87	1.20263457102588e-86	Dnajb9	11591
Acvr1c	negbinomial.size	5.46177097670275e-87	1.36861358363967e-86	Acvr1c	4413
Ppp1r9a	negbinomial.size	9.14416859971605e-87	2.28968920774616e-86	Ppp1r9a	19274
Wnt9a	negbinomial.size	9.31583362345477e-87	2.33098358708618e-86	Wnt9a	3698
Basp1	negbinomial.size	1.27417007618496e-86	3.18588651199613e-86	Basp1	21378
Slc7a14	negbinomial.size	1.63566496647732e-86	4.08679531783372e-86	Slc7a14	13915
Ppp1r12a	negbinomial.size	1.76194061734128e-86	4.39911854785208e-86	Ppp1r12a	16749
Zfp90	negbinomial.size	1.99401070478459e-86	4.97494144770316e-86	Zfp90	9693
Raf1	negbinomial.size	2.39428825083373e-86	5.96929771128438e-86	Raf1	14044
Luc7l3	negbinomial.size	3.13910188330756e-86	7.82057633698486e-86	Luc7l3	19815
Pcyt1b	negbinomial.size	6.33262123209404e-86	1.57653504790344e-85	Pcyt1b	16104
Kcnq5	negbinomial.size	7.7431673687056e-86	1.92630813574499e-85	Kcnq5	16037
Thoc2	negbinomial.size	8.16406802893423e-86	2.0295555726357e-85	Thoc2	17465
Col6a1	negbinomial.size	1.10020914625816e-85	2.73310948347442e-85	Col6a1	1278
Gm17750	negbinomial.size	1.15574445555523e-85	2.86900474840562e-85	Gm17750	5341
Slco3a1	negbinomial.size	1.35131390117954e-85	3.35207392296908e-85	Slco3a1	14338
Tmem245	negbinomial.size	1.4912710226898e-85	3.69659644030716e-85	Tmem245	15601
Me1	negbinomial.size	1.90377495156962e-85	4.71573522795546e-85	Me1	16335
Hist3h2ba	negbinomial.size	2.05882367068768e-85	5.0961420321753e-85	Hist3h2ba	12171
Rnf152	negbinomial.size	2.30745276090742e-85	5.70747448668577e-85	Rnf152	3855
Trpc4	negbinomial.size	3.62839530436085e-85	8.96839583819472e-85	Trpc4	8231
Prkar1a	negbinomial.size	3.76931738306966e-85	9.31005216290381e-85	Prkar1a	21153
Ilf2	negbinomial.size	3.85932379076422e-85	9.5255504285267e-85	Ilf2	18517
Dlgap3	negbinomial.size	4.15746859425497e-85	1.02540993256874e-84	Dlgap3	13588
Atg9a	negbinomial.size	5.52475800494781e-85	1.36166947830726e-84	Atg9a	12979
Tcp1	negbinomial.size	5.95108428788153e-85	1.46569857675142e-84	Tcp1	20290
Ap2m1	negbinomial.size	6.40953692141022e-85	1.57748617174836e-84	Ap2m1	21328
Lpcat4	negbinomial.size	6.50575505843892e-85	1.60002651116735e-84	Lpcat4	9409
Usp3	negbinomial.size	1.18509486296111e-84	2.91254986605317e-84	Usp3	9427
Fut9	negbinomial.size	1.20636714826899e-84	2.96272102629647e-84	Fut9	19677
X2900055J20Rik	negbinomial.size	1.39932226438121e-84	3.43415762537905e-84	X2900055J20Rik	4355
Trim24	negbinomial.size	1.45163019668709e-84	3.55999933889241e-84	Trim24	14499
Syt5	negbinomial.size	1.57586195682778e-84	3.86192429874118e-84	Syt5	19631
Anapc5	negbinomial.size	1.82145096302852e-84	4.46061714562942e-84	Anapc5	18771
Trappc4	negbinomial.size	2.47798294510834e-84	6.06412126822047e-84	Trappc4	18170
Prdm2	negbinomial.size	2.57483188348573e-84	6.29666748843925e-84	Prdm2	16941
Coro1a	negbinomial.size	3.58408975209133e-84	8.75857177209579e-84	Coro1a	16495
Zmiz1	negbinomial.size	3.65444185211389e-84	8.92417801651292e-84	Zmiz1	19820
Lrp8	negbinomial.size	4.17679227776287e-84	1.01925538764065e-83	Lrp8	18730
Kif1bp	negbinomial.size	5.69319046129533e-84	1.38831826715062e-83	Kif1bp	18317
Gaa	negbinomial.size	6.09972350745253e-84	1.48640404172432e-83	Gaa	12284
Sltm	negbinomial.size	7.60195384377244e-84	1.85116689862808e-83	Sltm	16872
Cirbp	negbinomial.size	1.0407248926345e-83	2.53250391421208e-83	Cirbp	14089
Fmnl1	negbinomial.size	1.65698861841731e-83	4.02928288689787e-83	Fmnl1	7254
Bbip1	negbinomial.size	1.8979200323335e-83	4.6119056098857e-83	Bbip1	15116
Sgip1	negbinomial.size	1.97343298667611e-83	4.79202820182321e-83	Sgip1	19777
Zbtb5	negbinomial.size	2.02891345796476e-83	4.92328754065517e-83	Zbtb5	7673
Kcnh1	negbinomial.size	2.27713729230339e-83	5.52173811118232e-83	Kcnh1	9115
Ccdc85c	negbinomial.size	2.42093055641638e-83	5.86629699039e-83	Ccdc85c	12024
Nmt1	negbinomial.size	2.45544730628806e-83	5.94576405933568e-83	Nmt1	13307
Rnf14	negbinomial.size	2.84787917186902e-83	6.89118905428431e-83	Rnf14	20934
Kcnk1	negbinomial.size	3.29714502178757e-83	7.97271831949053e-83	Kcnk1	9302
Cnr1	negbinomial.size	5.02975592401938e-83	1.2153776910874e-82	Cnr1	20216
Zfp428	negbinomial.size	5.21837549499394e-83	1.26007346742756e-82	Zfp428	10888
Rnd1	negbinomial.size	5.40681066187377e-83	1.30466227920686e-82	Rnd1	10036
Atp11c	negbinomial.size	6.06358403531655e-83	1.46211980963324e-82	Atp11c	7118
Nat8l	negbinomial.size	1.46604026082561e-82	3.53261480853511e-82	Nat8l	9571
Tmem132a	negbinomial.size	1.49665407437088e-82	3.60386786527382e-82	Tmem132a	18441
Mtfr1l	negbinomial.size	1.99888270917552e-82	4.80985504862933e-82	Mtfr1l	16639
Tubb4a	negbinomial.size	2.10291186857791e-82	5.05665367841191e-82	Tubb4a	21092
Gnas	negbinomial.size	2.3994344406355e-82	5.76565561831203e-82	Gnas	21384
Limk1	negbinomial.size	2.57183109561174e-82	6.17561388953223e-82	Limk1	9268
Tm9sf2	negbinomial.size	2.69187581960198e-82	6.45937957267938e-82	Tm9sf2	16530
Lrtm2	negbinomial.size	3.20599011333757e-82	7.68769712594072e-82	Lrtm2	4679
Ankrd10	negbinomial.size	3.31800228315137e-82	7.95077160563613e-82	Ankrd10	14013
Cyp26b1	negbinomial.size	3.33827155070545e-82	7.99379449693892e-82	Cyp26b1	1781
Kcnh5	negbinomial.size	3.3842771077088e-82	8.09834293341544e-82	Kcnh5	4874
Grm1	negbinomial.size	5.91825617683679e-82	1.41521735308985e-81	Grm1	7881
Zbtb16	negbinomial.size	6.45047846230057e-82	1.54141883254837e-81	Zbtb16	5781
Unc5d	negbinomial.size	6.56094397413821e-82	1.56673164195707e-81	Unc5d	10867
Cygb	negbinomial.size	6.69392261017653e-82	1.5973818087726e-81	Cygb	6802
Ephx4	negbinomial.size	8.16847502731723e-82	1.94791051583746e-81	Ephx4	7849
Tmem132d	negbinomial.size	8.2873450108448e-82	1.97489318995494e-81	Tmem132d	3850
Sik3	negbinomial.size	1.01920045810737e-81	2.42710288403085e-81	Sik3	11277
Psme1	negbinomial.size	1.04496190530933e-81	2.48673567128402e-81	Psme1	13502
Chfr	negbinomial.size	1.49276536650686e-81	3.54994408439957e-81	Chfr	12055
Zrsr1	negbinomial.size	1.53931039523678e-81	3.65811341689787e-81	Zrsr1	12174
Fbxl19	negbinomial.size	1.64681656017894e-81	3.91090617764641e-81	Fbxl19	12707
Ndfip2	negbinomial.size	1.69910951040225e-81	4.03231968344947e-81	Ndfip2	17545
Gm30648	negbinomial.size	1.9022751274667e-81	4.51137088952096e-81	Gm30648	2472
Itpr1	negbinomial.size	2.39179750562318e-81	5.66841234517286e-81	Itpr1	18499
Trp53bp1	negbinomial.size	2.78772482478423e-81	6.60220426610421e-81	Trp53bp1	18826
Acsl5	negbinomial.size	2.99959957100271e-81	7.09912084898721e-81	Acsl5	11284
Fth1	negbinomial.size	3.57687775800324e-81	8.45956088930492e-81	Fth1	21119
Cystm1	negbinomial.size	3.68027498387354e-81	8.69814477708099e-81	Cystm1	11322
Eps15	negbinomial.size	3.89963417679139e-81	9.21028509744233e-81	Eps15	19059
AI480526	negbinomial.size	4.10445552030255e-81	9.68741278988701e-81	AI480526	9581
Ncs1	negbinomial.size	4.44933990488267e-81	1.04942422756556e-80	Ncs1	15823
Sec61b	negbinomial.size	5.30735402843715e-81	1.25094153311901e-80	Sec61b	13624
Elmod1	negbinomial.size	5.37619550241353e-81	1.26630307434065e-80	Elmod1	20433
Phyhipl	negbinomial.size	5.54802117287261e-81	1.30588392024057e-80	Phyhipl	19495
Hrk	negbinomial.size	9.74009911357796e-81	2.2910464740589e-80	Hrk	8605
Enah	negbinomial.size	1.01405368454343e-80	2.38361291540398e-80	Enah	19273
Jcad	negbinomial.size	1.4531476297761e-80	3.41341412626998e-80	Jcad	5501
Fam189a1	negbinomial.size	2.16370756482112e-80	5.07904977656515e-80	Fam189a1	9065
Ptp4a2	negbinomial.size	2.45168176153369e-80	5.75112576261944e-80	Ptp4a2	20087
Kcnh3	negbinomial.size	2.92651591777275e-80	6.86032550174427e-80	Kcnh3	5442
Slc6a11	negbinomial.size	3.16742241601404e-80	7.42002008310481e-80	Slc6a11	11705
Pitpnm3	negbinomial.size	3.28882109324826e-80	7.69918592202458e-80	Pitpnm3	4285
Pou2f2	negbinomial.size	5.37009495130683e-80	1.25629660344597e-79	Pou2f2	8446
Pdcd4	negbinomial.size	5.58111471198142e-80	1.30477922142667e-79	Pdcd4	14169
Klc1	negbinomial.size	6.16941419637391e-80	1.44133878349656e-79	Klc1	20901
Epb41l3	negbinomial.size	6.20196143057205e-80	1.44796300336479e-79	Epb41l3	13196
Pnpo	negbinomial.size	6.21174708673725e-80	1.44926774935836e-79	Pnpo	7444
Pclo	negbinomial.size	1.23752514257874e-79	2.88533039657286e-79	Pclo	20269
Kmt2e	negbinomial.size	1.2919874789208e-79	3.01027851870007e-79	Kmt2e	20851
Chrm3	negbinomial.size	1.82482610176984e-79	4.2489039308235e-79	Chrm3	5271
Ramp3	negbinomial.size	1.85947400641063e-79	4.32666020494334e-79	Ramp3	5706
D10Jhu81e	negbinomial.size	1.97693064000015e-79	4.59686296290944e-79	D10Jhu81e	10714
Cyp20a1	negbinomial.size	1.98082198825339e-79	4.60281179370052e-79	Cyp20a1	7620
Kcna1	negbinomial.size	2.03334343318972e-79	4.72167779072234e-79	Kcna1	7266
Snap91	negbinomial.size	2.41728718687806e-79	5.60947087116259e-79	Snap91	20911
Lzts3	negbinomial.size	2.60663590810803e-79	6.04480442625723e-79	Lzts3	8570
Agfg1	negbinomial.size	3.08577060798984e-79	7.15111805999257e-79	Agfg1	19350
Erf	negbinomial.size	3.09532084858959e-79	7.16843922882619e-79	Erf	7538
Lipg	negbinomial.size	3.25283590390276e-79	7.52817853631115e-79	Lipg	4371
Cpsf6	negbinomial.size	3.54421390781211e-79	8.19703323755874e-79	Cpsf6	18665
Opn3	negbinomial.size	3.67550434121187e-79	8.49499095729891e-79	Opn3	3024
Ntrk3	negbinomial.size	4.28676046537296e-79	9.90112634577448e-79	Ntrk3	19010
Kmt2c	negbinomial.size	5.32212066594107e-79	1.22842798526033e-78	Kmt2c	17096
Taldo1	negbinomial.size	6.79954924540606e-79	1.56839302233715e-78	Taldo1	17223
Cnih3	negbinomial.size	8.87725479134948e-79	2.04627241619024e-78	Cnih3	10909
Rgs14	negbinomial.size	1.24096392598454e-78	2.85860469407913e-78	Rgs14	2562
Tmem178b	negbinomial.size	1.36273461318098e-78	3.13701507954261e-78	Tmem178b	19154
X6330403K07Rik	negbinomial.size	1.39513103938849e-78	3.20945201799363e-78	X6330403K07Rik	21001
Cdk14	negbinomial.size	1.55275827771392e-78	3.56968996867254e-78	Cdk14	16950
Apaf1	negbinomial.size	2.05165442586149e-78	4.71348152528259e-78	Apaf1	9636
Kcnj2	negbinomial.size	2.28945720994997e-78	5.25631366087584e-78	Kcnj2	6598
Khdrbs2	negbinomial.size	2.61009867646705e-78	5.98848553477789e-78	Khdrbs2	9054
Atp1a2	negbinomial.size	3.23916228670658e-78	7.42684420716986e-78	Atp1a2	3737
Bptf	negbinomial.size	3.78715840231146e-78	8.67754343940376e-78	Bptf	18363
Adgrl1	negbinomial.size	3.82224166607863e-78	8.75212232955538e-78	Adgrl1	21155
Hexdc	negbinomial.size	3.85608094501076e-78	8.82375580061111e-78	Hexdc	11905
Snrpc	negbinomial.size	3.9946343229959e-78	9.13474987900984e-78	Snrpc	15319
Tcerg1	negbinomial.size	5.0690991569993e-78	1.15841160748634e-77	Tcerg1	18707
Mta2	negbinomial.size	5.11324932075976e-78	1.16772816829256e-77	Mta2	12745
Pi4ka	negbinomial.size	5.85101392770456e-78	1.33533054146489e-77	Pi4ka	15988
E330009J07Rik	negbinomial.size	6.45181806276651e-78	1.47147475368116e-77	E330009J07Rik	8858
Rwdd2a	negbinomial.size	6.80549914014174e-78	1.55111475451547e-77	Rwdd2a	5634
Arid1a	negbinomial.size	6.92168829004928e-78	1.57655604653959e-77	Arid1a	19171
Rab6a	negbinomial.size	8.24227422245558e-78	1.87610895782064e-77	Rab6a	21286
Paqr8	negbinomial.size	8.990683197923e-78	2.0451139052983e-77	Paqr8	8182
Ddx6	negbinomial.size	1.43577188061995e-77	3.26380533494449e-77	Ddx6	20325
Nrxn1	negbinomial.size	1.53974918128509e-77	3.49786442301145e-77	Nrxn1	21208
Tacc2	negbinomial.size	1.73541052805665e-77	3.93975841773808e-77	Tacc2	18119
Plxnb2	negbinomial.size	1.85082390723828e-77	4.19901113777514e-77	Plxnb2	9175
Pithd1	negbinomial.size	1.86505649438877e-77	4.22852270198583e-77	Pithd1	12875
Hnrnpul1	negbinomial.size	2.18474283282649e-77	4.95007677280176e-77	Hnrnpul1	18521
Slc38a2	negbinomial.size	2.31548707671635e-77	5.2428700825584e-77	Slc38a2	15469
Fbxo34	negbinomial.size	3.74362908649129e-77	8.47100343096621e-77	Fbxo34	8288
Efnb2	negbinomial.size	4.32234164554542e-77	9.77409672696027e-77	Efnb2	17577
Fkbp4	negbinomial.size	4.47875173042809e-77	1.01211581970996e-76	Fkbp4	17761
X6430548M08Rik	negbinomial.size	5.74325586325009e-77	1.29702174596485e-76	X6430548M08Rik	12031
Wwc1	negbinomial.size	5.9554838275281e-77	1.34407095793821e-76	Wwc1	15947
Polr1d	negbinomial.size	6.30942937881118e-77	1.42302153135434e-76	Polr1d	16624
Fsd1l	negbinomial.size	6.38585071527785e-77	1.43931739685734e-76	Fsd1l	15858
Vdac3	negbinomial.size	7.70884744303336e-77	1.73637640057366e-76	Vdac3	18920
Ubl3	negbinomial.size	8.60189644253153e-77	1.93626782373281e-76	Ubl3	15230
Coch	negbinomial.size	8.7532480920366e-77	1.9690531375767e-76	Coch	5637
Zdhhc14	negbinomial.size	1.30601693455527e-76	2.93598728842405e-76	Zdhhc14	7131
Igfbp4	negbinomial.size	1.44950089042344e-76	3.25642587809508e-76	Igfbp4	8544
Dkkl1	negbinomial.size	2.29406661336526e-76	5.15046294925243e-76	Dkkl1	3929
Ccar1	negbinomial.size	2.79850376324916e-76	6.27890415497034e-76	Ccar1	17394
Ntsr1	negbinomial.size	4.23527749831226e-76	9.49637220887807e-76	Ntsr1	8451
Rap1gap2	negbinomial.size	4.39198060015035e-76	9.84134264264708e-76	Rap1gap2	13620
Erlec1	negbinomial.size	4.52244344389322e-76	1.01271058442045e-75	Erlec1	13144
Fam110b	negbinomial.size	5.85472662841735e-76	1.31019903097376e-75	Fam110b	12933
Ube2e3	negbinomial.size	6.41573063606149e-76	1.43481333460624e-75	Ube2e3	18855
Jade2	negbinomial.size	7.75797582735104e-76	1.73386993733613e-75	Jade2	2645
Cldn12	negbinomial.size	1.01049475436858e-75	2.25694591645194e-75	Cldn12	5691
Man1a2	negbinomial.size	1.33852116910058e-75	2.98766231215534e-75	Man1a2	17895
Cntn5	negbinomial.size	1.67181318938975e-75	3.7291801957124e-75	Cntn5	5809
Wdr13	negbinomial.size	2.19405666064077e-75	4.89094748172536e-75	Wdr13	19415
Parp6	negbinomial.size	2.31723632544192e-75	5.16220453661352e-75	Parp6	18268
Agpat4	negbinomial.size	3.00194614304738e-75	6.68324953703584e-75	Agpat4	13287
Ndfip1	negbinomial.size	3.05213860532856e-75	6.79061508002546e-75	Ndfip1	18915
Foxn3	negbinomial.size	3.23216238978806e-75	7.18651431547854e-75	Foxn3	9629
Bace1	negbinomial.size	3.63002290924459e-75	8.06593893540642e-75	Bace1	14943
2025-03-06	negbinomial.size	7.42328295077239e-75	1.64839845845769e-74	2025-03-06	20520
B3glct	negbinomial.size	7.69932277264343e-75	1.7085964996104e-74	B3glct	7519
Cblb	negbinomial.size	9.38397459013332e-75	2.08110881565384e-74	Cblb	11301
Arpc2	negbinomial.size	1.58529822498401e-74	3.51350113663017e-74	Arpc2	20946
Dnajc6	negbinomial.size	2.1718216126208e-74	4.81032715098116e-74	Dnajc6	18684
Arl6ip1	negbinomial.size	2.52838201019933e-74	5.59647633411428e-74	Arl6ip1	21016
Nrip1	negbinomial.size	2.6770603365745e-74	5.92177408212155e-74	Nrip1	15718
Cspp1	negbinomial.size	2.84120357271875e-74	6.2808424690127e-74	Cspp1	11567
Cbx5	negbinomial.size	2.90459249869321e-74	6.41686365834142e-74	Cbx5	20347
Ovol2	negbinomial.size	3.31143865873016e-74	7.31099596457497e-74	Ovol2	3218
Sgsm1	negbinomial.size	3.94061983908865e-74	8.69454332547803e-74	Sgsm1	12140
Sox5	negbinomial.size	4.12143068589023e-74	9.08767570777712e-74	Sox5	9547
Rit2	negbinomial.size	5.1671690664903e-74	1.13862378982712e-73	Rit2	13116
Grm2	negbinomial.size	6.08275185021848e-74	1.33952437109722e-73	Grm2	9029
Rassf3	negbinomial.size	6.10662465079863e-74	1.34392446903809e-73	Rassf3	6219
Dcun1d4	negbinomial.size	6.42493492154993e-74	1.41307645121732e-73	Dcun1d4	15567
Rraga	negbinomial.size	7.48996425504796e-74	1.64626649094084e-73	Rraga	19333
Pde10a	negbinomial.size	8.6684959061476e-74	1.90409137175112e-73	Pde10a	14912
Azin1	negbinomial.size	1.21502025893351e-73	2.66717416026537e-73	Azin1	20500
Zfp46	negbinomial.size	1.44562591406871e-73	3.17137629052049e-73	Zfp46	13802
Kcnh4	negbinomial.size	1.54260157146153e-73	3.38197030238517e-73	Kcnh4	5783
Ing1	negbinomial.size	1.62037691192551e-73	3.55022936350177e-73	Ing1	14635
Galnt9	negbinomial.size	1.70331930655633e-73	3.72958881771656e-73	Galnt9	8810
Inf2	negbinomial.size	1.77351826553759e-73	3.88083559626191e-73	Inf2	3775
Fam98a	negbinomial.size	2.44667163765396e-73	5.35044785612356e-73	Fam98a	12233
Cdkl3	negbinomial.size	2.74267378503433e-73	5.99395732893895e-73	Cdkl3	8238
Smchd1	negbinomial.size	2.79285569188493e-73	6.09976641624203e-73	Smchd1	14274
Diaph2	negbinomial.size	3.29062836260721e-73	7.18238921370588e-73	Diaph2	5350
Eps8	negbinomial.size	3.5656899508508e-73	7.77784422001757e-73	Eps8	6525
Aacs	negbinomial.size	3.89601394811668e-73	8.49301525432254e-73	Aacs	15902
Mfsd6	negbinomial.size	3.90149074755466e-73	8.49958836044558e-73	Mfsd6	13677
Dcaf6	negbinomial.size	4.02798561897617e-73	8.76963073286552e-73	Dcaf6	15750
Tdrd3	negbinomial.size	4.75078919822792e-73	1.03367833027605e-72	Tdrd3	8814
Tmem191c	negbinomial.size	4.75811281952651e-73	1.03461987190334e-72	Tmem191c	11900
Tmx2	negbinomial.size	4.99739872689346e-73	1.08596713681329e-72	Tmx2	14598
Gabrg3	negbinomial.size	7.12232432218703e-73	1.54675382921458e-72	Gabrg3	9711
Kdm7a	negbinomial.size	7.1686026727848e-73	1.55582558322602e-72	Kdm7a	8196
Hebp1	negbinomial.size	7.3840387723267e-73	1.60157574628418e-72	Hebp1	5166
Neto2	negbinomial.size	7.7696562201981e-73	1.68415712042335e-72	Neto2	16810
Ntng1	negbinomial.size	9.09128694282182e-73	1.96939860812821e-72	Ntng1	3336
C130074G19Rik	negbinomial.size	9.72698286546514e-73	2.10578506799067e-72	C130074G19Rik	3390
Slitrk3	negbinomial.size	1.06697029672805e-72	2.30842633746989e-72	Slitrk3	12192
R3hdm1	negbinomial.size	1.09924558323701e-72	2.37676581021753e-72	R3hdm1	19298
Plekhg5	negbinomial.size	2.68090908182979e-72	5.79297813489253e-72	Plekhg5	5668
Col15a1	negbinomial.size	4.11662116695528e-72	8.88973914289968e-72	Col15a1	2708
Lmbrd2	negbinomial.size	4.18459968911312e-72	9.03088920406726e-72	Lmbrd2	17497
Ckap4	negbinomial.size	4.55246329631763e-72	9.81864819624283e-72	Ckap4	16237
Setd2	negbinomial.size	4.85316129689093e-72	1.04606529077181e-71	Setd2	18492
Rnf6	negbinomial.size	5.20743997978846e-72	1.1217274017598e-71	Rnf6	6701
Tsnax	negbinomial.size	7.10383966613839e-72	1.52927421241745e-71	Tsnax	15086
Kif2a	negbinomial.size	7.16040165858718e-72	1.54049015122128e-71	Kif2a	20408
Grn	negbinomial.size	7.42264092863688e-72	1.59591401784453e-71	Grn	11291
Nipbl	negbinomial.size	9.47246128679865e-72	2.03537080418891e-71	Nipbl	16602
Hecw2	negbinomial.size	9.92657207033535e-72	2.13162023376045e-71	Hecw2	9342
Arhgap12	negbinomial.size	1.00522401537047e-71	2.15726446555266e-71	Arhgap12	7501
Fbl	negbinomial.size	1.1296497715116e-71	2.42278301927301e-71	Fbl	9811
Dgkz	negbinomial.size	1.22626977573361e-71	2.62837339268042e-71	Dgkz	12414
Acly	negbinomial.size	1.39030246058254e-71	2.97811066773667e-71	Acly	17975
Hspe1	negbinomial.size	1.73610100615257e-71	3.71652620845927e-71	Hspe1	18396
Pfkfb3	negbinomial.size	1.85554109636612e-71	3.96975427865688e-71	Pfkfb3	8599
Cacnb3	negbinomial.size	2.15713965758519e-71	4.61213822764189e-71	Cacnb3	19543
Tmem64	negbinomial.size	2.38123747325437e-71	5.08812685343277e-71	Tmem64	10347
Mbtd1	negbinomial.size	2.42312624436872e-71	5.17443099678737e-71	Mbtd1	12494
Gabarap	negbinomial.size	2.58775779652775e-71	5.52257581669366e-71	Gabarap	20465
Hsdl1	negbinomial.size	2.9258032742043e-71	6.24014744028873e-71	Hsdl1	12194
Idh3a	negbinomial.size	2.9315442397192e-71	6.24853225910519e-71	Idh3a	19129
Dhx15	negbinomial.size	3.28507529640414e-71	6.997757556128e-71	Dhx15	18337
Scamp1	negbinomial.size	5.80628038532283e-71	1.23607189707273e-70	Scamp1	20272
Pnmal1	negbinomial.size	6.09634547782242e-71	1.29702285489346e-70	Pnmal1	18088
Irf2bpl	negbinomial.size	6.10671650162501e-71	1.29842931527778e-70	Irf2bpl	19257
Ccbe1	negbinomial.size	7.32462360934983e-71	1.5564261737283e-70	Ccbe1	9630
Faah	negbinomial.size	1.17330735949181e-70	2.49165455862559e-70	Faah	12124
U2af2	negbinomial.size	1.69840653042479e-70	3.60454686512403e-70	U2af2	20120
Spcs3	negbinomial.size	1.73829287652457e-70	3.68693200407821e-70	Spcs3	12221
Rtn1	negbinomial.size	1.82176711360659e-70	3.86160948022317e-70	Rtn1	21380
Rbfox3	negbinomial.size	1.82645472287281e-70	3.86917064912873e-70	Rbfox3	19239
Slc24a4	negbinomial.size	2.11002716753333e-70	4.46715132402978e-70	Slc24a4	2317
Atp5g1	negbinomial.size	2.18482702948853e-70	4.62267630687738e-70	Atp5g1	20064
Tmem198	negbinomial.size	3.13439028806804e-70	6.6277095313527e-70	Tmem198	13275
Asap1	negbinomial.size	3.42889316692542e-70	7.24600251248071e-70	Asap1	16381
Capn2	negbinomial.size	3.55017535342873e-70	7.4977097831128e-70	Capn2	11656
Msantd2	negbinomial.size	3.65810934139893e-70	7.72093615883282e-70	Msantd2	7177
Hdac7	negbinomial.size	3.95637061302575e-70	8.34535597237502e-70	Hdac7	6869
Sst	negbinomial.size	4.02334284345737e-70	8.48144251432131e-70	Sst	6009
Lats1	negbinomial.size	6.56801268336942e-70	1.38373079900394e-69	Lats1	13994
Kcns2	negbinomial.size	6.57348529430333e-70	1.38403931227009e-69	Kcns2	6157
Nktr	negbinomial.size	7.47170816566819e-70	1.57220038367168e-69	Nktr	17701
Stim1	negbinomial.size	8.02537465015555e-70	1.68767470566304e-69	Stim1	10240
Ddx3x	negbinomial.size	1.10782267072477e-69	2.32824813269181e-69	Ddx3x	20619
Cdc42ep3	negbinomial.size	1.16493276465332e-69	2.44678396371527e-69	Cdc42ep3	11349
Stxbp5l	negbinomial.size	1.34863739142513e-69	2.83090876145348e-69	Stxbp5l	6611
Vezf1	negbinomial.size	1.9824751328343e-69	4.15886186736138e-69	Vezf1	14306
Purg	negbinomial.size	2.33587967833192e-69	4.89726322360663e-69	Purg	13788
Acap2	negbinomial.size	2.65087434604673e-69	5.55428951268165e-69	Acap2	12357
Igsf8	negbinomial.size	2.77798451858192e-69	5.81708947402265e-69	Igsf8	18923
Arf2	negbinomial.size	2.83887226424524e-69	5.94098541117503e-69	Arf2	17669
Igdcc4	negbinomial.size	3.11144839918338e-69	6.50746900204737e-69	Igdcc4	7740
Stk38	negbinomial.size	4.40585423118243e-69	9.20908877740492e-69	Stk38	9721
Taf1d	negbinomial.size	5.69122291394338e-69	1.18885618401975e-68	Taf1d	11173
Gtf2ird1	negbinomial.size	8.84819920706275e-69	1.84720869782271e-68	Gtf2ird1	8618
Cdip1	negbinomial.size	9.79954918201096e-69	2.04458267827697e-68	Cdip1	16292
Reps2	negbinomial.size	1.10049457224508e-68	2.29469067509798e-68	Reps2	17097
Cpne8	negbinomial.size	1.31665406653896e-68	2.74375768965543e-68	Cpne8	8386
Cyb561	negbinomial.size	1.49300065253671e-68	3.10936746273175e-68	Cyb561	8309
Tmod3	negbinomial.size	1.71683772888963e-68	3.57338196374677e-68	Tmod3	13482
Thoc7	negbinomial.size	1.93924364483956e-68	4.03386042507892e-68	Thoc7	14739
Slf2	negbinomial.size	2.14384869344952e-68	4.45677877090982e-68	Slf2	13231
Rbm25	negbinomial.size	2.38798226143311e-68	4.96131332655145e-68	Rbm25	20115
Brd2	negbinomial.size	2.51513178373734e-68	5.22233917573364e-68	Brd2	19492
Rnf10	negbinomial.size	3.30968442763519e-68	6.86799298595211e-68	Rnf10	18748
Zfp518b	negbinomial.size	4.40367704300761e-68	9.13267076847164e-68	Zfp518b	10562
Degs1	negbinomial.size	4.83228716918168e-68	1.00155387726197e-67	Degs1	9127
Spry2	negbinomial.size	7.13059559367849e-68	1.47702139082015e-67	Spry2	9676
Brip1os	negbinomial.size	8.18832701185809e-68	1.69510150910947e-67	Brip1os	6093
Tspyl4	negbinomial.size	8.29324819779441e-68	1.71579305134716e-67	Tspyl4	20558
Atxn7l3b	negbinomial.size	1.07326377356455e-67	2.21914958689724e-67	Atxn7l3b	21178
X1110008P14Rik	negbinomial.size	1.222321306493e-67	2.52583810372253e-67	X1110008P14Rik	12590
Cry2	negbinomial.size	1.23263979347922e-67	2.5456370854568e-67	Cry2	12447
Elavl4	negbinomial.size	1.38935553502956e-67	2.86757003135509e-67	Elavl4	18962
Pnisr	negbinomial.size	1.67642747584205e-67	3.45800721271362e-67	Pnisr	18744
Paxbp1	negbinomial.size	1.75674411117704e-67	3.62151487516079e-67	Paxbp1	12407
Zbtb37	negbinomial.size	1.8626629815986e-67	3.83757474669448e-67	Zbtb37	9620
Polr3k	negbinomial.size	2.05282254424315e-67	4.22683139252928e-67	Polr3k	17289
Trio	negbinomial.size	2.12811331978468e-67	4.37924630108254e-67	Trio	19479
Wnk3	negbinomial.size	2.44231033092762e-67	5.02280975145509e-67	Wnk3	12119
Snrpd2	negbinomial.size	2.51944256937815e-67	5.17835428098973e-67	Snrpd2	16875
Mapre3	negbinomial.size	3.41618623254346e-67	7.01730580664638e-67	Mapre3	18086
Ehbp1	negbinomial.size	4.09045931122377e-67	8.39735790823762e-67	Ehbp1	16180
Adss	negbinomial.size	4.98842312399361e-67	1.02347148230243e-66	Adss	19070
Ranbp1	negbinomial.size	5.61923908568171e-67	1.15221095978972e-66	Ranbp1	15675
A830029E22Rik	negbinomial.size	6.15750332804326e-67	1.26183139416815e-66	A830029E22Rik	3321
Ptpn1	negbinomial.size	8.22495359009872e-67	1.68450561960919e-66	Ptpn1	14586
Wasl	negbinomial.size	8.50832739293069e-67	1.74150886116121e-66	Wasl	15354
Man1c1	negbinomial.size	8.64998468794619e-67	1.76945480613023e-66	Man1c1	4276
Prrt3	negbinomial.size	9.78431094208973e-67	2.00030939508797e-66	Prrt3	5869
Mosmo	negbinomial.size	1.00084276802677e-66	2.04491720591505e-66	Mosmo	14627
D630045J12Rik	negbinomial.size	1.03097126525434e-66	2.10522991065832e-66	D630045J12Rik	15319
Ulk2	negbinomial.size	1.14886633540531e-66	2.34458360292821e-66	Ulk2	18749
M6pr	negbinomial.size	1.17857441667666e-66	2.40379058522415e-66	M6pr	12611
Slc36a1	negbinomial.size	1.3649392786204e-66	2.78225226037558e-66	Slc36a1	7579
Rasal2	negbinomial.size	1.5814012308117e-66	3.22158020648542e-66	Rasal2	12101
Srsf6	negbinomial.size	1.65188222983523e-66	3.36317767666336e-66	Srsf6	17927
Gabrb3	negbinomial.size	1.85904720591769e-66	3.78272834533516e-66	Gabrb3	20723
Nrp1	negbinomial.size	2.08028267454333e-66	4.23039815971622e-66	Nrp1	7627
Glg1	negbinomial.size	2.3912457096304e-66	4.85990078596456e-66	Glg1	19580
Chd3	negbinomial.size	2.41687245997762e-66	4.90909447311926e-66	Chd3	20505
Bax	negbinomial.size	2.53385968700657e-66	5.14369047573997e-66	Bax	15921
Zdhhc21	negbinomial.size	3.08677073234469e-66	6.26240854217757e-66	Zdhhc21	14138
Nkain3	negbinomial.size	4.12908237289549e-66	8.37212063042168e-66	Nkain3	9084
Tom1l2	negbinomial.size	4.44177692337731e-66	9.00085429367481e-66	Tom1l2	15801
P4htm	negbinomial.size	5.01954911124957e-66	1.01656909566831e-65	P4htm	7606
Kmt5b	negbinomial.size	7.34354381476444e-66	1.48635737352764e-65	Kmt5b	15977
Grm7	negbinomial.size	9.89953939013348e-66	2.00252545484071e-65	Grm7	13073
Zfp422	negbinomial.size	1.03049737451263e-65	2.08331816990171e-65	Zfp422	13652
Coro1c	negbinomial.size	1.37918519886647e-65	2.78661585236156e-65	Coro1c	16744
Cdkn1b	negbinomial.size	1.73323298491098e-65	3.49991432567111e-65	Cdkn1b	17760
Herc6	negbinomial.size	1.83519574135644e-65	3.70364166855862e-65	Herc6	2406
Lrp11	negbinomial.size	1.84946050895297e-65	3.73024949615339e-65	Lrp11	16384
Smc6	negbinomial.size	2.01421774085183e-65	4.06018322192724e-65	Smc6	17714
Galnt16	negbinomial.size	2.87769554881937e-65	5.79736448662386e-65	Galnt16	8413
Chp1	negbinomial.size	2.92065908574092e-65	5.88048736038682e-65	Chp1	13992
Nme7	negbinomial.size	3.19576476355042e-65	6.43063853644499e-65	Nme7	9880
Gdpd1	negbinomial.size	3.24713102484468e-65	6.53019419265502e-65	Gdpd1	19230
Zbtb6	negbinomial.size	3.71850927991516e-65	7.47381405328699e-65	Zbtb6	10203
Smarca4	negbinomial.size	3.95276534592557e-65	7.94002253605642e-65	Smarca4	18654
Ube2s	negbinomial.size	3.95692144083674e-65	7.94374984605189e-65	Ube2s	16297
Dda1	negbinomial.size	4.07707426183036e-65	8.18020768512505e-65	Dda1	16531
Bicra	negbinomial.size	4.08549275057886e-65	8.1923382507252e-65	Bicra	9448
Fezf2	negbinomial.size	4.89252099308204e-65	9.80491874005356e-65	Fezf2	9793
Xylt1	negbinomial.size	5.63383977938178e-65	1.12840190012792e-64	Xylt1	7307
Iqsec2	negbinomial.size	5.77595501946836e-65	1.1561955178101e-64	Iqsec2	12110
Akap8	negbinomial.size	5.95153624386031e-65	1.19065206547217e-64	Akap8	12432
Wasf1	negbinomial.size	6.67079265128553e-65	1.33377226548286e-64	Wasf1	19944
Ehmt1	negbinomial.size	8.14789096534124e-65	1.62816362866454e-64	Ehmt1	13515
Atp2b3	negbinomial.size	8.37140650476393e-65	1.67186041995083e-64	Atp2b3	9074
Reep3	negbinomial.size	9.93997945099082e-65	1.98397393319487e-64	Reep3	8995
Bclaf3	negbinomial.size	1.04557962704314e-64	2.08572296486421e-64	Bclaf3	9684
Pgrmc1	negbinomial.size	1.13820919185328e-64	2.2691895724419e-64	Pgrmc1	20469
Prrc2b	negbinomial.size	1.14437642299762e-64	2.28016837196237e-64	Prrc2b	21175
A830036E02Rik	negbinomial.size	1.48255035893916e-64	2.9522758877837e-64	A830036E02Rik	4556
Glud1	negbinomial.size	1.86606387733747e-64	3.71170424449671e-64	Glud1	16363
Senp6	negbinomial.size	1.86581218242447e-64	3.71170424449671e-64	Senp6	19103
Cntn2	negbinomial.size	2.26246477599854e-64	4.49757678268448e-64	Cntn2	13134
Tmem183a	negbinomial.size	2.39774505844316e-64	4.76375931346619e-64	Tmem183a	17684
Zbtb20	negbinomial.size	2.79785836367674e-64	5.55549449670834e-64	Zbtb20	7707
Frzb	negbinomial.size	3.57583585552099e-64	7.09618460293907e-64	Frzb	2669
Colq	negbinomial.size	3.60758558583522e-64	7.15507928080932e-64	Colq	1044
Mbnl1	negbinomial.size	3.62152001621078e-64	7.17859277610553e-64	Mbnl1	10971
Cpne4	negbinomial.size	4.67100049416828e-64	9.25356552287038e-64	Cpne4	11251
X2900026A02Rik	negbinomial.size	5.15082025858221e-64	1.01982696977548e-63	X2900026A02Rik	10855
Nos1ap	negbinomial.size	5.62144828827238e-64	1.11237025440714e-63	Nos1ap	9768
Ddit4l	negbinomial.size	5.63279816126698e-64	1.11397778069043e-63	Ddit4l	1605
Sesn3	negbinomial.size	6.43211150739117e-64	1.27132690526741e-63	Sesn3	15152
Pkm	negbinomial.size	6.66048318374907e-64	1.3157121529454e-63	Pkm	19681
Cenpv	negbinomial.size	7.42192110123248e-64	1.46528836835653e-63	Cenpv	10872
Kif5b	negbinomial.size	8.73234253676604e-64	1.72301593025446e-63	Kif5b	19568
Ablim3	negbinomial.size	1.09644638563862e-63	2.16220980560259e-63	Ablim3	8864
Slc23a2	negbinomial.size	1.37055698101374e-63	2.70121761155277e-63	Slc23a2	12877
Hnrnph3	negbinomial.size	1.42370371348446e-63	2.80436333295028e-63	Hnrnph3	12569
Tet2	negbinomial.size	1.43114730181031e-63	2.81741826291391e-63	Tet2	14280
S100a6	negbinomial.size	1.48281475678766e-63	2.91746971805572e-63	S100a6	2091
Wipf3	negbinomial.size	1.59337666305583e-63	3.13321732205683e-63	Wipf3	12489
Psma6	negbinomial.size	1.68392396497989e-63	3.30938500345792e-63	Psma6	17570
Emc4	negbinomial.size	2.28666548313349e-63	4.49138561618882e-63	Emc4	16204
Smc3	negbinomial.size	2.39254366858141e-63	4.69667611575418e-63	Smc3	17428
Flywch1	negbinomial.size	3.10662303359598e-63	6.09498257670848e-63	Flywch1	13542
Lmtk2	negbinomial.size	3.28800233284339e-63	6.44717322845441e-63	Lmtk2	14210
Tmem68	negbinomial.size	3.52120190776454e-63	6.90051656498918e-63	Tmem68	15566
Smad1	negbinomial.size	4.47119407503965e-63	8.75725078905951e-63	Smad1	14584
Cemip	negbinomial.size	5.81663953852701e-63	1.13859729742255e-62	Cemip	3519
Uck2	negbinomial.size	6.53419941118166e-63	1.27833374316206e-62	Uck2	15206
Soga3	negbinomial.size	7.92706844956639e-63	1.5499528514356e-62	Soga3	17710
Dtna	negbinomial.size	8.68764503066632e-63	1.69770448731697e-62	Dtna	13459
Akt3	negbinomial.size	9.07984501103575e-63	1.77334303298113e-62	Akt3	19765
Ppp2r5a	negbinomial.size	1.03062937757877e-62	2.01173727573742e-62	Ppp2r5a	8523
Gabra3	negbinomial.size	1.24171509142876e-62	2.42239672921103e-62	Gabra3	16993
Ahcyl2	negbinomial.size	1.26803494109655e-62	2.47234593540734e-62	Ahcyl2	11024
Psma3	negbinomial.size	1.31369728588438e-62	2.55993043349817e-62	Psma3	19235
Scrt2	negbinomial.size	1.32031134763809e-62	2.57136778533238e-62	Scrt2	5783
Zfp703	negbinomial.size	1.58085562855798e-62	3.07705438861934e-62	Zfp703	5060
Kcnk2	negbinomial.size	1.81307855562651e-62	3.52707619863568e-62	Kcnk2	7138
Ralgps2	negbinomial.size	2.37554388400522e-62	4.61866724744934e-62	Ralgps2	15411
Tmem56	negbinomial.size	2.46061136557442e-62	4.78136806152419e-62	Tmem56	11824
Snrpb2	negbinomial.size	2.48001756462385e-62	4.81636707010469e-62	Snrpb2	15847
Zfp292	negbinomial.size	2.54744775534604e-62	4.94454024688582e-62	Zfp292	16314
Samd1	negbinomial.size	2.65278336549036e-62	5.14610166350461e-62	Samd1	13056
Nova1	negbinomial.size	2.77178570014748e-62	5.37393375778173e-62	Nova1	9545
Disp2	negbinomial.size	2.87310993111528e-62	5.56725510221159e-62	Disp2	16835
Btbd11	negbinomial.size	2.89784832058534e-62	5.61204164384811e-62	Btbd11	6145
Rhbdd2	negbinomial.size	4.57375749750448e-62	8.85268197246802e-62	Rhbdd2	11962
Rasd2	negbinomial.size	4.62711198496067e-62	8.95093427678947e-62	Rasd2	2847
Zfp711	negbinomial.size	4.96574512268103e-62	9.60062592867727e-62	Zfp711	11927
Arhgap21	negbinomial.size	5.27903518131995e-62	1.02006203027968e-61	Arhgap21	17908
Stk32c	negbinomial.size	5.58694852006048e-62	1.07895599774994e-61	Stk32c	8137
Arl8b	negbinomial.size	6.47145585059485e-62	1.24907417842951e-61	Arl8b	19181
Gprasp1	negbinomial.size	7.57443945311369e-62	1.46114745427942e-61	Gprasp1	20864
Acin1	negbinomial.size	7.65184122976641e-62	1.47525448165178e-61	Acin1	17382
Ank3	negbinomial.size	9.5608418901951e-62	1.8422760628819e-61	Ank3	20955
Arl8a	negbinomial.size	1.08829973793066e-61	2.09587227834611e-61	Arl8a	20334
Kcnip2	negbinomial.size	1.26162280003114e-61	2.42830742949138e-61	Kcnip2	6266
Rasa1	negbinomial.size	1.28435243241943e-61	2.47067908030323e-61	Rasa1	16393
Glrx3	negbinomial.size	1.4097580370553e-61	2.71040896545209e-61	Glrx3	18509
Nckap1	negbinomial.size	1.7098255146036e-61	3.28549109734348e-61	Nckap1	21062
Rapgef2	negbinomial.size	1.72388685773501e-61	3.31066814224639e-61	Rapgef2	15497
Zfp354c	negbinomial.size	1.91578858827249e-61	3.67716397737905e-61	Zfp354c	16175
Arl15	negbinomial.size	2.07303004324143e-61	3.97676263295148e-61	Arl15	16203
Gnai1	negbinomial.size	2.33759272115545e-61	4.48179215222086e-61	Gnai1	20319
Eef1d	negbinomial.size	2.84538613872824e-61	5.45234091954973e-61	Eef1d	15438
Cadps	negbinomial.size	3.79223583292858e-61	7.26266795956871e-61	Cadps	16311
Mdn1	negbinomial.size	3.93918970354641e-61	7.53992352901649e-61	Mdn1	13364
Fads1	negbinomial.size	4.00165834878955e-61	7.65525001571763e-61	Fads1	16645
Pamr1	negbinomial.size	4.49916455954272e-61	8.60222326915892e-61	Pamr1	2023
Pfkm	negbinomial.size	5.14072007387602e-61	9.82341251527056e-61	Pfkm	16849
Met	negbinomial.size	5.27758665169057e-61	1.00793731793626e-60	Met	7660
Dscaml1	negbinomial.size	5.80095956939712e-61	1.10728100570084e-60	Dscaml1	5826
Epc1	negbinomial.size	9.09719066365147e-61	1.73550272715959e-60	Epc1	14663
Chm	negbinomial.size	9.11104708867152e-61	1.73718639410175e-60	Chm	13415
Lrpap1	negbinomial.size	1.00991931836342e-60	1.92453168118592e-60	Lrpap1	12170
Car11	negbinomial.size	1.38431262280578e-60	2.63653143218332e-60	Car11	16536
Smarcb1	negbinomial.size	1.422326121049e-60	2.70743775963738e-60	Smarcb1	14851
Cbx4	negbinomial.size	1.43024271121537e-60	2.72100720761801e-60	Cbx4	11379
Cdk18	negbinomial.size	1.7033468250906e-60	3.23879768008692e-60	Cdk18	2895
Htr2c	negbinomial.size	1.81689927103631e-60	3.45280857616311e-60	Htr2c	1932
Efna2	negbinomial.size	1.88743811810825e-60	3.58488659066435e-60	Efna2	11119
Abat	negbinomial.size	2.34231084417146e-60	4.44639876026611e-60	Abat	7298
Hagh	negbinomial.size	2.49816969839874e-60	4.73965932339058e-60	Hagh	8807
Gtf2a2	negbinomial.size	2.53189013529401e-60	4.80099760415718e-60	Gtf2a2	15920
Braf	negbinomial.size	2.75460652305066e-60	5.22044803737317e-60	Braf	17344
Celf3	negbinomial.size	2.78439577278752e-60	5.27400910775387e-60	Celf3	19001
Sparcl1	negbinomial.size	3.2156981885698e-60	6.08761285369052e-60	Sparcl1	19900
Ncoa7	negbinomial.size	3.69104945787339e-60	6.98366782358181e-60	Ncoa7	16263
Glra3	negbinomial.size	4.42851299829267e-60	8.37440053839243e-60	Glra3	2144
Olfm3	negbinomial.size	5.80955484710366e-60	1.09799632660366e-59	Olfm3	5586
Cop1	negbinomial.size	6.79606717398538e-60	1.28374288576431e-59	Cop1	15495
Rnf138	negbinomial.size	7.70366246519164e-60	1.45438745173902e-59	Rnf138	11734
Asph	negbinomial.size	9.19288855671033e-60	1.73459257848747e-59	Asph	15522
Tab3	negbinomial.size	1.11152377983284e-59	2.09617237125221e-59	Tab3	10772
Thoc1	negbinomial.size	1.26732353235094e-59	2.38868349192566e-59	Thoc1	10167
Reep2	negbinomial.size	1.49672472123672e-59	2.81952562052939e-59	Reep2	19021
Zfp451	negbinomial.size	1.50402789209598e-59	2.83173844678703e-59	Zfp451	18163
Phf20	negbinomial.size	1.67265604301011e-59	3.14751025423101e-59	Phf20	16955
Ap3m2	negbinomial.size	1.82437948419227e-59	3.43114507566226e-59	Ap3m2	15015
Zranb1	negbinomial.size	1.86832897765769e-59	3.51188892751878e-59	Zranb1	18077
Gsta4	negbinomial.size	1.95552161671113e-59	3.67378462595404e-59	Gsta4	2316
Ppip5k1	negbinomial.size	2.15324569474725e-59	4.04304371069182e-59	Ppip5k1	6972
Nr3c2	negbinomial.size	2.80409724705994e-59	5.26225423592282e-59	Nr3c2	1736
Macrod2	negbinomial.size	2.87668181413972e-59	5.39553628692258e-59	Macrod2	17709
Nfya	negbinomial.size	3.5167208132895e-59	6.59241963533586e-59	Nfya	8918
Tmem145	negbinomial.size	4.02671274119865e-59	7.54435110979867e-59	Tmem145	16616
Atp11b	negbinomial.size	4.03979286276854e-59	7.56475312100854e-59	Atp11b	17056
Map2k4	negbinomial.size	4.25890923657539e-59	7.97073907528174e-59	Map2k4	19509
Fzd3	negbinomial.size	4.34855609747667e-59	8.13410845318902e-59	Fzd3	19603
Ctsd	negbinomial.size	4.86936183441343e-59	9.10336026758505e-59	Ctsd	8739
Zfp207	negbinomial.size	5.43823382376616e-59	1.01613752129137e-58	Zfp207	18431
Abhd16a	negbinomial.size	5.70350208436535e-59	1.06512670077412e-58	Abhd16a	11182
Klf6	negbinomial.size	6.05527041590711e-59	1.1302080403312e-58	Klf6	16999
Slc38a1	negbinomial.size	6.72032608707502e-59	1.2536621274268e-58	Slc38a1	19728
Cmtm4	negbinomial.size	6.73255631068633e-59	1.25526549356371e-58	Cmtm4	12505
Isoc1	negbinomial.size	7.40794694208257e-59	1.38044472698387e-58	Isoc1	10275
Gnb4	negbinomial.size	9.61687160253927e-59	1.79110343277066e-58	Gnb4	14708
Fam214b	negbinomial.size	9.8557619607671e-59	1.8346062560932e-58	Fam214b	10121
Rab40b	negbinomial.size	1.02988376935916e-58	1.91604992219676e-58	Rab40b	5273
Ralgps1	negbinomial.size	1.10903286826932e-58	2.062191973147e-58	Ralgps1	15903
Dcaf13	negbinomial.size	1.20522278296096e-58	2.23984621612711e-58	Dcaf13	11868
Akap13	negbinomial.size	1.44343484613981e-58	2.68110840436835e-58	Akap13	6216
Eif3h	negbinomial.size	1.52674863277251e-58	2.83433496180833e-58	Eif3h	18832
Smurf2	negbinomial.size	1.55054386224995e-58	2.87696289970396e-58	Smurf2	12617
Car4	negbinomial.size	1.61254574034087e-58	2.99039765918207e-58	Car4	2442
Dync1i1	negbinomial.size	1.80530801810099e-58	3.34607009474113e-58	Dync1i1	18377
Commd3	negbinomial.size	1.81519608494162e-58	3.36259231829582e-58	Commd3	16070
Satb1	negbinomial.size	2.09771765746234e-58	3.8838708156662e-58	Satb1	13764
Klhl2	negbinomial.size	2.20428228288577e-58	4.07898538199602e-58	Klhl2	17557
Slc29a1	negbinomial.size	2.39075648248596e-58	4.42168298555116e-58	Slc29a1	6312
Pde1b	negbinomial.size	2.43538153454043e-58	4.50180537407286e-58	Pde1b	8667
Sestd1	negbinomial.size	2.65927332515817e-58	4.91303948195353e-58	Sestd1	19102
Pttg1	negbinomial.size	2.91549782500442e-58	5.38353689290924e-58	Pttg1	5861
Krt222	negbinomial.size	2.95873287716236e-58	5.46045142963208e-58	Krt222	5324
Slc25a14	negbinomial.size	3.47048835070791e-58	6.40149373664231e-58	Slc25a14	11940
Grm8	negbinomial.size	3.95544275963404e-58	7.29212164923456e-58	Grm8	6888
Megf9	negbinomial.size	4.08440455955849e-58	7.52585322526972e-58	Megf9	19099
Psip1	negbinomial.size	4.16873813796506e-58	7.67714815487646e-58	Psip1	21002
Ripor2	negbinomial.size	4.52854066413032e-58	8.33531498573666e-58	Ripor2	6460
Zfp609	negbinomial.size	4.68656666813666e-58	8.62158481890032e-58	Zfp609	14137
Higd1a	negbinomial.size	4.78134695320808e-58	8.79126252898162e-58	Higd1a	13425
Mettl9	negbinomial.size	5.08794286434788e-58	9.35000889334393e-58	Mettl9	16711
Prpf4b	negbinomial.size	5.8550905265424e-58	1.07540572277398e-57	Prpf4b	17633
Zfp579	negbinomial.size	6.85961514348442e-58	1.25923716589323e-57	Zfp579	10220
Abcg1	negbinomial.size	7.24391881979131e-58	1.32907819791389e-57	Abcg1	4804
Itfg1	negbinomial.size	9.5434249683683e-58	1.75005026106085e-57	Itfg1	20000
Zfp68	negbinomial.size	1.07824579322828e-57	1.97621163695183e-57	Zfp68	10980
Hs3st2	negbinomial.size	1.13336870316226e-57	2.0761390620792e-57	Hs3st2	11746
Tpr	negbinomial.size	1.23309654522244e-57	2.25762585930704e-57	Tpr	20080
Elavl2	negbinomial.size	1.23709031241304e-57	2.26373759870812e-57	Elavl2	18527
Hp1bp3	negbinomial.size	1.39200427982303e-57	2.54586375965515e-57	Hp1bp3	20963
Ccdc112	negbinomial.size	1.42075891083797e-57	2.59707809376576e-57	Ccdc112	11550
Lclat1	negbinomial.size	1.4276294360999e-57	2.60825631896981e-57	Lclat1	9210
Mrpl52	negbinomial.size	1.57575546034173e-57	2.87735780251719e-57	Mrpl52	11118
Cdk17	negbinomial.size	1.80600825388745e-57	3.2960605183263e-57	Cdk17	15965
Clptm1	negbinomial.size	1.87076640630584e-57	3.41244395191445e-57	Clptm1	15571
Hsp90b1	negbinomial.size	1.91409077623237e-57	3.48962800967812e-57	Hsp90b1	20685
Amigo1	negbinomial.size	2.11102192166081e-57	3.84662727994447e-57	Amigo1	8678
Samd4	negbinomial.size	2.22581609313749e-57	4.05366190379944e-57	Samd4	5120
Ep400	negbinomial.size	2.24989130311563e-57	4.09534774362587e-57	Ep400	14534
Eml4	negbinomial.size	3.03018774574793e-57	5.51277043523055e-57	Eml4	13391
Rab27b	negbinomial.size	3.06116016239536e-57	5.56618538217545e-57	Rab27b	6709
Atrn	negbinomial.size	3.3152247628339e-57	6.02498479266602e-57	Atrn	18129
Snrnp70	negbinomial.size	4.19188133805612e-57	7.61418530263428e-57	Snrnp70	16682
Ell2	negbinomial.size	5.00621139798928e-57	9.08856359477234e-57	Ell2	2963
Cacna2d3	negbinomial.size	5.18711342296203e-57	9.41203502337777e-57	Cacna2d3	7575
Vps72	negbinomial.size	6.74287170702012e-57	1.22285378174057e-56	Vps72	11005
Elf2	negbinomial.size	7.56578362244979e-57	1.37137274794326e-56	Elf2	10195
Senp1	negbinomial.size	8.00756452196199e-57	1.45068836801337e-56	Senp1	7802
Sstr2	negbinomial.size	8.19449701744554e-57	1.48377546938854e-56	Sstr2	7830
Prkacb	negbinomial.size	8.25850439547724e-57	1.49458153446451e-56	Prkacb	21229
Rin1	negbinomial.size	9.15893436755128e-57	1.65666843222392e-56	Rin1	2629
Lonrf1	negbinomial.size	9.55978001498677e-57	1.72826808333766e-56	Lonrf1	12895
Gm3764	negbinomial.size	1.22858019549473e-56	2.21993062011685e-56	Gm3764	11496
Dnaja1	negbinomial.size	1.2733878443335e-56	2.29969049502279e-56	Dnaja1	21208
Ubald1	negbinomial.size	1.68823425742068e-56	3.04729372235944e-56	Ubald1	17073
Srpr	negbinomial.size	1.92923889821728e-56	3.48049211888416e-56	Srpr	12638
Adgrb1	negbinomial.size	2.29168804684728e-56	4.13221870797058e-56	Adgrb1	14559
Gna13	negbinomial.size	2.39356595533437e-56	4.31366557608016e-56	Gna13	10631
Mdm4	negbinomial.size	2.83084652902641e-56	5.09906784805853e-56	Mdm4	13096
X1810037I17Rik	negbinomial.size	2.87750543351432e-56	5.18040993843845e-56	X1810037I17Rik	13065
Xpr1	negbinomial.size	3.70784201386342e-56	6.67179701608671e-56	Xpr1	19493
Dnajc27	negbinomial.size	4.0567448457155e-56	7.29580205846647e-56	Dnajc27	9621
Xpa	negbinomial.size	4.24843459010897e-56	7.63656670465709e-56	Xpa	7340
Sema3a	negbinomial.size	4.30480865244996e-56	7.73387319298112e-56	Sema3a	4489
Mark3	negbinomial.size	4.99260844197371e-56	8.9648866095347e-56	Mark3	17946
Srsf5	negbinomial.size	5.45738833704036e-56	9.79436690634115e-56	Srsf5	20010
Aff3	negbinomial.size	6.95910384464575e-56	1.24830054937983e-55	Aff3	13132
Lypd6	negbinomial.size	7.31087899120504e-56	1.31071989390608e-55	Lypd6	7474
Slitrk4	negbinomial.size	7.7790827166155e-56	1.39393734408268e-55	Slitrk4	11973
Pip4k2b	negbinomial.size	9.60256529022863e-56	1.7197955366784e-55	Pip4k2b	19630
Paip1	negbinomial.size	1.28943762376363e-55	2.30815350692371e-55	Paip1	17853
Elfn2	negbinomial.size	1.3810094566837e-55	2.47079049426364e-55	Elfn2	14225
Sulf2	negbinomial.size	1.43710643939335e-55	2.56982316686962e-55	Sulf2	13274
Iqsec1	negbinomial.size	1.61859366049617e-55	2.8928591665079e-55	Iqsec1	10953
Ryr2	negbinomial.size	1.99740974927677e-55	3.56805787079808e-55	Ryr2	14050
Trim35	negbinomial.size	2.24544921987969e-55	4.00906729898892e-55	Trim35	19343
Tut4	negbinomial.size	2.5396426059635e-55	4.53198238676587e-55	Tut4	15056
Psma1	negbinomial.size	2.58921613246686e-55	4.61805955857855e-55	Psma1	16762
Zfp445	negbinomial.size	3.10964618749991e-55	5.54342193362788e-55	Zfp445	20069
Gfpt1	negbinomial.size	3.93160050910209e-55	7.00506530336921e-55	Gfpt1	16109
St8sia3	negbinomial.size	4.06518521098154e-55	7.23934220398105e-55	St8sia3	20148
Zcchc12	negbinomial.size	4.59662757579221e-55	8.18152320577861e-55	Zcchc12	7280
Hnrnpu	negbinomial.size	4.89449957288805e-55	8.70721639628152e-55	Hnrnpu	21162
Lrp1b	negbinomial.size	7.18657109731722e-55	1.27781822858066e-54	Lrp1b	8943
Adam9	negbinomial.size	7.34712350444579e-55	1.30569312716682e-54	Adam9	7872
D130043K22Rik	negbinomial.size	8.23185510966535e-55	1.4621705603742e-54	D130043K22Rik	6956
Sdcbp	negbinomial.size	8.32208707517812e-55	1.4774378750946e-54	Sdcbp	15178
Rora	negbinomial.size	8.55526367382337e-55	1.51805372382899e-54	Rora	7083
Ptgfrn	negbinomial.size	8.72288348048382e-55	1.54700136918904e-54	Ptgfrn	6613
Pik3r1	negbinomial.size	1.03556774479796e-54	1.83563420060952e-54	Pik3r1	18993
Tcp11l1	negbinomial.size	1.09336153681032e-54	1.93708434407699e-54	Tcp11l1	8653
Gm12371	negbinomial.size	1.10582331716103e-54	1.95815790469592e-54	Gm12371	2479
Wnk1	negbinomial.size	1.15053422238433e-54	2.03628635053465e-54	Wnk1	14877
Tceal6	negbinomial.size	1.21774197713733e-54	2.15413065935204e-54	Tceal6	9789
Cpne9	negbinomial.size	1.48079056208711e-54	2.61811050224619e-54	Cpne9	3613
Caly	negbinomial.size	1.75210166952623e-54	3.09621651221806e-54	Caly	17977
Smad5	negbinomial.size	1.82082378280188e-54	3.21601254323012e-54	Smad5	8516
Map1lc3a	negbinomial.size	2.06574690079362e-54	3.64674031106358e-54	Map1lc3a	20451
Ppt1	negbinomial.size	2.26111116739817e-54	3.9895844972028e-54	Ppt1	12461
Diaph1	negbinomial.size	2.76678947410497e-54	4.87932791321985e-54	Diaph1	12614
Afdn	negbinomial.size	2.83264642735445e-54	4.99291889415768e-54	Afdn	18248
Nadk2	negbinomial.size	2.88446858400584e-54	5.08166837784294e-54	Nadk2	9455
Kcna6	negbinomial.size	3.22099706034154e-54	5.67164857183035e-54	Kcna6	10782
Ubr5	negbinomial.size	3.3251399554052e-54	5.85204294903881e-54	Ubr5	17238
Slc7a4	negbinomial.size	3.4728018941215e-54	6.10880536953721e-54	Slc7a4	7221
Slc6a6	negbinomial.size	3.99223713713886e-54	7.01893830679251e-54	Slc6a6	18289
Rnd2	negbinomial.size	4.29978342678134e-54	7.55580263240507e-54	Rnd2	7740
Zfp358	negbinomial.size	5.39536821953778e-54	9.47619860735704e-54	Zfp358	12077
Vhl	negbinomial.size	6.07975541561827e-54	1.0672798907031e-53	Vhl	12810
Acot7	negbinomial.size	6.38090614392627e-54	1.11957667250901e-53	Acot7	19834
Crtc3	negbinomial.size	7.95425349405715e-54	1.39492317496086e-53	Crtc3	6734
Gabrb2	negbinomial.size	1.17507967786669e-53	2.05967011557039e-53	Gabrb2	13238
Celsr2	negbinomial.size	1.21120736572069e-53	2.12191731802819e-53	Celsr2	20130
Pdp1	negbinomial.size	1.25886473733292e-53	2.20429002941712e-53	Pdp1	12656
Slc4a8	negbinomial.size	1.26278310763402e-53	2.21003044635595e-53	Slc4a8	14294
Myo5b	negbinomial.size	1.54041624079511e-53	2.69455789233308e-53	Myo5b	8102
Glrx	negbinomial.size	1.56592759621967e-53	2.73779645050457e-53	Glrx	7433
Skil	negbinomial.size	1.67511691138817e-53	2.92721593877701e-53	Skil	15862
Tln2	negbinomial.size	2.08238210870936e-53	3.63705888789753e-53	Tln2	12582
Rangap1	negbinomial.size	2.18336457534042e-53	3.81150549982329e-53	Rangap1	19184
Gnl3	negbinomial.size	2.2719316428846e-53	3.96411316972234e-53	Gnl3	12484
Usp16	negbinomial.size	2.29616884507885e-53	4.00437930406933e-53	Usp16	13001
Cct8	negbinomial.size	2.47832425186472e-53	4.31986554350776e-53	Cct8	20283
Kmt5a	negbinomial.size	2.52241463620931e-53	4.39449936368857e-53	Kmt5a	15089
Nedd4	negbinomial.size	2.9272785851406e-53	5.09727330029778e-53	Nedd4	21237
A330102I10Rik	negbinomial.size	3.49854715084975e-53	6.08895328219968e-53	A330102I10Rik	5116
Rtn2	negbinomial.size	3.60819540453929e-53	6.27662404628421e-53	Rtn2	15422
Atxn2l	negbinomial.size	3.92337088225085e-53	6.82144997805246e-53	Atxn2l	18340
Adgrb2	negbinomial.size	4.38130829396061e-53	7.61381859036033e-53	Adgrb2	16567
Traf7	negbinomial.size	4.56219257149679e-53	7.92417049767525e-53	Traf7	9327
Cdkn1a	negbinomial.size	4.60009289743876e-53	7.98598329555357e-53	Cdkn1a	8013
Nos1	negbinomial.size	4.90542592966312e-53	8.51177675131997e-53	Nos1	12446
Samd8	negbinomial.size	6.31740758424639e-53	1.09563075783038e-52	Samd8	16072
Ehd3	negbinomial.size	6.59459457831918e-53	1.14312927103093e-52	Ehd3	14135
Atp6v0d1	negbinomial.size	6.75384360506512e-53	1.17014661155493e-52	Atp6v0d1	19450
Stxbp5	negbinomial.size	7.06708741004496e-53	1.22380405350478e-52	Stxbp5	15490
Pabpn1	negbinomial.size	7.61192145944915e-53	1.31749196989864e-52	Pabpn1	7401
Morn4	negbinomial.size	7.69367354324301e-53	1.33097468661413e-52	Morn4	16271
Prr36	negbinomial.size	8.97110853419481e-53	1.55118867143589e-52	Prr36	14117
Spen	negbinomial.size	9.11422678676923e-53	1.57514640113684e-52	Spen	14537
[truncated: 1,200 more rows]
