# Supplementary material for: A single-cell spatiotemporal transcriptomic atlas of mouse prefrontal cortex maps dynamics of intratelencephalic neurons during postnatal development
Source: PLoS Biol. 2026 Jan 12;24(1):e3003594. doi: 10.1371/journal.pbio.3003594 (PMC12818735; doi:10.1371/journal.pbio.3003594)
Supplement: S4 Table — (XLSX) [file pbio.3003594.s011.xlsx]

## Sheet: S4 Table
S4 Table. Regulon specificity score (RSS) of relguons in each IT subtype
	Im L2/3 IT	Im L4/5 IT	Im L5 IT	Im L6 IT	L2/3 IT	L4/5 IT	L5 IT	L6 IT
Arx(+)	0.0262708926640544	0.00625043887597343	0.00445676140596607	0.00670324706005088	0.0141938608222577	0.0171199414603258	0.00738529141863731	0.0151432579231283
Ascl2(+)	0.0212785329364497	0.00725872602800959	0.00494320963050643	0.00616059693060067	0.0206491307541279	0.0201186172241289	0.0102631618327774	0.0212873474050121
Atf2(+)	0.320546534994026	0.140436957188382	0.0923040388016378	0.0551464329196028	0.157457005528428	0.156754369065773	0.117622908618906	0.139569185742498
Atf3(+)	0.0341367185982749	0.0185487794486323	0.0136075959712879	0.0109175137685935	0.0847782640891906	0.117639278685569	0.14733657636289	0.0962469584701773
Atf4(+)	0.312556473696313	0.159402724571569	0.114593622549453	0.0579446578391293	0.132645898092705	0.144652350974448	0.116509003801455	0.134783530878041
Atf6(+)	0.264929892675296	0.0992712303286183	0.0703022855588813	0.0396045584219641	0.2264308125394	0.175662713319028	0.118903422990339	0.143481150864898
Atf6b(+)	0.00365363927548323	0.00793898276247018	0.00487546239339176	0.0008473462654639	0.0363304845936001	0.074836941808596	0.0132259933712519	0.00720644930158121
Bclaf1(+)	0.38592141780001	0.161990702595183	0.0971576074690123	0.0607857133193531	0.122807693842801	0.115820814471506	0.0862461818125627	0.123900564773635
Bhlha15(+)	0.0573752508767046	0.0150407626523007	0.00814309636281874	0.0110396798168384	0.0127748569415669	0.00891357728931685	0.00547480304253067	0.0189256654592889
Bhlhe41(+)	0.0369322308421139	0.0206146175319416	0.0178792744939225	0.0092534099282936	0.285107932237865	0.207308616347239	0.145281933268441	0.131595471706386
Bmyc(+)	0.296474489624524	0.146695149372209	0.106217392115162	0.0532813473178269	0.156319767657281	0.149762417080993	0.121330699817689	0.14184211578708
Cebpb(+)	0.00553586198402323	0.00188343825189641	0.00408898482561282	0.00318297944028001	0.133569469865438	0.0725506661359852	0.05854889432073	0.0807576458288006
Creb3l2(+)	0.00269947452394137	0.00210939793373266	0	0.00197859321662219	0.00158224071486568	0.00360098692992417	8.88178419700125e-16	0
Creb3l4(+)	0.0739760606256687	0.0120774513312666	0.00856778796656299	0.00693303086364916	0.00711555968376798	0.0094739012289341	0.00401521969227436	0.00928412347741547
Cux1(+)	0.570021468888756	0.102562411657658	0.0320393388255275	0.0179938881504265	0.0950199147669777	0.0485323568296669	0.0182504068123391	0.038982864087744
Dbp(+)	0.125497126901755	0.0622270312935408	0.05612011931901	0.0258760880865888	0.261925011426352	0.234565419559001	0.169444033587477	0.152529669846456
Dlx2(+)	0.11302443621847	0.023782820675501	0.0138944894991795	0.0163197924234437	0.0140008113988187	0.0155977003145824	0.00892980645270636	0.0213051770929613
Dmbx1(+)	0.163516121823868	0.0633550609331078	0.0252012834828799	0.0200733971935871	0.0823222903930363	0.0805010543167041	0.0359484694990094	0.0711015102816575
Dmrta1(+)	0.242274374958829	0.0558032317252179	0.0360622033609141	0.0211751743026013	0.0548376589300426	0.0908183111857642	0.0569755661578093	0.0365811460986342
E2f1(+)	0.0893892869662561	0.0164383645356909	0.0173015196015539	0.0155784472701966	0.0211383483260236	0.0398978360893708	0.0154812893468155	0.0293413749690028
E2f2(+)	0.404623222237191	0.169567211383729	0.100504266446224	0.0600314658983668	0.0905641163208101	0.102563450128816	0.0640794148685921	0.0991683070033512
E2f7(+)	0.0251715894370896	0.00327950199156424	0.0108619192182328	0.0064774079935801	0.00699118250351183	0.0117348559163151	0.00564758136638577	0.010523083614295
E2f8(+)	0.124290028334564	0.0558905842025502	0.0510818922829402	0.024183240708794	0.017838220684532	0.0205753347209471	0.0213549654077924	0.0308994550083201
Egr1(+)	0.231817494361172	0.114863820542152	0.0864001736407343	0.0467596161820254	0.198457762199543	0.203429093362301	0.147908792589104	0.153525832362327
Egr3(+)	0.228373653666532	0.114696954226774	0.0861937895968767	0.0464672153524607	0.20511214438371	0.20057305058677	0.145414312516232	0.155468787595829
Egr4(+)	0.214690051181367	0.112822750007361	0.0888463039631496	0.0456118135134452	0.206417663099054	0.207597116410138	0.150421705989351	0.155058052232242
Erg(+)	0.104269632296074	0.0465299415776668	0.0300421701078551	0.0266466473495798	0.181587903548332	0.254736239482141	0.110748200968695	0.124656532548071
Ezh2(+)	0.472165546426534	0.15487067148068	0.0779236712030732	0.0598086044781727	0.0808295138379623	0.0720150169352624	0.0497011012417685	0.0977398026440487
Fli1(+)	0.1607575760106	0.0752300106739564	0.0471832207412108	0.0220792867655691	0.167588553011166	0.227164935483395	0.111144028123978	0.0720734198985176
Fos(+)	0.163267539586424	0.0886240890173853	0.0771723778972557	0.0396309596516203	0.223655051582766	0.237815652467018	0.169213819390802	0.162225085152193
Fosb(+)	0.132867501706525	0.0664477076042833	0.056716923400456	0.0401034944130005	0.241716302078382	0.249847957275998	0.161184965728333	0.170912315277055
Foxc1(+)	0.032315869092442	0.0122925292318989	0.0120114570094516	0.00497367378752511	0.0526102636936203	0.0757542680760073	0.0294367106063396	0.051201602308152
Foxf1(+)	0.0132834068190301	0.00792554066546935	0.00568126983283834	0.00224822448094053	0.0154930546880151	0.0320149970537122	0.0147193778899851	0.00970594221885845
Foxg1(+)	0.422628007359141	0.164248971486767	0.0926657144470239	0.0645321510025546	0.101873099210494	0.0926794960452878	0.0690470410651043	0.117246611023099
Foxp3(+)	0.0669368971503749	0.0157259176302995	0.00923245657053506	0.0265528142875636	0.0088713703496035	0.0110668169951349	0.00700000751984831	0.0468422002156721
Foxq1(+)	0.169404177705575	0.0173147519087886	0.0107522674518822	0.0279101622260537	0.0258489557408931	0.00902449658432103	0.0145312606015654	0.112599912226441
Gata2(+)	0.0535802443562977	0.0206467869096173	0.0249659594325022	0.0321862624114866	0.0263942658316862	0.0450105167692911	0.0219284946617785	0.143687294383606
Gfi1(+)	0.0328974262549897	0.0246336212105308	0.0373917501527757	0.0334806203018574	0.00669460199744853	0.00644713429525412	0.00759437897379345	0.0335414273263558
Gpd1(+)	0.171394856955815	0.0747028419645748	0.0605928322681796	0.0350465152020536	0.236330836170084	0.222388002351514	0.165256638091493	0.171869298424665
Grhl2(+)	0.0186629660236971	0.00164351427629006	0.00355037386769486	0.00425510034282517	8.88178419700125e-16	0.000377222150148793	0	0.00551895424253313
Hdac2(+)	0.406839988375404	0.172358054333082	0.104595558626394	0.0622391727891936	0.105496402552948	0.0967052659039017	0.0745759351454598	0.116832506093888
Hes1(+)	0.0280243083057564	0.110979233010881	0.168968779252348	0.0199869557150733	0.111338463191455	0.278588706856412	0.153686421917129	0.0135868561965795
Hes5(+)	0.0469991122505173	0.0328648522868358	0.0154500525045576	0.0103382709732982	0.0459804242794951	0.0679848687509116	0.0239425180750288	0.0273819760991747
Hey1(+)	0.14232520985791	0.0778416557235635	0.0727566467507132	0.0343715294519608	0.236294992975274	0.228950712395223	0.175702905640568	0.166048017365352
Hlf(+)	0.226612697463885	0.107902012502075	0.0806654467311794	0.0447195927018021	0.205413244774863	0.204898798528372	0.150393693787639	0.155773703483778
Hmgb1(+)	0.379538355081288	0.172808385983733	0.110974237376396	0.0636862780255242	0.111042852836672	0.105184374482627	0.0839121153603852	0.120341767164941
Hmgb3(+)	0.411563319132572	0.179757332027746	0.110281171051517	0.0651539826715041	0.0912070512881699	0.0833917811519248	0.0668110023127942	0.109962676405627
Irf6(+)	0.0300986101215236	0.00739446530887755	0.0101405890667537	0.00790224641547144	0.0254118240339775	0.022109598709695	0.0219493336007793	0.11104354081638
Jdp2(+)	0.0462715697374341	0.0475673558921265	0.0616526320833622	0.0161421264839926	0.272939872147988	0.259385563107121	0.17814559259369	0.149523719202169
Jun(+)	0.152418018694915	0.0938641693532382	0.0800208520767515	0.0517841011258153	0.213382534999101	0.208794789154626	0.16726125555705	0.185739686965231
Junb(+)	0.127674447651658	0.0771406675835752	0.0731201898709809	0.0380346609683713	0.239500994057841	0.245372363129655	0.173874982231586	0.171366581940648
Jund(+)	0.335338394771036	0.149979405677114	0.0957645373132261	0.0597836287057063	0.144949707256417	0.141043394261092	0.106188634813495	0.139626833724266
Kdm5b(+)	0.440565017176406	0.162265179163217	0.0864834533108768	0.0609394094370874	0.0978139284995624	0.0885451429412515	0.0622704525089256	0.107485374495078
Klf10(+)	0.197334352519552	0.106765932273404	0.0855204891505491	0.0431004954461384	0.210804561679491	0.214393411605484	0.157171832103318	0.160094460770195
Klf13(+)	0.24504995516027	0.135307068192079	0.0963331514567513	0.0540538316464191	0.186589477496881	0.176159684759874	0.134664715330063	0.158181981142574
Klf6(+)	0.321680772934237	0.16529612613901	0.113450485264963	0.0622456154221059	0.136909426059497	0.13510949818103	0.107054322212522	0.136468274786314
Klf7(+)	0.354083967129368	0.17164126560309	0.111553761621767	0.0648196008853806	0.123471056011651	0.118182539402064	0.093180646912792	0.130139488185002
Klf9(+)	0.226913753651217	0.127057493355992	0.0982507523855001	0.0482127606445814	0.195467864168059	0.19201	0.140578498469708	0.153250836332765
Lbx1(+)	0.20236572741188	0.0402476553423637	0.0210393357903096	0.0348494485541498	0.0569617082906538	0.077568131982754	0.0541557858178692	0.056858774055781
Lef1(+)	0.00154717073158406	0.0016885645841902	0.00248871718085297	4.44089209850063e-16	0	0.00565989282488111	0.00351078791093473	0.00105768442569865
Lhx5(+)	0.0462099196611424	0.0158205670277395	0.00877820850321565	0.00652148765138105	0.0102124089494428	0.0125137488058888	0.014480561637397	0.0119126848606296
Lhx6(+)	0.298080642585577	0.0825644296002013	0.026943923986845	0.0438165201814811	0.185595709123637	0.107212532067083	0.0898853411362791	0.139869771289056
Mafa(+)	0.0939967167467286	0.0407362497910249	0.0213609379520243	0.0487287627967296	0.0106174141260298	0.0463986588868238	0.0414826805291636	0.0423814431983204
Maz(+)	0.401583691681484	0.174150194516583	0.105478347876783	0.0610037651681146	0.109833403408492	0.0974647882066085	0.0757540541673472	0.1163087052753
Mef2c(+)	0.312347689374954	0.156562018478209	0.103460105027028	0.0556140067263269	0.157065323917074	0.150580396077249	0.109744439826407	0.134085215590014
Meis1(+)	0.0422808446277703	0.00787547325577032	0.00321579396603611	0.0102771100661416	0.000799787004818198	0.00297089564669584	0.000625467723258444	0.00189676939275385
Mesp2(+)	0.00629737886223913	0.00427677393095272	0.00186509180970229	0.00732672400493528	0.0043452921324546	0.00378571107890036	0.00270685251562774	0
Msx3(+)	0.0844992728715702	0.0479396867678322	0.0710994338985957	0.0564219892831685	0.0929906186995676	0.076186849306819	0.0920965121004172	0.114677153579163
Myc(+)	0.397646852150429	0.180073812698508	0.114695348396568	0.0673791489711865	0.0900275454500603	0.0728683167144143	0.0602434808498051	0.110289612258411
Mycn(+)	0.434773435738251	0.174865758866567	0.0947259886730772	0.0561710101449602	0.103855870779208	0.0863049118810394	0.0646438054978345	0.103791955874399
Myf6(+)	0.0979875334433763	0.166454522416354	0.141472856689382	0.0121931814014125	0.0802441085674035	0.124682171860488	0.0624841024889272	0.0030267480090036
Nfatc2(+)	0.0382690230616397	0.0588482819119392	0.109454441210717	0.0276327723605962	0.137769545338799	0.183624071850448	0.130762241059671	0.0419793906266734
Nfe2l1(+)	0.236717952925874	0.128609766208101	0.0931075867819238	0.0520301895936266	0.186825453852256	0.188458319168699	0.14193345348312	0.155755200551667
Nr1d1(+)	0.0764478541512928	0.0420442399439543	0.0297031137984444	0.020667174102326	0.290763939720741	0.24029900226018	0.144774100352665	0.16845827460282
Nr1h4(+)	0.0603204871983106	0.0676759013595338	0.0251802841601637	0.0289731801705265	0.040764619681495	0.0150929666505233	0.0139862888859694	0.0907423254357407
Nr2e1(+)	0.0663566923878569	0.00851219532503777	0.00225062715432933	0.00658378108151747	0.00252415457060828	0.0181523837563449	0.00294084540696726	0.013498716813629
Nr2f2(+)	0.0331946786709496	0.0145487164132927	0.0135999511364225	0.0282983821112704	0.0228084309645987	0.01613431464607	0.00964298260946395	0.0282663600839892
Nr3c1(+)	0.197871623823449	0.107465592988684	0.0857541492941333	0.0461304511447435	0.210975277316011	0.210003553849595	0.154498650022311	0.164467305869637
Nr5a2(+)	0.00495426749541816	0.00353364336809092	0.00244256255034692	0.00817378279359116	0	0	0	0.000762523632142798
Ovol2(+)	0.132946913837119	0.0745034472951787	0.0733042796696932	0.0341727589446807	0.234430078965942	0.257297798469373	0.173502167304518	0.161037465449073
Pax4(+)	0.11668803572841	0.0303029889641779	0.0171612666197747	0.0177871852186846	0.0553115785374806	0.0593052132808002	0.0201048036824241	0.0333282668343533
Pax6(+)	0.108888944339978	0.0159947201736867	0.00762096272412771	0.00746310751973855	0.00918189792822621	0.0140846580713136	0.00815607657784245	0.0140415201361257
Pgr(+)	0.241280172389003	0.102268658477765	0.0849179956226723	0.0441417691930722	0.189729378503631	0.189009860543971	0.139348931645654	0.151182226638407
Plag1(+)	0.139010237290038	0.00842907136063331	0.00199987541095126	0.000680740563014592	0.0110430232739435	0.00854992649911412	0.00103696467299386	0.00197578231180895
Pou3f1(+)	0.342786098990341	0.155482647833272	0.0876417713699454	0.0429427527465427	0.170948480196613	0.139760702345325	0.0895411597771119	0.103284419986835
Pou3f2(+)	0.453223614868842	0.155094178710256	0.0861393117872458	0.0514181560692701	0.102923647529924	0.090525976065459	0.0645605542586178	0.0963261383277003
Ppara(+)	0.0327124736064972	0.00663425201608947	0.00733144602721214	0.0112254535503422	0.00953431900286494	0.0283471923624758	0.0691936800863037	0.115340677310724
Prdm13(+)	0.0217617719434243	0.00290613837155784	0.00140755883214905	0.00159433398238706	0.00938312993700952	0.0300113590118876	0.0116978925482703	0.0081780702800679
Rel(+)	0.047109676217673	0.0120215777900723	0.0257404293366335	0.04823622768828	0.0104633734827145	0.0576475560800839	0.0353790508119163	0.0152280352179663
Rora(+)	0.22030246595663	0.11671457944661	0.0883705543802247	0.0430721829194145	0.192291752987027	0.223643003823498	0.151520515013874	0.136688212546698
Rreb1(+)	0.00464874412014815	0.00272360190857923	0.0139665319657487	0.00443754569778931	0.00760119394019876	0.0174378690747313	0.00408157555561339	0.00575517144469706
Rxrg(+)	0.0754130517058662	0.0705996454864913	0.0738754474084991	0.0530420295538859	0.222123675181339	0.229326713415254	0.190664294193809	0.175212232247383
Sall3(+)	0.0998835814924663	0.0116617293971369	0.00992758331728405	0.00927774735455222	0.0206862308810368	0.0471042121530617	0.0141106461899847	0.0244986426696662
Six4(+)	0.167105084115141	0.0629717108680264	0.0209124921258012	0.033642534705412	0.0259544088561028	0.0931325108180674	0.013285007032265	0.0219723286525216
Six5(+)	0.0742584986333253	0.00824007369299729	0.00637730769792078	0.0227396427520488	0.0650728124784851	0.0336073234384845	0.034566823864659	0.0895706847670575
Smad3(+)	0.14015606691382	0.0739823477086508	0.0619699327756157	0.0364005615767278	0.253126901592186	0.212351585459615	0.161649811519836	0.181720293899053
Smarca4(+)	0.394164865806356	0.170725949451321	0.103941312368061	0.0643650140281002	0.110174063373443	0.103463197803286	0.0781236807280302	0.121244684086601
Smarcc2(+)	0.397493103665329	0.163224899378155	0.0961495232222396	0.0617680284243942	0.116077193456802	0.108709824171164	0.0812612259188162	0.121445339438119
Smc3(+)	0.411078214328905	0.16463870817271	0.0966916849371244	0.0616761033895441	0.107026550583656	0.0948140104212655	0.0726576002661479	0.114693975182861
Snai1(+)	0.133242837128308	0.0294116580599841	0.0106717487217018	0.0197717149985865	0.0252330548266612	0.0193157123581724	0.0170610751606703	0.0161050557916943
Sox10(+)	0.08547592640834	0.0419697081573638	0.122893000135886	0.0407055578590615	0.0466232600491295	0.0965021786315435	0.120848116175916	0.132914225055726
Sox11(+)	0.426306426673688	0.163997789809801	0.0922114232093127	0.0624600779991327	0.101175355979856	0.0941696410183817	0.0690665673289312	0.111880535036302
Sox12(+)	0.394652169049278	0.185547605808765	0.114434891035468	0.0669736857730808	0.0997725793828613	0.0889431788291082	0.0714097304938308	0.11510530398597
Sox13(+)	0.0128249265216333	0.0044846581278587	0.00774305652103657	0.00547170376681128	0.0099600194076539	0.0310140467615597	0.00829031037188555	0.00995543451941805
Sox15(+)	0.0117501360728189	0.0042679039448803	0.00340298647624582	0.00146913869151499	0.0042279639924353	0.0109239596491084	0.00148793635296285	0.00495392883966994
Sox17(+)	0.127727096797116	0.0851290758437537	0.0483018850880865	0.0260139937490199	0.0463773170561537	0.0642394085284358	0.0316544734803721	0.0647384129097851
Sox18(+)	0.0397231668233028	0.0135980539064543	0.012180061337703	0.00751490916104369	0.032419277217085	0.0597645384125771	0.0365843344200748	0.0314325866020381
Sox2(+)	0.351185586636244	0.0651476413442152	0.0407373008466356	0.0322649857634506	0.117712143583165	0.0890006620849949	0.0492309048058664	0.0991644296244167
Sox21(+)	0.1262303564148	0.0184676795001303	0.00602656773494392	0.0086093627686793	0.0108317325706957	0.0303580078759429	0.00725131188593175	0.0157597789465794
Sox3(+)	0.208793353795555	0.0204944383810082	0.0115056986596056	0.0110822246094331	0.0242706057888401	0.0310849609735656	0.0243447024555254	0.0302381631839199
Sox30(+)	0.0858665856401339	0.0103434807413609	0.0117065754771233	0.00773741532007755	0.00582955889055958	0.0111849096620301	0.00373126693708681	0.0174881270496483
Sox4(+)	0.427761422491366	0.172981469531663	0.0992252451619348	0.0649771102453682	0.0944977261923554	0.084972886460195	0.064921127797149	0.11213051397529
Sox8(+)	0.257982071902645	0.0550826145346677	0.0193276853814915	0.0184724526526958	0.23422906118878	0.118641948930302	0.0475281824148726	0.0700702082669784
Sox9(+)	0.132326702672445	0.0412128760968763	0.0388665288815734	0.0215782405523943	0.1589328868437	0.171675297625627	0.128259756498497	0.0925819643127456
Sp6(+)	0.0482267386284938	0.00137784963249687	0.00071033949735877	0.00141924047243158	0.000435387585058344	0.00321443219420059	0.000999844228218749	0.00146507305063948
Srebf2(+)	0.306668976110435	0.151013845964066	0.103822181486016	0.0574681597037875	0.154922307666037	0.150983531997104	0.11549459763859	0.140370221986909
Stat4(+)	0.00616879911481361	0.000525310201765716	0	0.00143301870557933	0.0078006202101103	0.00588732336712305	0.00290367255176938	0.0067754388794854
Stat5a(+)	0.129113742572187	0.0300875670554895	0.0128031230850634	0.0176949401844773	0.0240938774775546	0.0246876312660583	0.0103453571094502	0.0243749473704338
Stat6(+)	0.0211435359357923	0.00795642334429914	0.00823170202966472	0.00893083616384494	0.00892342927904433	0.0123203173213808	0.0204530874601382	0.00852511818913804
Tagln2(+)	0.019030515258294	0.0154838909211313	0.0335020954589005	0.0147069950218164	0.031850314304778	0.00959289734357938	0.0152771122305829	0.0271137360720651
Tbr1(+)	0.0800511250882883	0.0182089071393962	0.0139686283544419	0.0769101250026437	0.0437909771605027	0.0212581798608411	0.0390174814758383	0.114493126677511
Tead4(+)	0.162392462218528	0.0418171131804209	0.0146318161151842	0.0172709314728315	0.0642411705964518	0.0283939011389283	0.0173312879081615	0.0437649544747746
Tef(+)	0.217751164092918	0.0971766410744412	0.0737932872550763	0.0411149793334755	0.213713267865618	0.206472395972873	0.154604756857215	0.158430013470694
Tfap2c(+)	0.351868254546828	0.0703878824038187	0.0267742055066789	0.0185608531066105	0.170052459764503	0.0860529630790072	0.0202668835563378	0.0541144425729997
Tgif1(+)	0.00678143276066501	0.00579001923650657	0.00453409192801579	0.00806245828664964	0.00139902092267441	0.000610889976854656	0.00134889961346907	0.00208420695257194
Thra(+)	0.335977590719654	0.161634432881573	0.105726056435288	0.0595485614476853	0.140358057727692	0.12983407799202	0.103271193193582	0.134829708372147
Tmem33(+)	0.217677980511442	0.112328096310455	0.0919447323289905	0.0643790494140856	0.139689377604738	0.17618481023024	0.128281609760561	0.153793276714446
Trp73(+)	0.209771503386555	0.0636391073525164	0.0406435499176417	0.0330896935369589	0.0440803186662544	0.0438224692983686	0.0440389275511545	0.0503997653321877
Zbtb7b(+)	0.0175228499611282	0.00489951094026875	0.00759114391653426	0.00330707732808666	0.0153745079064697	0.0538038884914261	0.0335929116647662	0.0268360697729847
Zeb1(+)	0.388220193078395	0.0720555597345672	0.0294078362974817	0.0343300188425769	0.0909273872108257	0.055224037103817	0.0400553467520248	0.0621403097050442
Zfp148(+)	0.335487611545211	0.126934375551728	0.0714125124493192	0.0462701607098113	0.164952409617171	0.165966333184198	0.106097087988272	0.120357321764027
Zmiz1(+)	0.420366319027949	0.160180057453578	0.0876976077867149	0.0643698894065702	0.103624862173256	0.0959743724970031	0.071405128269262	0.120517551315288
