# Supplementary material for: A single-cell spatiotemporal transcriptomic atlas of mouse prefrontal cortex maps dynamics of intratelencephalic neurons during postnatal development
Source: PLoS Biol. 2026 Jan 12;24(1):e3003594. doi: 10.1371/journal.pbio.3003594 (PMC12818735; doi:10.1371/journal.pbio.3003594)
Supplement: S5 Table — (XLSX) [file pbio.3003594.s012.xlsx]

## Sheet: S5 Table
S5 Table. hdWGCNA co-expression modules of cadherin and axon guidance genes
	gene_name	module	color	kME_M1	kME_M2	kME_M3	kME_M4	kME_M5	kME_grey
Amigo1	Amigo1	M1	brown	0.342088295648235	0.00881080813763948	-0.0501078	-0.039971	-0.176222	0.0137879679838902
Amigo2	Amigo2	M1	brown	0.150656617622687	0.0267310545688748	0.0262802737719517	-0.0786441	-0.0434433	-0.11329
App	App	M1	brown	0.75861385094105	0.0419803921788004	0.140558847382914	-0.218803	-0.427952	-0.0904118
Bsg	Bsg	M1	brown	0.490196764596957	0.0518324979159211	0.196124983456692	-0.211605	-0.255801	-0.0848082
C1ql3	C1ql3	M1	brown	0.632362842487332	-0.271475	0.115962475684035	-0.0763132	-0.422361	0.183851038259599
Cadm2	Cadm2	M1	brown	0.437250305967537	-0.0589012	0.0802443761931765	0.0806635493564797	-0.105888	0.303743885374924
Cadm3	Cadm3	M1	brown	0.5575330932418	0.058947246684833	0.392448783412418	-0.267942	-0.15826	0.0681726830259366
Car2	Car2	M1	brown	0.0959232867358757	0.032433375726732	-0.079917	-0.0389794	-0.087808	-0.0560757
Car4	Car4	M1	brown	0.269464834786353	-0.089884	-0.0578542	-0.0543202	-0.198087	0.071399567763186
Cbln4	Cbln4	M1	brown	0.137519893269497	-0.00099253	-0.0593881	-0.0323247	-0.094847	0.00691897063155961
Cd164	Cd164	M1	brown	0.187216651852966	0.12423861879636	-0.069715	-0.0771734	-0.119127	-0.155775
Cd47	Cd47	M1	brown	0.563358611361848	0.311747938197993	0.149148242146286	-0.294078	-0.225785	-0.310852
Cdh20	Cdh20	M1	brown	0.122572539481091	-0.0942868	-0.00382472	0.0253916871799125	-0.0333739	0.150281701823603
Cdh22	Cdh22	M1	brown	0.21199344492618	-0.0119062	-0.0392717	-0.0201265	-0.111288	0.00144243123303137
Cdh6	Cdh6	M1	brown	0.230028362351671	0.0705936164022953	0.157055042383199	-0.0803255	-0.0759536	0.00539750415815632
Cdh7	Cdh7	M1	brown	0.193020146133896	0.0323842726590321	-0.0217551	-0.0475548	-0.139077	0.00136988253526207
Cdhr1	Cdhr1	M1	brown	0.145437457004815	-9.39977e-05	0.0822896602191722	-0.043665	-0.0162381	0.00193472881573651
Celsr2	Celsr2	M1	brown	0.360040337317179	0.0377419434276989	0.139381305691445	0.0834220147349654	0.0613853521747227	0.142804191835673
Clstn1	Clstn1	M1	brown	0.703197039555871	0.0525648957119772	0.0794758130147432	-0.173848	-0.339945	-0.0147477
Clstn3	Clstn3	M1	brown	0.696301279519749	0.0749131370505112	0.12701438666697	-0.201292	-0.326648	-0.059491
Cntfr	Cntfr	M1	brown	0.207190743641586	0.0053929110810383	0.115327457650762	-0.041023	-0.088143	0.0444851806474361
Cntn1	Cntn1	M1	brown	0.623724490430396	0.144310784569995	0.338031198931141	-0.282471	-0.230854	-0.00773515
Cntn3	Cntn3	M1	brown	0.270028721117882	-0.0759648	0.0921846012838219	-0.0407299	-0.0729359	0.057930548195902
Cntn4	Cntn4	M1	brown	0.406773112850932	-0.0170848	-0.0499863	-0.0307713	-0.206944	0.0519447790339757
Cntnap1	Cntnap1	M1	brown	0.464894247262927	0.0343999431746196	-0.188165	-0.0936216	-0.35363	-0.0879086
Cntnap2	Cntnap2	M1	brown	0.375499790460012	0.104564682114106	0.0882787791929564	-0.0877774	-0.15514	-0.0455799
Cntnap3	Cntnap3	M1	brown	0.182919081648727	-0.0239202	0.0594990572013975	0.0152456199924765	-0.0996344	0.0118909784408343
Cntnap5b	Cntnap5b	M1	brown	0.161845285034553	0.10563386573087	0.0708921479369907	-0.0790145	-0.0536187	-0.0549334
Dag1	Dag1	M1	brown	0.220461832691226	0.0022981177692367	0.15618734115072	0.0536697924825344	0.068042832951984	0.171139706701519
Efna3	Efna3	M1	brown	0.172155889825949	-0.00260153	0.162015189063236	-0.0468571	0.0120698125038515	0.128179297561131
Elfn2	Elfn2	M1	brown	0.423038069847841	0.0420005951065914	0.101465947008452	-0.109674	-0.157723	0.0523610170129085
Emb	Emb	M1	brown	0.237184962230371	0.0093490264670554	-0.0855696	-0.0430507	-0.160895	-0.00921626
Epha10	Epha10	M1	brown	0.197079301623817	0.00939510412046249	-0.000565757	-0.0343999	-0.0974369	0.0116668476904201
Epha4	Epha4	M1	brown	0.35222954521423	-0.251358	0.0552589922894945	0.164740550184369	-0.0817058	0.400923727528703
Epha5	Epha5	M1	brown	0.3605592346188	0.130515518063162	0.273288373415043	-0.186796	-0.0923056	-0.0476898
Ephb3	Ephb3	M1	brown	0.346254195475258	-0.0722877	-0.0328803	0.00991073202417707	-0.206563	0.0966535166408078
Ephb6	Ephb6	M1	brown	0.280314264864473	0.0866883397747693	0.0128830191984526	-0.0438511	-0.065734	0.00989332816229285
Fam19a1	Fam19a1	M1	brown	0.363617433842939	-0.150955	0.155958727570899	-0.0668048	-0.230848	0.120382297484562
Fam19a5	Fam19a5	M1	brown	0.254783072795534	-0.0765646	-0.0238715	-0.0197399	-0.174581	0.0342187720202691
Flrt1	Flrt1	M1	brown	0.318897860345755	0.143257811980676	0.00813058659502832	-0.079098	-0.124408	-0.0609743
Flrt3	Flrt3	M1	brown	0.200747617305367	-0.250991	0.102009033256935	0.0454858644253587	-0.0115177	0.382934873040351
Fstl4	Fstl4	M1	brown	0.339465001580467	-0.115813	-0.0474896	0.0474558205126562	-0.175104	0.175166929550474
Fstl5	Fstl5	M1	brown	0.190342977739581	-0.106492	0.159953914278484	-0.0024551	-0.0219952	0.149904961634991
Igsf11	Igsf11	M1	brown	0.179888966555332	-0.0633297	-0.00598927	-0.00309611	-0.101978	0.0818456617510189
Igsf8	Igsf8	M1	brown	0.431939998882246	0.0656053915700296	0.124242637555443	-0.0820339	-0.148175	-0.00911626
Il1rap	Il1rap	M1	brown	0.2585670771485	-0.0962218	0.0465976013365763	-0.0151636	-0.101383	0.151311066380395
Jam2	Jam2	M1	brown	0.0761809056016404	-0.0531687	-0.0462888	-0.0163289	-0.0513554	0.0146791487182966
Lrrc24	Lrrc24	M1	brown	0.322874804426891	-0.00407763	0.0347951783231737	-0.0611575	-0.160679	0.00174481857989375
Lrrc3b	Lrrc3b	M1	brown	0.24915580132504	-0.0473457	0.0963143859137269	-0.0886315	-0.129864	0.0232507547970838
Lrrc4	Lrrc4	M1	brown	0.367317115957996	0.0328946246731338	0.0106343018910473	-0.08467	-0.212296	0.0302521226112229
Lrrc4c	Lrrc4c	M1	brown	0.476442838888609	-0.0348564	0.109939722768446	-0.102462	-0.184643	0.120532941221306
Lrrc8b	Lrrc8b	M1	brown	0.303366026918866	0.123683156681634	0.194226	-0.13137	-0.0451228	0.0383974096489439
Lrrc8c	Lrrc8c	M1	brown	0.241139182343869	0.0755128998347508	0.0592972079243891	-0.0597505	-0.0573678	0.0109786513380185
Lrrtm3	Lrrtm3	M1	brown	0.434428372768058	0.0188134831716012	-0.0235079	-0.140207	-0.262419	-0.0648399
Lrtm2	Lrtm2	M1	brown	0.402459067379544	-0.0181189	-0.029543	-0.0667435	-0.210399	0.0299451930154566
Ncam2	Ncam2	M1	brown	0.554797079750789	0.0888193142657802	0.159142882976388	-0.193583	-0.219429	-0.0222922
Negr1	Negr1	M1	brown	0.298403130973086	0.100035588418771	0.00606739459891287	0.0569315543272727	-0.135895	-0.130032
Nlgn2	Nlgn2	M1	brown	0.232641697073252	0.0327943225135093	0.141658846279764	0.0723790964854966	0.0830000470792229	0.154443916531591
Nlgn3	Nlgn3	M1	brown	0.307581812508004	0.110013382006313	0.121338480959818	0.0244744885401739	0.0235493884179519	0.110273560158909
Nptn	Nptn	M1	brown	0.714527629475399	0.0902053111443475	0.10984334212689	-0.206334	-0.39552	-0.0493495
Nptx1	Nptx1	M1	brown	0.385789663986585	0.354587911601259	-0.120043	-0.235931	-0.260895	-0.313886
Nptx2	Nptx2	M1	brown	0.341154470083813	0.0415783322574769	-0.118649	-0.0654879	-0.268466	-0.0923174
Nrcam	Nrcam	M1	brown	0.642894118714619	0.174644714931942	0.236538896659614	-0.293647	-0.25887	-0.10511
Nrxn1	Nrxn1	M1	brown	0.449882460264692	0.113600627859903	0.115292280653749	0.0315927950015599	0.0220258928767785	0.157807078002471
Nrxn2	Nrxn2	M1	brown	0.429081645015224	0.0658039884472613	0.303535370439086	-0.100706	-0.0430237	0.109568531632674
Nrxn3	Nrxn3	M1	brown	0.559309002364717	0.246234848063172	-0.0470369	-0.187336	-0.328871	-0.173541
Ntm	Ntm	M1	brown	0.45705218925282	-0.222468	0.221228901181641	-0.0153614	-0.159972	0.244966390497926
Ntng1	Ntng1	M1	brown	0.281510198339387	-0.0431485	0.0672683372772388	-0.0561862	-0.175728	-0.00181294
Ntrk2	Ntrk2	M1	brown	0.528125629963498	0.134514564936272	0.292813099669873	-0.247877	-0.0938179	0.0912936474398284
Omg	Omg	M1	brown	0.606884934121833	0.0783297002516341	-0.0790772	-0.205017	-0.448822	-0.176503
Pcdh1	Pcdh1	M1	brown	0.557305414548302	0.0702804411707602	0.0637072789484439	-0.124802	-0.234061	0.00848448930582721
Pcdh10	Pcdh10	M1	brown	0.535027079517538	0.0797226593245418	0.156274078567414	-0.252529	-0.192172	0.0291936238915542
Pcdh11x	Pcdh11x	M1	brown	0.377286410264423	-0.0548529	0.0169412870451398	-0.0387761	-0.181464	0.108246104271882
Pcdh17	Pcdh17	M1	brown	0.303406643674161	0.115036729459191	0.290676018737797	-0.185812	0.00313769638450331	0.00123926979536815
Pcdh7	Pcdh7	M1	brown	0.333389827860053	0.042506069393613	-0.0423787	0.0307133883207577	-0.131967	0.0366611602732489
Pcdhb12	Pcdhb12	M1	brown	0.137849531843181	0.0208065578125278	0.02599852823599	-0.0445729	-0.0618008	-0.0216955
Pcdhb14	Pcdhb14	M1	brown	0.0927626055928855	0.0408173523761224	0.0165561466155269	-0.0220284	-0.0196577	-0.0124957
Pcdhb17	Pcdhb17	M1	brown	0.0801292755761818	-0.00587893	0.0233350801386255	0.0119546211974845	0.00951621947779931	0.0594352393171247
Pcdhb9	Pcdhb9	M1	brown	0.0911649974258554	0.022525727517742	0.0238417806397858	-0.0221525	-0.0200076	-0.000333085
Pcdhgc5	Pcdhgc5	M1	brown	0.212273992619541	0.00280595495897386	-0.0534979	-0.00183177	-0.122174	0.0141879441465286
Ppfia3	Ppfia3	M1	brown	0.144379227112479	-0.00948031	0.0427810444239057	-0.0543666	-0.0663785	0.00630698343576315
Ptgfrn	Ptgfrn	M1	brown	0.237865089639288	-0.0609548	0.0934462449586261	-0.0676745	-0.0572976	0.0723226965075126
Ptpra	Ptpra	M1	brown	0.260549913551245	0.0644647763227846	0.17214355745443	-0.0393459	-0.013941	0.0313084295611155
Ptpre	Ptpre	M1	brown	0.191853231770807	-0.00740501	0.174824116551782	-0.0641492	-0.0501687	0.0404119275765986
Ptprj	Ptprj	M1	brown	0.400332270968516	0.0381390938108675	-0.02793	0.0100685538886203	-0.132523	0.11740814991787
Ptprn	Ptprn	M1	brown	0.665247432389657	0.0256489490002507	0.0294093522408261	-0.173599	-0.410467	-0.0435438
Ptprr	Ptprr	M1	brown	0.321425682111331	0.186659437471856	0.160206176239493	-0.165407	-0.144494	-0.154629
Ptpru	Ptpru	M1	brown	0.121125198128623	0.176310166565993	0.091778252206438	-0.066506	-0.0081405	-0.129943
Rtn4r	Rtn4r	M1	brown	0.441877918548479	-0.0671704	0.0756899911523237	-0.0486828	-0.209017	0.178053461066884
Rtn4rl1	Rtn4rl1	M1	brown	0.363989807021271	-0.137626	0.0932082719534604	-0.0106866	-0.162933	0.203316774377078
Sdc2	Sdc2	M1	brown	0.20631138752094	0.0356910580778323	-0.0306979	-0.00468071	-0.111065	-0.0344822
Sema3e	Sema3e	M1	brown	0.204100309691901	0.201703565505006	-0.0402856	-0.099509	-0.115296	-0.175226
Sema4d	Sema4d	M1	brown	0.114506162740276	0.0416603817347103	0.0327723731250867	0.0664569841858907	0.0393112504118737	0.0719780959639953
Slitrk1	Slitrk1	M1	brown	0.409077928616621	0.137338916612191	-0.0467018	-0.0763373	-0.169883	0.0117022902082592
Slitrk2	Slitrk2	M1	brown	0.200707035932841	-0.140594	0.0258855420136163	0.0569907324476531	-0.048157	0.257396027210767
Slitrk3	Slitrk3	M1	brown	0.255126215297166	-0.216888	-0.0131035	0.127182724483997	-0.0829823	0.297817490710047
Slitrk4	Slitrk4	M1	brown	0.418725266021178	0.0516530811017092	0.0228069788664201	-0.0813862	-0.167649	0.100133888749778
Slitrk5	Slitrk5	M1	brown	0.391413744495524	0.0389295080716265	0.231707201377847	-0.111953	-0.0968241	0.146816997696395
Tpbg	Tpbg	M1	brown	0.174387747326641	0.0454387507800556	0.014291890852309	-0.0765238	-0.113858	-0.110234
Tyro3	Tyro3	M1	brown	0.502997682941485	-0.0808354	-0.0580292	-0.0549375	-0.316994	0.0446182080890301
Unc5a	Unc5a	M1	brown	0.289448741500541	-0.0139609	0.0595763544338351	-0.023658	-0.109243	0.0185256820767255
Vstm2a	Vstm2a	M1	brown	0.463099356999577	0.0146070577491559	0.0853288569077731	-0.201414	-0.226365	-0.0909769
Nog	Nog	M1	brown	0.147533157526994	-0.0193845	0.0807992243683038	-0.0503108	-0.0440058	0.0610576861251132
Bmpr2	Bmpr2	M1	brown	0.279242550027959	0.0426727436452193	0.0591853188577367	0.0701143304763964	0.0320901758960338	0.13095485250853
Bmp2	Bmp2	M1	brown	0.177092508531971	-0.0764669	0.063032985164613	0.0188058734027939	-0.0789522	0.0814336906259627
Bmp3	Bmp3	M1	brown	0.287414667439662	0.234977569559198	0.0790211303750819	-0.147627	-0.153368	-0.143578
Smad7	Smad7	M1	brown	0.114502216596948	0.0215316111178366	-0.0149518	-0.0325753	-0.0435289	0.0211114060109271
Coch	Coch	M1	brown	0.308629456620282	-0.125027	0.0170508674957574	-0.0425586	-0.160567	0.108976971026692
Col25a1	Col25a1	M1	brown	0.277987995561231	0.00722151362999295	0.00622195746462175	-0.0496497	-0.0978627	-0.0138751
Crtac1	Crtac1	M1	brown	0.267014711184024	0.0729305100362276	0.0061683745895602	-0.105272	-0.139	-0.176245
Ctgf	Ctgf	M1	brown	0.136541647720468	0.106779578414406	-0.0234945	-0.133145	-0.0637266	-0.206944
Edil3	Edil3	M1	brown	0.23727168258227	-0.0976371	-0.148441	0.126090090689726	-0.106176	0.0359837181322833
Egfl7	Egfl7	M1	brown	0.200616670397669	0.0138163881430059	0.00670629552327554	-0.0624152	-0.139472	-0.0488203
Matn2	Matn2	M1	brown	0.26673670109491	-0.0713178	0.0234364028526039	-0.00982884	-0.137869	0.094174024583292
Nov	Nov	M1	brown	0.55998288038446	-0.0117096	0.198440687444039	-0.168301	-0.372176	-0.0830896
Smoc2	Smoc2	M1	brown	0.205960389585055	-0.0834866	0.014432910616836	-0.00738127	-0.108378	0.118886928756024
Sparc	Sparc	M1	brown	0.0848788856473031	0.00104902790970175	-0.00867482	-0.0230072	-0.0501136	-0.0332751
Spon1	Spon1	M1	brown	0.246455294007693	0.303939848270553	0.0693004355206063	-0.197027	-0.115619	-0.326599
Tgm3	Tgm3	M1	brown	0.131630448838469	-0.0929958	0.0650629822907269	-0.0364286	-0.0810261	0.0472579626642892
Disp2	Disp2	M1	brown	0.517440395530654	0.0780297351603294	0.141259367213061	-0.164473	-0.194772	-0.0277944
Lingo1	Lingo1	M1	brown	0.567362311672438	0.0820797742286027	0.25046779348527	-0.170648	-0.225069	0.0520310172639485
Rock2	Rock2	M1	brown	0.422858130206076	0.0337412442919402	-0.186529	-0.0832938	-0.293816	-0.0638697
Rtn1	Rtn1	M1	brown	0.581744314865363	-0.101885	0.392914857678065	-0.0669192	-0.169033	0.247901187877655
Nrp2	Nrp2	M1	brown	0.152629114111008	0.120775458943137	0.112064683686888	-0.0689455	-0.000637046	-0.0304674
Plxnc1	Plxnc1	M1	brown	0.171405145712111	0.126797023983441	0.194422627742326	-0.069444	0.0525122961156764	0.0239798311437294
Sema3a	Sema3a	M1	brown	0.132696679274065	0.0480322116461912	-0.117194	0.0932910126425956	-0.0425929	0.0206837557944657
Sema4a	Sema4a	M1	brown	0.212558315857417	0.0967391935989756	0.030525613961383	-0.051275	-0.0455931	-0.0517256
Sema6b	Sema6b	M1	brown	0.26597160896642	0.00740997187303178	0.0889838973994831	-0.0157913	-0.0604404	0.0730892972608125
Slit2	Slit2	M1	brown	0.248585753727515	-0.14852	-0.00516057	0.0930263918080516	-0.109097	0.165591564890769
Slit3	Slit3	M1	brown	0.249663790114274	-0.00500595	0.0430190314801761	-0.00732539	-0.115145	0.0571327850637534
Dkk3	Dkk3	M1	brown	0.550803370110632	0.0241178076720581	-0.126743	-0.151359	-0.326446	-0.0404401
Dkkl1	Dkkl1	M1	brown	0.265765751653018	-0.122281	0.016181318105583	-0.0643019	-0.192445	0.0235941049116235
Frzb	Frzb	M1	brown	0.322858064529653	-0.0133703	-0.0525138	-0.00396739	-0.218067	0.051879181341962
Igfbp4	Igfbp4	M1	brown	0.125166062626427	-0.0659245	-0.0604591	0.100296884697337	-0.105499	0.0743156105544857
Ascl1	Ascl1	M1	brown	0.0536238168638616	0.0140372220268414	-0.0558681	-0.0494472	-0.0396944	-0.105596
Calm1	Calm1	M1	brown	0.507715269751591	-0.165218	0.208158701460862	-0.382664	-0.507377	-0.03951
Camk1	Camk1	M1	brown	0.0805494760607045	-0.00682564	0.0740897251166383	-0.0864575	-0.0292404	0.00798776173320445
Camk2a	Camk2a	M1	brown	0.670340448550628	-0.142814	-0.0234195	-0.187921	-0.540666	0.00715957262545641
Camk2b	Camk2b	M1	brown	0.332230077190224	-0.0116994	0.285277359541491	-0.306681	-0.177973	0.0699682297181235
Camk2g	Camk2g	M1	brown	0.206351497668461	-0.0176669	-0.104465	-0.0601832	-0.153766	-0.000224369
Fos	Fos	M1	brown	0.303072920568232	-0.038504	-0.0873393	-0.0937512	-0.272883	-0.0605913
Jun	Jun	M1	brown	0.20861694235954	-0.0303156	-0.0354117	-0.0745921	-0.181567	-0.0868774
Mapk9	Mapk9	M1	brown	0.248597321108044	0.00922276267374835	-0.0736504	-0.0843165	-0.208027	-0.0777542
Ppp3ca	Ppp3ca	M1	brown	0.579547956787674	-0.0570257	-0.0563537	-0.177383	-0.438323	0.0388314945604283
Ppp3r1	Ppp3r1	M1	brown	0.573596378656757	-0.0587528	-0.0895033	-0.243057	-0.526512	-0.119243
Prkci	Prkci	M1	brown	0.0940563458043307	0.00516022807198568	0.015479017438783	-0.0212547	-0.0439307	-0.00078728
Prkcz	Prkcz	M1	brown	0.0826737864478799	-0.00534778	0.0105228134968726	-0.0507246	-0.0771397	-0.00238971
Wnt10a	Wnt10a	M1	brown	0.184100127958532	-0.0359994	-0.121726	-0.0303039	-0.157623	-0.014236
Wnt4	Wnt4	M1	brown	0.353454132855305	-0.044511	0.11622619727441	-0.0673041	-0.181444	0.0253408711384231
Fzd1	Fzd1	M1	brown	0.120779905982332	-0.0372418	0.0253601376700779	-0.00653437	-0.0217297	0.0857224206082387
Lrp1	Lrp1	M1	brown	0.157029810890688	0.0552424816545338	0.0512718429647127	0.084214749346429	0.0913000945019873	0.0977357598190622
Lrp11	Lrp11	M1	brown	0.450028410313874	0.0860348885296611	0.0326078475252213	-0.118089	-0.223	-0.0355836
Lrpap1	Lrpap1	M1	brown	0.349703777033298	0.0284853719962623	0.0434417236403188	-0.0691153	-0.188747	-0.0140858
Kremen1	Kremen1	M1	brown	0.0976534372828906	0.12996919677568	-0.0651453	-0.100022	-0.0329919	-0.189778
Rspo1	Rspo1	M1	brown	0.131905427401211	-0.063691	-0.0921976	-0.0127633	-0.104046	0.0390810969938221
Shisa4	Shisa4	M1	brown	0.490229557929061	0.00508936279136434	-0.0144827	-0.179903	-0.343256	-0.0974122
Cadm4	Cadm4	M2	blue	0.0232875624021236	0.296617468840153	0.159915422636053	-0.0219629	0.185782503417594	-0.111498
Cdh11	Cdh11	M2	blue	0.214009720111445	0.564193672282317	0.0678030872998684	-0.198119	0.0106463899162789	-0.204491
Cdh18	Cdh18	M2	blue	0.102272860673841	0.258951058428233	-0.00388082	-0.102822	-0.0150827	-0.155329
Cdh9	Cdh9	M2	blue	0.0931773172825016	0.355840610963077	-0.0075499	-0.0740755	-0.0633423	-0.168328
Cntnap4	Cntnap4	M2	blue	0.0698415478869381	0.424906817207455	0.115862166825792	-0.138015	0.0211697549547364	-0.228625
Ctnnd2	Ctnnd2	M2	blue	-0.10434	0.296442528955432	0.149768048708554	-0.0697509	0.140842763604117	-0.0149822
Dscaml1	Dscaml1	M2	blue	-0.146404	0.263124035448813	-0.122064	0.154859359858777	0.100161135432717	-0.0860897
Epha7	Epha7	M2	blue	0.0496139640028263	0.261625308050628	0.0595996577556897	-0.0464303	0.100975263654233	0.000395780243401433
Ephb1	Ephb1	M2	blue	-0.0378327	0.591772693456666	0.0831977199695199	-0.165296	0.082007592665717	-0.286714
Islr2	Islr2	M2	blue	-0.134047	0.633196126088295	0.0467415991241456	-0.117647	0.169809209995773	-0.461076
Kit	Kit	M2	blue	-0.00209063	0.504950092378765	0.150838197660489	-0.19056	0.104840851891111	-0.243567
Lrrc4b	Lrrc4b	M2	blue	0.0922912953900192	0.199289816027681	0.172484047380341	-0.00173226	0.163711788876807	0.0381574545225041
Lrrc55	Lrrc55	M2	blue	0.0334596120919173	0.436008829590034	0.0373466575305029	-0.155287	0.0205926642081355	-0.23701
Lrrtm2	Lrrtm2	M2	blue	0.185975315963367	0.543182792885528	0.0448990025424313	-0.209576	-0.0193802	-0.214844
Mdga2	Mdga2	M2	blue	-0.00153525	0.516268186981803	0.0455277256879992	-0.0841021	0.124034275159348	-0.192612
Ntrk3	Ntrk3	M2	blue	0.0728656581737016	0.317918916570538	0.00462979911049113	0.119419306494966	0.121414162853412	0.0822763940114351
Ppfia4	Ppfia4	M2	blue	-0.0597935	0.288037290750756	0.144626480330753	-0.115451	0.105274535623373	-0.135854
Sdk2	Sdk2	M2	blue	0.119761703481621	0.538207373033895	0.0459695399304968	-0.16407	-0.000562621	-0.255601
Vstm2b	Vstm2b	M2	blue	0.0732216409672654	0.198143457285521	0.0113145625225891	-0.00212974	-0.0720043	-0.0625392
Gdf10	Gdf10	M2	blue	-0.048412	0.400668007512902	0.0530422588619664	-0.106013	0.0597588790460941	-0.164965
Col15a1	Col15a1	M2	blue	-0.0918296	0.325022888982429	0.0818722803185098	-0.100611	0.118248151580399	-0.158617
Ptch1	Ptch1	M2	blue	0.0558696077509067	0.086916572770475	-0.0204464	0.0640610159378362	0.014504299305462	0.0198894059777389
Rgma	Rgma	M2	blue	-0.0477729	0.580048819946808	0.146383297091176	-0.217591	0.041249437723961	-0.318295
Dcbld2	Dcbld2	M2	blue	0.143882056388742	0.260330497272876	0.11788472625706	-0.115712	0.00202153632378843	-0.0944928
Dixdc1	Dixdc1	M2	blue	0.000233378947841265	0.158626613197303	-0.00332936	-0.00680945	0.0344712302556325	-0.0537224
Rspo3	Rspo3	M2	blue	0.0438199573557876	0.280029564119368	-0.0350908	0.00167049603290631	-0.0595498	-0.140597
Cbln1	Cbln1	M3	green	0.109738213702598	0.184951	0.388353878773634	-0.145152	-0.020599	-0.179269
Cd200	Cd200	M3	green	0.182557911037133	0.133382481160891	0.585962805130912	-0.165346	0.120302448304687	0.00695663372924813
Cdh13	Cdh13	M3	green	0.137981172666872	0.142917854750478	0.493266216489363	-0.135086	0.0108719538145989	0.0573111620950374
Efnb3	Efnb3	M3	green	-0.0975224	0.176626418833749	0.475164308962516	-0.104062	0.227871727770359	-0.0651528
Epha8	Epha8	M3	green	0.0190201704585847	-0.0404281	0.202589524408177	-0.0203412	0.0699959064345926	0.106132753325266
Lrfn1	Lrfn1	M3	green	0.144425463113279	-0.011179	0.250653613134758	-0.0263387	0.0480838065847468	0.116784562699363
Lrfn2	Lrfn2	M3	green	0.100499910309334	-0.000648441	0.157833941841434	-0.0311941	0.0137123955177973	0.0655845529670832
Lrfn3	Lrfn3	M3	green	0.0744072592652496	0.0230674212628746	0.136371045011084	-0.0240711	0.0160848204211425	0.0295410916113311
Lrfn4	Lrfn4	M3	green	0.0317645941466899	0.0101004580403202	0.180429144492168	-0.00318409	0.0523586933057621	0.0429780309730164
Lrrc3	Lrrc3	M3	green	0.0805468540185942	0.0731181786799804	0.353946290684892	-0.0938014	0.0650982185497586	0.021567098354304
Neo1	Neo1	M3	green	0.0351353285546536	-0.200231	0.446272850682963	0.0681134353144241	0.194157370621498	0.28925145142286
Pcdh19	Pcdh19	M3	green	0.161021547405337	0.178512090400963	0.313610979585664	-0.177732	0.0107012914937923	0.0342782531486535
Pcdha11	Pcdha11	M3	green	0.0282276375201002	0.0107192390317251	0.0721942830217334	-0.0159068	0.0172114332186715	0.0181038718849144
Ptprf	Ptprf	M3	green	0.149481634333833	-0.046712	0.406905457428116	-0.0173047	0.149915308055287	0.192255879444325
Rtn4	Rtn4	M3	green	0.220782031847994	0.0767418178689527	0.446607972022781	-0.119961	0.0539030077166548	0.118488393994452
Sdc3	Sdc3	M3	green	0.112102790486276	0.0165141689570917	0.583588499453137	-0.0860582	0.173135501741417	0.132310956016687
Cdo1	Cdo1	M3	green	0.0642919830856983	0.0408855596455708	0.221976968463101	-0.126794	-0.0612774	-0.0638662
L1cam	L1cam	M3	green	0.22899643545513	0.141139682766989	0.649076551318874	-0.140435	0.17210899952783	0.0938674882825609
Plxna1	Plxna1	M3	green	0.161384111426371	0.0412466453232324	0.447491082286824	-0.053938	0.140615667012888	0.190920342270125
Sema6a	Sema6a	M3	green	0.116724042211722	0.1568940436687	0.273354476104513	-0.117721	0.071111516389929	0.0305027940071684
Csnk2b	Csnk2b	M3	green	-0.029896	-0.0920968	0.180964252837991	-0.114268	-0.0673127	-0.00601951
Ppp1ca	Ppp1ca	M3	green	0.112921992356387	-0.104061	0.242410681265023	-0.194314	-0.179469	-0.0398737
Tgfb1i1	Tgfb1i1	M3	green	0.0872936879136715	0.0429269211708735	0.205277738126381	-0.100141	-0.0451039	-0.0433899
Ubb	Ubb	M3	green	-0.263156	-0.107976	0.0393416129825885	-0.133817	-0.0860343	-0.162034
Cdh12	Cdh12	M4	turquoise	0.0941028755841825	-0.2243	-0.16612	0.346482539733691	0.00309100341583034	0.29609346385615
Clstn2	Clstn2	M4	turquoise	-0.161658	-0.133517	-0.161693	0.517702788847822	0.242006980262571	0.255333236207584
Cntn2	Cntn2	M4	turquoise	-0.400003	0.0348554611705531	-0.216607	0.517147812450221	0.374758370919308	0.0615993844554946
Cntnap5c	Cntnap5c	M4	turquoise	-0.177574	-0.0842412	-0.0408871	0.256030363997227	0.17786742736742	0.211898372033012
Ctnna2	Ctnna2	M4	turquoise	-0.27293	-0.116505	-0.050868	0.408981	0.226321059345586	0.149028083348087
Efnb1	Efnb1	M4	turquoise	-0.109776	-0.0555653	0.00629770060713555	0.21028880204466	0.163243932925372	0.143850415874424
Epha3	Epha3	M4	turquoise	-0.226011	-0.143163	-0.128634	0.463804275570637	0.21799347938564	0.194693250180182
Fgfr1	Fgfr1	M4	turquoise	-0.296311	-0.00691973	-0.258914	0.478663161764371	0.22443267022953	-0.0158869
Fgfr2	Fgfr2	M4	turquoise	-0.387093	-0.099884	-0.197874	0.505696012998068	0.31469424492089	0.184835640947819
Nrg1	Nrg1	M4	turquoise	-0.182037	0.0295280172483705	-0.137581	0.316747385857362	0.169965650025396	0.0822729194289368
Ntng2	Ntng2	M4	turquoise	-0.179966	-0.159566	-0.184545	0.454743431902117	0.140947832683949	0.151809505513854
Ppfia2	Ppfia2	M4	turquoise	-0.256498	-0.134018	-0.0266638	0.403030907465294	0.250206877058403	0.238386078027863
Unc5d	Unc5d	M4	turquoise	-0.208457	-0.228927	-0.241341	0.598341781903301	0.203560703827423	0.195708875030344
Bmpr1a	Bmpr1a	M4	turquoise	-0.076916	0.0359344387221957	-0.0539444	0.215507739250211	0.139225021794072	0.0628221550368411
Bmpr1b	Bmpr1b	M4	turquoise	-0.127521	-0.0505273	-0.0413316	0.285428715654884	0.135390777219476	0.0836191907844059
Btrc	Btrc	M4	turquoise	-0.0183921	-0.00864913	-0.100227	0.194623158428132	0.0192381642528279	0.0139506865215212
C2cd3	C2cd3	M4	turquoise	-0.109606	0.0172338612825562	-0.118589	0.1984357919072	0.0863797119984344	0.00420162931886379
Dcc	Dcc	M4	turquoise	-0.341807	0.0147513078451925	-0.245417	0.481258349503872	0.278788936861927	0.0933649640927041
Itgb1	Itgb1	M4	turquoise	-0.0707263	0.0382710169930068	0.00547741708785876	0.209153499787094	0.156348103487754	0.0336983249727181
Plxna4	Plxna4	M4	turquoise	-0.270574	-0.253031	-0.108481	0.579396144184951	0.378949871197182	0.342084667116834
Robo1	Robo1	M4	turquoise	-0.337717	-0.0843766	0.028627172923543	0.462237111440999	0.401251600744612	0.24201066553055
Robo2	Robo2	M4	turquoise	-0.0914523	-0.251407	-0.126486	0.577277399149576	0.205231267674364	0.281299263642549
Abl1	Abl1	M4	turquoise	-0.186098	-0.0307777	-0.0496962	0.224187271470211	0.181520732982007	0.097122981222581
Prkd3	Prkd3	M4	turquoise	-0.3228	-0.0513499	-0.192704	0.430393120591759	0.252603265089319	0.0751459955438407
Wnt5b	Wnt5b	M4	turquoise	-0.219093	-0.0759578	-0.116359	0.321890685680998	0.179656237313926	0.102307621183022
Gpc6	Gpc6	M4	turquoise	-0.134996	-0.097307	-0.146412	0.419509628633383	0.149649431863365	0.0952291040178823
Cdh2	Cdh2	M5	yellow	-0.369449	0.21362413584582	0.00537103062323566	0.266833507100677	0.552406017605043	0.0774377085132654
Cdh24	Cdh24	M5	yellow	-0.109166	0.0429434399152405	-0.023545	0.0825937813794444	0.192068978507225	0.0148502316722917
Celsr3	Celsr3	M5	yellow	-0.209067	0.04667854860073	-0.0103241	0.153095070349454	0.355718768685011	0.0740620462164973
Chl1	Chl1	M5	yellow	-0.0197864	0.192871848026247	0.428370913320049	-0.0136537	0.442144708541989	0.0841019089096691
Ctnnal1	Ctnnal1	M5	yellow	-0.141678	-0.00224592	-0.0349126	0.112218492932267	0.186953713393608	0.0661732666894456
Cxadr	Cxadr	M5	yellow	-0.21704	0.0665059213481391	0.355499852232487	0.109727763560038	0.456108549725844	0.137242645288095
Efna2	Efna2	M5	yellow	-0.187448	0.00989470483527229	0.0615163273292404	0.114739715652261	0.315360511754996	0.102070206511154
Ephb2	Ephb2	M5	yellow	-0.137306	0.0336281703731821	0.168952412439745	0.109437091326955	0.390760994809813	0.174992414620765
Igdcc4	Igdcc4	M5	yellow	-0.191401	0.0736694493860974	0.00111267797700409	0.0983493611089742	0.317803684528123	0.0409237837885386
Iglon5	Iglon5	M5	yellow	-0.119998	0.0136774420542405	0.0659923251841717	0.0808051541767562	0.237762247921006	0.0586465637283901
Igsf3	Igsf3	M5	yellow	-0.292704	-0.0429442	0.0397131479974852	0.265151747929206	0.494176558245858	0.238878458874789
Igsf9	Igsf9	M5	yellow	-0.269924	-0.0353874	-0.0185677	0.202372716947938	0.37943160917719	0.125637941331725
Lrrc8d	Lrrc8d	M5	yellow	-0.081463	0.016569066995601	0.0392142680998802	0.0868832349347703	0.197823575422857	0.072870004596445
Ncam1	Ncam1	M5	yellow	-0.109255	0.132976602444907	0.417494513727644	0.0950639952753629	0.535345408451599	0.237909140376395
Pkd1	Pkd1	M5	yellow	-0.104219	0.0476383198099379	-0.0281359	0.105718532658673	0.202560938769994	0.0570792204418648
Ppfia1	Ppfia1	M5	yellow	-0.198231	0.00540683415785901	-0.0486777	0.147999815183379	0.252200209674948	0.0695874572868455
Ptprz1	Ptprz1	M5	yellow	-0.311999	-0.100609	0.00351904888537112	0.277782180859289	0.432368565549091	0.174555714772512
Sema3f	Sema3f	M5	yellow	-0.138537	0.0816912621902946	0.0269896148951254	0.0689075343508005	0.250161727999104	0.0132413146969457
Sema4g	Sema4g	M5	yellow	-0.373518	0.0786470398377679	0.0793751417537145	0.149161675040817	0.499791622216748	0.0733265905641837
Agrn	Agrn	M5	yellow	-0.0816342	-0.031225	0.201415321368958	0.111111923253117	0.360538084810566	0.207082735957282
Mfap2	Mfap2	M5	yellow	-0.237054	0.013679925356379	-0.010693	0.137223859337149	0.3092586797887	0.0355338049801853
Thbs3	Thbs3	M5	yellow	-0.169549	-0.000414101	0.0108355691453416	0.112374976386415	0.251339187852859	0.0642759387964843
Gpr161	Gpr161	M5	yellow	-0.261324	0.0127865103962488	0.0595257399509749	0.116524685149287	0.368721422582658	0.107161930211617
Wnk1	Wnk1	M5	yellow	-0.170674	0.00941905079579805	-0.0790905	0.166111711117193	0.247163229769724	0.0662068275260748
Arhgef12	Arhgef12	M5	yellow	-0.236854	0.0283729150951385	-0.0233328	0.14169291260908	0.310540518514763	0.112526219029283
Plxna3	Plxna3	M5	yellow	-0.259594	0.0525784222659596	0.0722641712057316	0.16257876769179	0.41818403560394	0.095467195455628
Plxnb1	Plxnb1	M5	yellow	-0.240248	-0.0236261	-0.0128405	0.154822039651738	0.336918275356421	0.102491578379516
Plxnb2	Plxnb2	M5	yellow	-0.247445	0.0354441721644713	-0.0279138	0.187489848338219	0.380390696861313	0.0722195020523698
Sema4b	Sema4b	M5	yellow	-0.140292	0.0403848672334998	0.0226655963406432	0.0951586291489357	0.235153770505378	0.0385510210173727
Sema4c	Sema4c	M5	yellow	-0.214947	0.0810743155080666	0.0514108148175064	0.0946190898868827	0.372252827012486	0.0830967109500128
Sema6c	Sema6c	M5	yellow	-0.214356	-0.0411835	0.0834305412545558	0.146104676381382	0.380430792680925	0.165833362238056
Csnk1a1	Csnk1a1	M5	yellow	-0.270524	0.0703943710465263	-0.0634142	0.10676723908295	0.25603192797588	-0.0133956
Csnk1e	Csnk1e	M5	yellow	-0.401663	0.0157667490738939	0.091997031244992	0.106626054533772	0.438652874985968	0.0608385282243554
Csnk2a1	Csnk2a1	M5	yellow	-0.129082	-0.0102713	0.0785195617837589	0.0779028653703142	0.227032190724105	0.0878266989273673
Map3k7	Map3k7	M5	yellow	-0.223677	-0.0284312	-0.0813727	0.164809359874321	0.261078500064185	0.0887298940151312
Vangl2	Vangl2	M5	yellow	-0.236358	0.0899786325915836	0.00976813287133029	0.129079404264554	0.339988390449536	0.000746467733180262
Lrp8	Lrp8	M5	yellow	-0.274333	-0.0611971	0.00362670863610955	0.354980113990017	0.471565467784181	0.221919401476746
Ryk	Ryk	M5	yellow	-0.290376	-0.0512406	-0.0163674	0.212840278425467	0.389490052216294	0.179098897280736
St7	St7	M5	yellow	-0.202071	0.0640136620369042	-0.0294867	0.181177490311549	0.330600071389923	0.0496653767997475
Cadm1	Cadm1	grey	grey	0.239162417980547	0.369877359138323	0.345920848850811	-0.278842	0.0819831884350573	-0.0662548
Cbln2	Cbln2	grey	grey	0.105019158470642	-0.131414	-0.00873931	-0.0411291	-0.00247773	0.11349509007401
Cdh10	Cdh10	grey	grey	0.0946808117505639	-0.19658	0.0560509194721667	0.169176397223864	0.0572336703324254	0.334752886884374
Cdh4	Cdh4	grey	grey	-0.0509275	0.0131603425500259	0.0132597565582176	0.110373632610407	0.0818150321426501	-0.0456689
Cdh8	Cdh8	grey	grey	0.0605597240365312	-0.29784	0.0946179239799533	0.141222118454711	0.127692903825196	0.527449426893563
Cntn5	Cntn5	grey	grey	-0.0937668	0.130346692899525	0.0738785377869321	0.0202880092542462	0.161709606934076	0.134919248178191
Cntn6	Cntn6	grey	grey	0.150115613160415	0.0607489433516884	0.096234630693933	-0.0975058	-0.0341371	-0.120274
Cntnap5a	Cntnap5a	grey	grey	0.0780603250380715	-0.0288736	-0.0672127	0.0944050970328434	-0.011238	0.00499200254204225
Ctnna1	Ctnna1	grey	grey	-0.0630067	0.0770082444501174	-0.126769	0.0296981726841943	0.0223508453728255	-0.0491287
Ctnnb1	Ctnnb1	grey	grey	-0.287999	0.0669070593277713	0.00353646681977717	0.00766752246241532	0.128920429120197	-0.16249
Ctnnd1	Ctnnd1	grey	grey	-0.0723115	0.0409169903748356	-0.0156881	0.0614075265068446	0.0954373614536613	0.017588948070546
Efna5	Efna5	grey	grey	0.143067093369774	0.0759323441253534	-0.0224792	-0.0134397	-0.0466833	-0.0456925
Efnb2	Efnb2	grey	grey	-0.125911	-0.2652	0.0636320423881509	0.290895795610582	0.23777750034144	0.541646666760784
Epha6	Epha6	grey	grey	0.0257647745607275	0.0193933775809146	0.0192715736806337	0.0694279936391145	0.0525637147761489	0.156780288887997
Fam19a2	Fam19a2	grey	grey	-0.220428	-0.282201	-0.00756624	0.244055119283548	0.21644125313653	0.457653642956628
Fat1	Fat1	grey	grey	-0.156641	-0.227053	0.0305004854064949	0.176103891822785	0.220082549467462	0.446946221324742
Fat3	Fat3	grey	grey	0.133280330908123	-0.136253	0.021927051352616	0.148976765279606	0.101723425414766	0.43586566249304
Fat4	Fat4	grey	grey	-0.342155	-0.203786	-0.00430658	0.332529630778658	0.37223425243714	0.493512583491188
Flrt2	Flrt2	grey	grey	0.0240698695532027	0.233914921990547	-0.0281963	0.0249213586219969	0.144292395226672	0.123576611570516
Igsf10	Igsf10	grey	grey	-0.102948	-0.00698909	-0.0672037	0.0889131388063032	0.0892067817067889	-0.00258944
Il1rapl1	Il1rapl1	grey	grey	0.157174612106762	0.0378958933754639	-0.074168	0.0791402025800464	-0.0286983	0.114140556982536
Il1rapl2	Il1rapl2	grey	grey	0.106125780842718	-0.0645531	0.157705145850731	-0.000458101	-0.0124319	-0.00992702
Jam3	Jam3	grey	grey	-0.0403407	0.0359861140976359	-0.0111835	0.0415806491701335	0.0753977900694645	0.0703692812518456
Kirrel3	Kirrel3	grey	grey	0.100924293925544	0.0768371757882216	0.11878711864573	-0.0706383	-0.0108486	-0.0444158
Lgr4	Lgr4	grey	grey	0.0855749167098954	0.0473997622207493	0.0592993173589696	-0.0249643	0.0122744607290214	0.0345556473938572
Lrfn5	Lrfn5	grey	grey	-0.0410492	-0.0574026	0.0226752085024809	0.181367222141213	0.176572994778873	0.378601334542149
Lrig2	Lrig2	grey	grey	-0.0762864	0.125866514520259	-0.0537169	0.120027979394263	0.166792822607582	0.0301752831711782
Lrrn1	Lrrn1	grey	grey	0.00122592775358794	-0.00651549	-0.0241234	0.144320279316853	0.0587858831978383	0.182564196743867
Lrrn2	Lrrn2	grey	grey	0.178622860320573	0.0853895861324182	0.140435166633145	0.0252764922887332	0.0596305764095602	0.131958119864436
Lrrn3	Lrrn3	grey	grey	0.00683858438409136	0.0145697221047697	0.109316865984109	0.0540710660638928	0.151108786295456	0.172852254081844
Lrrtm1	Lrrtm1	grey	grey	0.213776818264335	-0.224149	0.216641489218157	0.0114081173852946	-0.0188417	0.348137637337779
Lrrtm4	Lrrtm4	grey	grey	0.128245670949528	0.0420571142189195	-0.0384946	0.103310535686915	-0.0720708	0.00754293895381086
Lsamp	Lsamp	grey	grey	0.159039800415213	-0.122436	0.0489588204899648	0.250685337407033	0.108443822370848	0.238972885535419
Mdga1	Mdga1	grey	grey	-0.115974	-0.0627803	-0.0249243	0.158033382603019	0.1598817573451	0.198605473119129
Mfap3	Mfap3	grey	grey	-0.0450487	-0.0307197	0.00058741344576188	0.16523014281942	0.126920716072359	0.151293542264871
Nfasc	Nfasc	grey	grey	0.119780478862535	0.167308539270639	-0.0820933	0.139702427956026	0.102500859539867	-0.00964525
Nlgn1	Nlgn1	grey	grey	-0.0110847	0.00884436475066649	0.0373963272139259	0.193988835494955	0.196607859698596	0.383491517593298
Nxph1	Nxph1	grey	grey	0.0030535125423239	0.0594633251537157	-0.0690047	-0.0247176	0.010933703500272	-0.114565
Nxph2	Nxph2	grey	grey	0.0185056563414368	0.172220240140831	-0.0272152	-0.0821917	0.023260515416173	-0.205169
Opcml	Opcml	grey	grey	0.183702892949874	0.152707817984094	0.0703567331314759	0.167998083880723	0.0386379427811824	0.0962182288709821
Pcdh15	Pcdh15	grey	grey	-0.0175477	-0.146789	0.0757220126315724	0.125798661688306	0.144583216414202	0.371081065885292
Pcdh18	Pcdh18	grey	grey	-0.164514	0.184020010970145	-0.0322177	0.0605748639624347	0.172791476504817	-0.132338
Pcdh20	Pcdh20	grey	grey	-0.0527461	-0.110811	-0.122897	0.183943346689773	0.0762223799740657	0.322690562005916
Pcdh8	Pcdh8	grey	grey	-0.147414	-0.225455	-0.0875421	0.355463940822534	0.156529735102391	0.315268837155563
Pcdh9	Pcdh9	grey	grey	-0.00592657	0.347278690488192	-0.124391	0.094146467665583	0.136505363594377	-0.0683403
Pcdhb16	Pcdhb16	grey	grey	0.0231628393502697	0.0313838426505237	0.0119466379421658	0.0129423039141845	0.0417003249656717	0.0317510740963532
Pcdhb19	Pcdhb19	grey	grey	0.0152819596357744	0.0277254429832603	0.0233032768298776	0.0226689014222824	0.0625593451034546	0.0506758880061907
Pcdhb20	Pcdhb20	grey	grey	0.0529992188396804	0.0213962567182809	0.0379755817280615	0.0097814714244644	0.0306508600364249	0.0424624006026626
Pcdhb21	Pcdhb21	grey	grey	0.0317547830397227	0.0505856777908696	0.0338128259485251	-0.00593954	0.0482569643103057	0.0154423027297713
Pcdhb22	Pcdhb22	grey	grey	0.0583885303682874	0.0662053549801612	0.0517517900730138	-0.00968134	0.0390681808479677	0.0134564622395626
Pcdhb7	Pcdhb7	grey	grey	0.0181002528449307	0.0195274140142055	0.0446477855159857	0.0140185072559173	0.0328367221966827	0.0416086213423383
Pcdhga11	Pcdhga11	grey	grey	-0.0144516	0.052704282404365	0.0511147935977822	0.0101521036993358	0.0649409105526198	0.0279648481073131
Pcdhgc4	Pcdhgc4	grey	grey	-0.0478999	0.0654645455234315	0.0187268546532988	0.0288965860784802	0.0827147932995361	-0.0299204
Ptpn2	Ptpn2	grey	grey	-0.0247168	-0.0409032	0.0209608202903684	0.0250551573667745	0.0500257339346226	0.0694833355521397
Ptpn5	Ptpn5	grey	grey	0.0913501401515073	-0.0141407	0.107842445700623	-0.0187716	0.010382468428291	0.122759713928165
Ptprd	Ptprd	grey	grey	-0.0388046	0.194157250582732	0.0401489764008361	0.123328239572797	0.300708748126118	0.169865153324125
Ptprg	Ptprg	grey	grey	0.0353399894419412	0.0982752315673063	0.048438655807872	0.0941529472851299	0.0820404240129547	0.0416028153363861
Ptprk	Ptprk	grey	grey	-0.244651	-0.32794	0.0496663230740012	0.377647787446276	0.361033096254865	0.60532942093985
Ptprm	Ptprm	grey	grey	0.092129571002474	-0.0212809	0.0133190450985898	0.00898845918160948	-0.0371225	0.0277144751326105
Ptprn2	Ptprn2	grey	grey	0.140909678247834	0.069521544884575	-0.0389598	0.104372521148372	0.0219231488862108	0.12103073686142
Ptpro	Ptpro	grey	grey	-0.294194	-0.215305	0.153462540663564	0.241496340036066	0.377478258729816	0.493554641666687
Ptprs	Ptprs	grey	grey	0.159296155946285	-0.0267245	0.0766983706049709	0.230187618090479	0.182728096417862	0.25471296548634
Ptprt	Ptprt	grey	grey	0.151901780644775	-0.244515	0.183016612059712	0.0240969972464005	0.064114927917534	0.35030997997992
Sema6d	Sema6d	grey	grey	0.079230168357763	0.107341311519571	0.0349101902607287	0.0443491562788312	0.0191887721897912	-0.0695593
Sema7a	Sema7a	grey	grey	0.158002769433225	-0.0770605	-0.00336016	0.0684433377015788	-0.0165093	0.184344450133033
Tshr	Tshr	grey	grey	-0.16249	-0.232252	0.103420170253299	0.0982990845580571	0.195698964264726	0.419061778896554
Tspan5	Tspan5	grey	grey	0.219761991763195	0.107640656220445	0.0744162152768334	-0.0674947	0.0322206767482817	0.107420757164749
Unc5c	Unc5c	grey	grey	0.0353523815027629	-0.223968	0.113567038060565	0.101308668506134	0.122113725610432	0.422146153927058
Nbl1	Nbl1	grey	grey	-0.0757906	-0.126691	-0.0456185	0.178597398376221	0.0771036797121558	0.22449820109074
Lamc1	Lamc1	grey	grey	-0.00484576	0.00903032568388469	-0.013359	0.0760515216969808	0.0584684023229726	0.0744833634657835
Rspo2	Rspo2	grey	grey	0.0446837752948428	-0.0906913	-0.00351994	0.138770275558767	0.0315631170897315	0.166053618509352
Tnc	Tnc	grey	grey	-0.0228336	-0.125386	0.022382278938495	0.127093391470741	0.0686470605259818	0.200331815731836
Dscam	Dscam	grey	grey	0.0830406061476592	0.0934677847919476	-0.0805186	0.122387264758539	0.0679791579119287	-0.0644318
Lingo2	Lingo2	grey	grey	0.230377134940359	0.0233668567439203	0.145325322843884	-0.0481311	-0.082241	0.111036860523524
Tnfrsf19	Tnfrsf19	grey	grey	0.0687794819845126	0.0133283949206345	0.0970346645278844	-0.00326201	0.0535172971110709	0.154726290771276
Ptk2	Ptk2	grey	grey	-0.0244629	0.181710267207831	-0.0915774	0.0227302651122971	0.0504758199141828	-0.0739223
Ptpn11	Ptpn11	grey	grey	-0.0317553	0.00681020593252514	-0.0338586	0.0371699868999354	0.02222031994076	-0.0100728
Rgmb	Rgmb	grey	grey	0.0502042200725051	0.0139267602611153	0.100766070342352	0.0573613344001622	0.100614314038354	0.122273945098093
Src	Src	grey	grey	0.0439913160800619	0.0207531932197531	0.0369053802451283	-0.035188	-0.00401561	-0.00690833
Nrp1	Nrp1	grey	grey	-0.138172	0.24711302524387	-0.0739295	0.153705032334667	0.195783841379439	-0.166821
Plxna2	Plxna2	grey	grey	-0.196734	0.272330662546004	-0.124908	0.303184958644894	0.294483934839449	-0.0493216
Plxnd1	Plxnd1	grey	grey	0.151121342336854	-0.153407	0.160910040561224	-0.0418757	-0.00708844	0.210392759412464
Sema3d	Sema3d	grey	grey	0.11607218435668	0.0333923525317001	0.102329113334336	-0.0548427	-0.00694399	0.0220429627013886
Sema3c	Sema3c	grey	grey	-0.166632	0.0252112748407205	-0.124152	0.321319017688716	0.12254021895732	-0.086657
Sema5a	Sema5a	grey	grey	0.0531307310705485	0.373522963575572	-0.16361	-0.0699238	0.00269491202690751	-0.460985
Dkk2	Dkk2	grey	grey	0.0387286080714292	-0.0646313	0.0639912221456257	-0.00309437	0.0175664271656512	0.0690476933771379
Sfrp1	Sfrp1	grey	grey	-0.291411	-0.204569	-0.0727925	0.28762626092507	0.303348334986693	0.339876889590795
Sfrp2	Sfrp2	grey	grey	-0.0192791	0.0456766849276658	0.0609264900713251	-0.000839119	0.0318333830227011	-0.0564968
Sostdc1	Sostdc1	grey	grey	-0.12245	-0.146448	0.0431380225519859	0.0760551832288465	0.148068752306396	0.286295194411253
Csnk1d	Csnk1d	grey	grey	-0.0591907	0.0060404385919851	-0.0155029	0.0373659234741398	0.0639623458651509	0.0622045911938566
Csnk1g1	Csnk1g1	grey	grey	-0.0491073	0.0106768708003588	0.0335256577735591	0.0821560340467815	0.111647276332831	0.125658969412311
Jund	Jund	grey	grey	-0.0473043	-0.0782244	-0.00161161	0.00339202164450054	-0.019904	-0.00706875
Map3k10	Map3k10	grey	grey	0.0391762768757199	-0.0534379	0.0572184499572181	-0.00930229	0.00429536725982919	0.0648765450957909
Mapk8	Mapk8	grey	grey	-0.109736	-0.089518	0.125267802511049	-0.0151047	0.0949460204191238	0.121377590442794
Ppp1cb	Ppp1cb	grey	grey	0.0392068206826309	-0.127796	0.0253939073503635	-0.00424094	-0.0450021	0.119650985717511
Wnt5a	Wnt5a	grey	grey	0.029930068027318	0.0423833929375714	0.0925974585132541	-0.0283668	-0.0307072	-0.0323916
Lrp10	Lrp10	grey	grey	0.0088346853634865	0.0195362090705803	0.0645754883408455	0.0194676196399125	0.0510225047482031	0.0277097037167518
Dab2	Dab2	grey	grey	-0.0210133	-0.0374918	0.0495063931437439	0.00412213446531805	0.0491453687175758	0.0572956620670586
Gpc3	Gpc3	grey	grey	0.0748070408632655	-0.0667899	0.0900534397960732	0.020620637795632	-0.0174951	0.110612721753063
Neurod1	Neurod1	grey	grey	-0.0860444	-0.244171	-0.0399849	0.217431616054811	0.0623890148999993	0.33104367486886
