# Supplementary material for: A single-cell spatiotemporal transcriptomic atlas of mouse prefrontal cortex maps dynamics of intratelencephalic neurons during postnatal development
Source: PLoS Biol. 2026 Jan 12;24(1):e3003594. doi: 10.1371/journal.pbio.3003594 (PMC12818735; doi:10.1371/journal.pbio.3003594)
Supplement: S6 Table — (XLSX) [file pbio.3003594.s013.xlsx]

## Sheet: S6 Table
S6 Table. Significant genes associated with pseudotime of glia cells
	family	pval	qval	gene_short_name	num_cells_expressed
X1700025G04Rik	negbinomial.size	0	0	X1700025G04Rik	4071
AI464131	negbinomial.size	0	0	AI464131	4593
Abca1	negbinomial.size	0	0	Abca1	5182
Abcd2	negbinomial.size	0	0	Abcd2	2187
Abhd2	negbinomial.size	0	0	Abhd2	4162
Abhd3	negbinomial.size	0	0	Abhd3	3200
Acsbg1	negbinomial.size	0	0	Acsbg1	4535
Acsl3	negbinomial.size	0	0	Acsl3	6357
Acsl6	negbinomial.size	0	0	Acsl6	5653
Adcyap1r1	negbinomial.size	0	0	Adcyap1r1	6935
Adgrg1	negbinomial.size	0	0	Adgrg1	6922
Agpat5	negbinomial.size	0	0	Agpat5	6021
Akt2	negbinomial.size	0	0	Akt2	5765
Aldh1l1	negbinomial.size	0	0	Aldh1l1	3928
Aldoa	negbinomial.size	0	0	Aldoa	8118
Aldoc	negbinomial.size	0	0	Aldoc	6542
Ank2	negbinomial.size	0	0	Ank2	6856
Anks1b	negbinomial.size	0	0	Anks1b	4557
Anp32b	negbinomial.size	0	0	Anp32b	3587
Anp32e	negbinomial.size	0	0	Anp32e	5098
Apln	negbinomial.size	0	0	Apln	2154
Aplp1	negbinomial.size	0	0	Aplp1	7974
Apoe	negbinomial.size	0	0	Apoe	8473
Appl2	negbinomial.size	0	0	Appl2	5056
Aqp4	negbinomial.size	0	0	Aqp4	5337
Arap2	negbinomial.size	0	0	Arap2	4500
Arhgap11a	negbinomial.size	0	0	Arhgap11a	809
Arhgap5	negbinomial.size	0	0	Arhgap5	7063
Armh4	negbinomial.size	0	0	Armh4	1920
Ascl1	negbinomial.size	0	0	Ascl1	1918
Aspm	negbinomial.size	0	0	Aspm	898
Atad2	negbinomial.size	0	0	Atad2	1200
Atp13a4	negbinomial.size	0	0	Atp13a4	1098
Atp1a2	negbinomial.size	0	0	Atp1a2	8263
Atp1b1	negbinomial.size	0	0	Atp1b1	8723
Atp1b2	negbinomial.size	0	0	Atp1b2	8348
Aurkb	negbinomial.size	0	0	Aurkb	689
Axl	negbinomial.size	0	0	Axl	2698
B3gat2	negbinomial.size	0	0	B3gat2	3392
Baalc	negbinomial.size	0	0	Baalc	4950
Basp1	negbinomial.size	0	0	Basp1	8653
Bcan	negbinomial.size	0	0	Bcan	8498
Birc5	negbinomial.size	0	0	Birc5	942
Bmpr1b	negbinomial.size	0	0	Bmpr1b	2848
Brinp1	negbinomial.size	0	0	Brinp1	3078
Btbd17	negbinomial.size	0	0	Btbd17	2702
Bub1	negbinomial.size	0	0	Bub1	820
C1ql1	negbinomial.size	0	0	C1ql1	2604
Cacng4	negbinomial.size	0	0	Cacng4	4978
Cadm1	negbinomial.size	0	0	Cadm1	7776
Camk2n1	negbinomial.size	0	0	Camk2n1	7392
Car2	negbinomial.size	0	0	Car2	5633
Cbs	negbinomial.size	0	0	Cbs	2703
Cbx3	negbinomial.size	0	0	Cbx3	7336
Ccna2	negbinomial.size	0	0	Ccna2	1201
Ccnb1	negbinomial.size	0	0	Ccnb1	915
Ccnb2	negbinomial.size	0	0	Ccnb2	731
Ccnd1	negbinomial.size	0	0	Ccnd1	3902
Ccnd2	negbinomial.size	0	0	Ccnd2	5430
Cd24a	negbinomial.size	0	0	Cd24a	3327
Cd38	negbinomial.size	0	0	Cd38	1165
Cd63	negbinomial.size	0	0	Cd63	6666
Cd81	negbinomial.size	0	0	Cd81	9183
Cdc20	negbinomial.size	0	0	Cdc20	689
Cdca3	negbinomial.size	0	0	Cdca3	867
Cdca7	negbinomial.size	0	0	Cdca7	1243
Cdca8	negbinomial.size	0	0	Cdca8	1016
Cdk1	negbinomial.size	0	0	Cdk1	1131
Cdk4	negbinomial.size	0	0	Cdk4	4333
Cdk6	negbinomial.size	0	0	Cdk6	1489
Cdo1	negbinomial.size	0	0	Cdo1	3832
Cenpa	negbinomial.size	0	0	Cenpa	988
Cenpe	negbinomial.size	0	0	Cenpe	967
Cenpf	negbinomial.size	0	0	Cenpf	1133
Chchd10	negbinomial.size	0	0	Chchd10	1949
Chd7	negbinomial.size	0	0	Chd7	3429
Chrdl1	negbinomial.size	0	0	Chrdl1	3657
Chrna4	negbinomial.size	0	0	Chrna4	1875
Chst1	negbinomial.size	0	0	Chst1	2719
Chst2	negbinomial.size	0	0	Chst2	7363
Cip2a	negbinomial.size	0	0	Cip2a	994
Ckap2	negbinomial.size	0	0	Ckap2	1283
Ckap2l	negbinomial.size	0	0	Ckap2l	1054
Cks2	negbinomial.size	0	0	Cks2	964
Cldn10	negbinomial.size	0	0	Cldn10	3689
Cldn11	negbinomial.size	0	0	Cldn11	1488
Clmn	negbinomial.size	0	0	Clmn	2826
Clspn	negbinomial.size	0	0	Clspn	727
Clu	negbinomial.size	0	0	Clu	6725
Cmss1	negbinomial.size	0	0	Cmss1	1303
Cmtm5	negbinomial.size	0	0	Cmtm5	4395
Cnot6	negbinomial.size	0	0	Cnot6	4858
Cntfr	negbinomial.size	0	0	Cntfr	6075
Cntn1	negbinomial.size	0	0	Cntn1	4999
Col1a2	negbinomial.size	0	0	Col1a2	1359
Cpe	negbinomial.size	0	0	Cpe	9105
Cpeb4	negbinomial.size	0	0	Cpeb4	6188
Cspg4	negbinomial.size	0	0	Cspg4	2741
Csrp1	negbinomial.size	0	0	Csrp1	5362
Cst3	negbinomial.size	0	0	Cst3	9497
Ctnnb1	negbinomial.size	0	0	Ctnnb1	7152
Cxcl14	negbinomial.size	0	0	Cxcl14	5397
Cyp2d22	negbinomial.size	0	0	Cyp2d22	1334
Cyp4f14	negbinomial.size	0	0	Cyp4f14	941
Cyp4f15	negbinomial.size	0	0	Cyp4f15	2028
Daam2	negbinomial.size	0	0	Daam2	3441
Dag1	negbinomial.size	0	0	Dag1	7779
Dbf4	negbinomial.size	0	0	Dbf4	986
Dbx2	negbinomial.size	0	0	Dbx2	1947
Dcc	negbinomial.size	0	0	Dcc	984
Dclk1	negbinomial.size	0	0	Dclk1	8470
Dcx	negbinomial.size	0	0	Dcx	4156
Ddx39b	negbinomial.size	0	0	Ddx39b	6020
Dek	negbinomial.size	0	0	Dek	4573
Dhcr7	negbinomial.size	0	0	Dhcr7	4827
Dhx9	negbinomial.size	0	0	Dhx9	4693
Dio2	negbinomial.size	0	0	Dio2	4863
Dkk3	negbinomial.size	0	0	Dkk3	5421
Dlgap5	negbinomial.size	0	0	Dlgap5	664
Dll3	negbinomial.size	0	0	Dll3	1009
Dlx1	negbinomial.size	0	0	Dlx1	974
Dlx1as	negbinomial.size	0	0	Dlx1as	436
Dlx2	negbinomial.size	0	0	Dlx2	757
Dlx6os1	negbinomial.size	0	0	Dlx6os1	549
Dnmt1	negbinomial.size	0	0	Dnmt1	2433
Dpp6	negbinomial.size	0	0	Dpp6	2893
Dpysl3	negbinomial.size	0	0	Dpysl3	6379
Draxin	negbinomial.size	0	0	Draxin	1142
Dscam	negbinomial.size	0	0	Dscam	2338
Dtna	negbinomial.size	0	0	Dtna	5338
Ect2	negbinomial.size	0	0	Ect2	856
Eef1a1	negbinomial.size	0	0	Eef1a1	9784
Eif4g2	negbinomial.size	0	0	Eif4g2	9491
Elovl5	negbinomial.size	0	0	Elovl5	7732
Emp2	negbinomial.size	0	0	Emp2	3149
Entpd2	negbinomial.size	0	0	Entpd2	2666
Eogt	negbinomial.size	0	0	Eogt	2127
Epb41	negbinomial.size	0	0	Epb41	2790
Ephx2	negbinomial.size	0	0	Ephx2	1348
Epn2	negbinomial.size	0	0	Epn2	5855
Eps15	negbinomial.size	0	0	Eps15	5798
Erbb4	negbinomial.size	0	0	Erbb4	2877
Esco2	negbinomial.size	0	0	Esco2	657
Etnppl	negbinomial.size	0	0	Etnppl	532
Eva1a	negbinomial.size	0	0	Eva1a	2454
Ezh2	negbinomial.size	0	0	Ezh2	2993
Ezr	negbinomial.size	0	0	Ezr	4937
F3	negbinomial.size	0	0	F3	4153
Fam107a	negbinomial.size	0	0	Fam107a	3300
Fam20a	negbinomial.size	0	0	Fam20a	1810
Fgf1	negbinomial.size	0	0	Fgf1	2118
Fgfr1	negbinomial.size	0	0	Fgfr1	4641
Fgfr2	negbinomial.size	0	0	Fgfr2	4588
Fgfr3	negbinomial.size	0	0	Fgfr3	4936
Fip1l1	negbinomial.size	0	0	Fip1l1	4757
Fjx1	negbinomial.size	0	0	Fjx1	5691
Fnbp1	negbinomial.size	0	0	Fnbp1	5196
Fnbp1l	negbinomial.size	0	0	Fnbp1l	4675
Foxo1	negbinomial.size	0	0	Foxo1	3406
Fscn1	negbinomial.size	0	0	Fscn1	6225
Fubp1	negbinomial.size	0	0	Fubp1	5176
Fxyd1	negbinomial.size	0	0	Fxyd1	1439
Fxyd6	negbinomial.size	0	0	Fxyd6	5036
Fyn	negbinomial.size	0	0	Fyn	6639
Fzd1	negbinomial.size	0	0	Fzd1	1753
Fzd2	negbinomial.size	0	0	Fzd2	2971
Gabbr2	negbinomial.size	0	0	Gabbr2	5006
Gabrb1	negbinomial.size	0	0	Gabrb1	4565
Gabrg1	negbinomial.size	0	0	Gabrg1	4463
Gfap	negbinomial.size	0	0	Gfap	1553
Gja1	negbinomial.size	0	0	Gja1	5424
Gjb6	negbinomial.size	0	0	Gjb6	3074
Glud1	negbinomial.size	0	0	Glud1	8001
Glul	negbinomial.size	0	0	Glul	8988
Gm10282	negbinomial.size	0	0	Gm10282	2770
Gm42047	negbinomial.size	0	0	Gm42047	1412
Gm49317	negbinomial.size	0	0	Gm49317	813
Gna13	negbinomial.size	0	0	Gna13	5858
Gnao1	negbinomial.size	0	0	Gnao1	9655
Gpld1	negbinomial.size	0	0	Gpld1	2453
Gpm6a	negbinomial.size	0	0	Gpm6a	9600
Gpr146	negbinomial.size	0	0	Gpr146	1763
Gpr17	negbinomial.size	0	0	Gpr17	2697
Gpr37l1	negbinomial.size	0	0	Gpr37l1	6758
Gprc5b	negbinomial.size	0	0	Gprc5b	4278
Gramd3	negbinomial.size	0	0	Gramd3	2970
Gria3	negbinomial.size	0	0	Gria3	3717
Gria4	negbinomial.size	0	0	Gria4	3291
Grin2c	negbinomial.size	0	0	Grin2c	1464
Grm3	negbinomial.size	0	0	Grm3	5987
Gstm1	negbinomial.size	0	0	Gstm1	5521
H1f0	negbinomial.size	0	0	H1f0	5159
H1fx	negbinomial.size	0	0	H1fx	2249
H2afv	negbinomial.size	0	0	H2afv	4189
H2afx	negbinomial.size	0	0	H2afx	1794
H2afy	negbinomial.size	0	0	H2afy	5854
H2afy2	negbinomial.size	0	0	H2afy2	2578
H2afz	negbinomial.size	0	0	H2afz	5658
H3f3a	negbinomial.size	0	0	H3f3a	8249
H3f3b	negbinomial.size	0	0	H3f3b	7826
Hacd2	negbinomial.size	0	0	Hacd2	4956
Hacd3	negbinomial.size	0	0	Hacd3	7889
Hap1	negbinomial.size	0	0	Hap1	2409
Hapln1	negbinomial.size	0	0	Hapln1	3831
Hdgf	negbinomial.size	0	0	Hdgf	5418
Hells	negbinomial.size	0	0	Hells	981
Hepacam	negbinomial.size	0	0	Hepacam	7641
Hgf	negbinomial.size	0	0	Hgf	2167
Hjurp	negbinomial.size	0	0	Hjurp	3022
Hlf	negbinomial.size	0	0	Hlf	4624
Hmgb1	negbinomial.size	0	0	Hmgb1	7038
Hmgb2	negbinomial.size	0	0	Hmgb2	2662
Hmgb3	negbinomial.size	0	0	Hmgb3	3435
Hmgcr	negbinomial.size	0	0	Hmgcr	6687
Hmgn1	negbinomial.size	0	0	Hmgn1	5067
Hmgn2	negbinomial.size	0	0	Hmgn2	4587
Hmmr	negbinomial.size	0	0	Hmmr	736
Hnrnpa0	negbinomial.size	0	0	Hnrnpa0	6967
Hnrnpa1	negbinomial.size	0	0	Hnrnpa1	5815
Hnrnpa2b1	negbinomial.size	0	0	Hnrnpa2b1	9085
Hnrnpa3	negbinomial.size	0	0	Hnrnpa3	6886
Hnrnpab	negbinomial.size	0	0	Hnrnpab	6031
Hnrnpd	negbinomial.size	0	0	Hnrnpd	6002
Hnrnph1	negbinomial.size	0	0	Hnrnph1	5589
Hnrnpm	negbinomial.size	0	0	Hnrnpm	4554
Hnrnpu	negbinomial.size	0	0	Hnrnpu	8531
Hopx	negbinomial.size	0	0	Hopx	3074
Hsd11b1	negbinomial.size	0	0	Hsd11b1	841
Htra1	negbinomial.size	0	0	Htra1	5754
Id2	negbinomial.size	0	0	Id2	6085
Id3	negbinomial.size	0	0	Id3	3714
Id4	negbinomial.size	0	0	Id4	5204
Igdcc4	negbinomial.size	0	0	Igdcc4	4074
Igfbp2	negbinomial.size	0	0	Igfbp2	4348
Igfbpl1	negbinomial.size	0	0	Igfbpl1	809
Igsf11	negbinomial.size	0	0	Igsf11	3904
Incenp	negbinomial.size	0	0	Incenp	1106
Insig1	negbinomial.size	0	0	Insig1	5446
Insm1	negbinomial.size	0	0	Insm1	922
Irak2	negbinomial.size	0	0	Irak2	1704
Itga6	negbinomial.size	0	0	Itga6	3628
Itih3	negbinomial.size	0	0	Itih3	1587
Itm2c	negbinomial.size	0	0	Itm2c	7919
Jpt1	negbinomial.size	0	0	Jpt1	2665
Kcnd2	negbinomial.size	0	0	Kcnd2	3810
Kcnj10	negbinomial.size	0	0	Kcnj10	7739
Kcnj16	negbinomial.size	0	0	Kcnj16	3755
Kcnk1	negbinomial.size	0	0	Kcnk1	3701
Kcnn3	negbinomial.size	0	0	Kcnn3	2391
Kif11	negbinomial.size	0	0	Kif11	1076
Kif15	negbinomial.size	0	0	Kif15	961
Kif20a	negbinomial.size	0	0	Kif20a	650
Kif20b	negbinomial.size	0	0	Kif20b	854
Kif23	negbinomial.size	0	0	Kif23	757
Kif2c	negbinomial.size	0	0	Kif2c	632
Kif4	negbinomial.size	0	0	Kif4	788
Klf9	negbinomial.size	0	0	Klf9	3983
Knl1	negbinomial.size	0	0	Knl1	868
Knstrn	negbinomial.size	0	0	Knstrn	881
Lbh	negbinomial.size	0	0	Lbh	5091
Lcat	negbinomial.size	0	0	Lcat	2217
Lfng	negbinomial.size	0	0	Lfng	4772
Lgals3bp	negbinomial.size	0	0	Lgals3bp	1155
Lgi4	negbinomial.size	0	0	Lgi4	909
Lgr4	negbinomial.size	0	0	Lgr4	1891
Lgr6	negbinomial.size	0	0	Lgr6	1436
Lhfpl3	negbinomial.size	0	0	Lhfpl3	2919
Lig1	negbinomial.size	0	0	Lig1	1567
Lima1	negbinomial.size	0	0	Lima1	2783
Lix1	negbinomial.size	0	0	Lix1	3389
Lmnb1	negbinomial.size	0	0	Lmnb1	2735
Lrig1	negbinomial.size	0	0	Lrig1	3067
Lrrn1	negbinomial.size	0	0	Lrrn1	4462
Luzp2	negbinomial.size	0	0	Luzp2	7972
Lxn	negbinomial.size	0	0	Lxn	3390
Macf1	negbinomial.size	0	0	Macf1	9059
Maged1	negbinomial.size	0	0	Maged1	6342
Mal	negbinomial.size	0	0	Mal	1221
Malat1	negbinomial.size	0	0	Malat1	9929
Map2	negbinomial.size	0	0	Map2	8245
Marcks	negbinomial.size	0	0	Marcks	8184
Marcksl1	negbinomial.size	0	0	Marcksl1	7288
Matn4	negbinomial.size	0	0	Matn4	1491
Mbp	negbinomial.size	0	0	Mbp	2355
Mcm5	negbinomial.size	0	0	Mcm5	1303
Mcm6	negbinomial.size	0	0	Mcm6	1368
Mcm7	negbinomial.size	0	0	Mcm7	1529
Megf10	negbinomial.size	0	0	Megf10	3021
Megf11	negbinomial.size	0	0	Megf11	1902
Melk	negbinomial.size	0	0	Melk	741
Mertk	negbinomial.size	0	0	Mertk	2823
Mex3a	negbinomial.size	0	0	Mex3a	2180
Mfap3l	negbinomial.size	0	0	Mfap3l	3073
Mfge8	negbinomial.size	0	0	Mfge8	6917
Mgll	negbinomial.size	0	0	Mgll	5469
Miat	negbinomial.size	0	0	Miat	2779
Mid1ip1	negbinomial.size	0	0	Mid1ip1	7079
Midn	negbinomial.size	0	0	Midn	5149
Mis18bp1	negbinomial.size	0	0	Mis18bp1	847
Mki67	negbinomial.size	0	0	Mki67	1413
Mlc1	negbinomial.size	0	0	Mlc1	4856
Mmd2	negbinomial.size	0	0	Mmd2	6257
Mmp15	negbinomial.size	0	0	Mmp15	3306
Mmp16	negbinomial.size	0	0	Mmp16	2813
Mras	negbinomial.size	0	0	Mras	5471
Msmo1	negbinomial.size	0	0	Msmo1	6872
Mt1	negbinomial.size	0	0	Mt1	6594
Mt2	negbinomial.size	0	0	Mt2	5801
Mt3	negbinomial.size	0	0	Mt3	5221
Mtss1	negbinomial.size	0	0	Mtss1	3168
Myef2	negbinomial.size	0	0	Myef2	3872
Myo6	negbinomial.size	0	0	Myo6	5701
Myt1	negbinomial.size	0	0	Myt1	2052
Naaa	negbinomial.size	0	0	Naaa	1356
Nap1l1	negbinomial.size	0	0	Nap1l1	6679
Nasp	negbinomial.size	0	0	Nasp	3516
Nav3	negbinomial.size	0	0	Nav3	2107
Ncald	negbinomial.size	0	0	Ncald	6535
Ncan	negbinomial.size	0	0	Ncan	7111
Ncapd2	negbinomial.size	0	0	Ncapd2	1592
Ncapg	negbinomial.size	0	0	Ncapg	817
Ncaph	negbinomial.size	0	0	Ncaph	918
Ncl	negbinomial.size	0	0	Ncl	6858
Ndc80	negbinomial.size	0	0	Ndc80	653
Ndrg2	negbinomial.size	0	0	Ndrg2	7427
Neil3	negbinomial.size	0	0	Neil3	642
Neto2	negbinomial.size	0	0	Neto2	3796
Ngef	negbinomial.size	0	0	Ngef	2473
Nnat	negbinomial.size	0	0	Nnat	7368
Nono	negbinomial.size	0	0	Nono	5756
Npm1	negbinomial.size	0	0	Npm1	6736
Nr1d1	negbinomial.size	0	0	Nr1d1	2605
Nrcam	negbinomial.size	0	0	Nrcam	6701
Nrep	negbinomial.size	0	0	Nrep	5012
Nrxn3	negbinomial.size	0	0	Nrxn3	3121
Nsd2	negbinomial.size	0	0	Nsd2	4732
Ntrk2	negbinomial.size	0	0	Ntrk2	8368
Ntsr2	negbinomial.size	0	0	Ntsr2	3563
Nuf2	negbinomial.size	0	0	Nuf2	1049
Nusap1	negbinomial.size	0	0	Nusap1	919
Nwd1	negbinomial.size	0	0	Nwd1	3548
Nxph1	negbinomial.size	0	0	Nxph1	2392
Oaf	negbinomial.size	0	0	Oaf	2456
Odc1	negbinomial.size	0	0	Odc1	3081
Olfm2	negbinomial.size	0	0	Olfm2	4189
Olig1	negbinomial.size	0	0	Olig1	6713
Olig2	negbinomial.size	0	0	Olig2	6130
Opcml	negbinomial.size	0	0	Opcml	4068
Ostf1	negbinomial.size	0	0	Ostf1	2024
Pabpc1	negbinomial.size	0	0	Pabpc1	6836
Paqr7	negbinomial.size	0	0	Paqr7	3143
Paqr8	negbinomial.size	0	0	Paqr8	5642
Pbk	negbinomial.size	0	0	Pbk	1144
Pbxip1	negbinomial.size	0	0	Pbxip1	3576
Pcdh11x	negbinomial.size	0	0	Pcdh11x	2427
Pcdh15	negbinomial.size	0	0	Pcdh15	2576
Pclaf	negbinomial.size	0	0	Pclaf	1281
Pcna	negbinomial.size	0	0	Pcna	3329
Pdgfra	negbinomial.size	0	0	Pdgfra	2884
Phkg1	negbinomial.size	0	0	Phkg1	1410
Phlda1	negbinomial.size	0	0	Phlda1	3048
Phyhipl	negbinomial.size	0	0	Phyhipl	7433
Pla2g7	negbinomial.size	0	0	Pla2g7	4965
Plcd4	negbinomial.size	0	0	Plcd4	1714
Plk1	negbinomial.size	0	0	Plk1	609
Plp1	negbinomial.size	0	0	Plp1	2696
Plpp3	negbinomial.size	0	0	Plpp3	8889
Plppr1	negbinomial.size	0	0	Plppr1	2180
Plppr5	negbinomial.size	0	0	Plppr5	3396
Pon2	negbinomial.size	0	0	Pon2	4359
Ppfibp1	negbinomial.size	0	0	Ppfibp1	2179
Ppp1r14b	negbinomial.size	0	0	Ppp1r14b	3959
Ppp1r3c	negbinomial.size	0	0	Ppp1r3c	1964
Ppp1r3g	negbinomial.size	0	0	Ppp1r3g	1004
Prc1	negbinomial.size	0	0	Prc1	1016
Prdx6	negbinomial.size	0	0	Prdx6	6964
Prelp	negbinomial.size	0	0	Prelp	899
Prex2	negbinomial.size	0	0	Prex2	2569
Prnp	negbinomial.size	0	0	Prnp	9274
Prr11	negbinomial.size	0	0	Prr11	903
Psap	negbinomial.size	0	0	Psap	9846
Psip1	negbinomial.size	0	0	Psip1	6988
Ptch1	negbinomial.size	0	0	Ptch1	5326
Ptgds	negbinomial.size	0	0	Ptgds	1657
Ptma	negbinomial.size	0	0	Ptma	9221
Ptn	negbinomial.size	0	0	Ptn	9487
Ptpre	negbinomial.size	0	0	Ptpre	2125
Ptpro	negbinomial.size	0	0	Ptpro	2252
Ptprz1	negbinomial.size	0	0	Ptprz1	9043
Pygb	negbinomial.size	0	0	Pygb	3655
Qpct	negbinomial.size	0	0	Qpct	2471
Racgap1	negbinomial.size	0	0	Racgap1	1336
Rad21	negbinomial.size	0	0	Rad21	5228
Ran	negbinomial.size	0	0	Ran	7053
Rasa2	negbinomial.size	0	0	Rasa2	5159
Rbm3	negbinomial.size	0	0	Rbm3	3803
Rbmx	negbinomial.size	0	0	Rbmx	4308
Rev3l	negbinomial.size	0	0	Rev3l	4850
Rgma	negbinomial.size	0	0	Rgma	4472
Rgs20	negbinomial.size	0	0	Rgs20	4630
Rlbp1	negbinomial.size	0	0	Rlbp1	4632
Rorb	negbinomial.size	0	0	Rorb	3418
Rrm1	negbinomial.size	0	0	Rrm1	2343
Rrm2	negbinomial.size	0	0	Rrm2	1581
S1pr1	negbinomial.size	0	0	S1pr1	6284
Sat1	negbinomial.size	0	0	Sat1	3578
Sc5d	negbinomial.size	0	0	Sc5d	5426
Scara3	negbinomial.size	0	0	Scara3	3057
Scd1	negbinomial.size	0	0	Scd1	4209
Scd2	negbinomial.size	0	0	Scd2	9975
Scg3	negbinomial.size	0	0	Scg3	8676
Scn3a	negbinomial.size	0	0	Scn3a	2262
Sdc3	negbinomial.size	0	0	Sdc3	6202
Sdc4	negbinomial.size	0	0	Sdc4	3024
Selenoh	negbinomial.size	0	0	Selenoh	2068
Selenop	negbinomial.size	0	0	Selenop	5556
Sema3d	negbinomial.size	0	0	Sema3d	1917
Sema4b	negbinomial.size	0	0	Sema4b	3358
Sema5a	negbinomial.size	0	0	Sema5a	2935
Sept3	negbinomial.size	0	0	Sept3	6190
Serpinh1	negbinomial.size	0	0	Serpinh1	3714
Set	negbinomial.size	0	0	Set	6487
Sfpq	negbinomial.size	0	0	Sfpq	7694
Sfxn5	negbinomial.size	0	0	Sfxn5	4868
Sgo2a	negbinomial.size	0	0	Sgo2a	806
Sh3bp4	negbinomial.size	0	0	Sh3bp4	2281
Sh3d19	negbinomial.size	0	0	Sh3d19	2580
Shc4	negbinomial.size	0	0	Shc4	1552
Shisa7	negbinomial.size	0	0	Shisa7	1934
Sirpa	negbinomial.size	0	0	Sirpa	4507
Slc13a5	negbinomial.size	0	0	Slc13a5	2967
Slc14a1	negbinomial.size	0	0	Slc14a1	2586
Slc15a2	negbinomial.size	0	0	Slc15a2	3704
Slc1a2	negbinomial.size	0	0	Slc1a2	8508
Slc1a3	negbinomial.size	0	0	Slc1a3	8445
Slc1a4	negbinomial.size	0	0	Slc1a4	5927
Slc20a2	negbinomial.size	0	0	Slc20a2	3631
Slc25a18	negbinomial.size	0	0	Slc25a18	4325
Slc27a1	negbinomial.size	0	0	Slc27a1	5352
Slc30a10	negbinomial.size	0	0	Slc30a10	3724
Slc35f1	negbinomial.size	0	0	Slc35f1	4930
Slc38a3	negbinomial.size	0	0	Slc38a3	6215
Slc39a12	negbinomial.size	0	0	Slc39a12	3319
Slc3a2	negbinomial.size	0	0	Slc3a2	6379
Slc41a1	negbinomial.size	0	0	Slc41a1	3539
Slc4a4	negbinomial.size	0	0	Slc4a4	6036
Slc6a1	negbinomial.size	0	0	Slc6a1	7748
Slc6a11	negbinomial.size	0	0	Slc6a11	5522
Slc7a10	negbinomial.size	0	0	Slc7a10	3982
Slc7a11	negbinomial.size	0	0	Slc7a11	3991
Slc7a2	negbinomial.size	0	0	Slc7a2	4055
Slc9a3r1	negbinomial.size	0	0	Slc9a3r1	3676
Slco1c1	negbinomial.size	0	0	Slco1c1	4482
Smc2	negbinomial.size	0	0	Smc2	2058
Smc4	negbinomial.size	0	0	Smc4	2896
Smpdl3a	negbinomial.size	0	0	Smpdl3a	4242
Soat1	negbinomial.size	0	0	Soat1	4223
Sod3	negbinomial.size	0	0	Sod3	1492
Sorcs2	negbinomial.size	0	0	Sorcs2	2733
Sorl1	negbinomial.size	0	0	Sorl1	3792
Sox10	negbinomial.size	0	0	Sox10	3641
Sox11	negbinomial.size	0	0	Sox11	4330
Sox4	negbinomial.size	0	0	Sox4	5266
Sox6	negbinomial.size	0	0	Sox6	4808
Sp9	negbinomial.size	0	0	Sp9	529
Sparcl1	negbinomial.size	0	0	Sparcl1	7938
Spc24	negbinomial.size	0	0	Spc24	968
Spc25	negbinomial.size	0	0	Spc25	883
Spry1	negbinomial.size	0	0	Spry1	2633
Srebf1	negbinomial.size	0	0	Srebf1	3699
Srsf1	negbinomial.size	0	0	Srsf1	4903
Srsf3	negbinomial.size	0	0	Srsf3	5670
St6galnac5	negbinomial.size	0	0	St6galnac5	5283
Steap3	negbinomial.size	0	0	Steap3	1614
Stil	negbinomial.size	0	0	Stil	792
Stmn1	negbinomial.size	0	0	Stmn1	8259
Sulf2	negbinomial.size	0	0	Sulf2	3836
Sumo2	negbinomial.size	0	0	Sumo2	7402
Syne1	negbinomial.size	0	0	Syne1	4954
Tacc2	negbinomial.size	0	0	Tacc2	3374
Tacc3	negbinomial.size	0	0	Tacc3	1229
Tagln2	negbinomial.size	0	0	Tagln2	2048
Tardbp	negbinomial.size	0	0	Tardbp	5733
Tgfb2	negbinomial.size	0	0	Tgfb2	3735
Thrsp	negbinomial.size	0	0	Thrsp	1600
Timp3	negbinomial.size	0	0	Timp3	6216
Tlcd1	negbinomial.size	0	0	Tlcd1	4383
Tlr3	negbinomial.size	0	0	Tlr3	1849
Tm7sf2	negbinomial.size	0	0	Tm7sf2	3517
Tmem229a	negbinomial.size	0	0	Tmem229a	4958
Tmem47	negbinomial.size	0	0	Tmem47	5065
Tmpo	negbinomial.size	0	0	Tmpo	4498
Tmsb10	negbinomial.size	0	0	Tmsb10	5411
Tmsb4x	negbinomial.size	0	0	Tmsb4x	9372
Tnr	negbinomial.size	0	0	Tnr	3387
Top2a	negbinomial.size	0	0	Top2a	1381
Top2b	negbinomial.size	0	0	Top2b	6435
Tox3	negbinomial.size	0	0	Tox3	2628
Tpp1	negbinomial.size	0	0	Tpp1	4922
Tpt1	negbinomial.size	0	0	Tpt1	8390
Tpx2	negbinomial.size	0	0	Tpx2	1221
Tril	negbinomial.size	0	0	Tril	7316
Trim9	negbinomial.size	0	0	Trim9	6736
Tsc22d4	negbinomial.size	0	0	Tsc22d4	7098
Tspan7	negbinomial.size	0	0	Tspan7	9540
Tst	negbinomial.size	0	0	Tst	3477
Ttk	negbinomial.size	0	0	Ttk	767
Ttyh1	negbinomial.size	0	0	Ttyh1	8775
Ttyh3	negbinomial.size	0	0	Ttyh3	8275
Tuba1a	negbinomial.size	0	0	Tuba1a	9386
Tuba1b	negbinomial.size	0	0	Tuba1b	4659
Tubb5	negbinomial.size	0	0	Tubb5	6562
Ube2c	negbinomial.size	0	0	Ube2c	984
Ube2s	negbinomial.size	0	0	Ube2s	3022
Ugdh	negbinomial.size	0	0	Ugdh	3380
Uhrf1	negbinomial.size	0	0	Uhrf1	1005
Vcam1	negbinomial.size	0	0	Vcam1	5586
Vcan	negbinomial.size	0	0	Vcan	6015
Vcl	negbinomial.size	0	0	Vcl	2463
Vegfa	negbinomial.size	0	0	Vegfa	6427
Vxn	negbinomial.size	0	0	Vxn	4288
Ybx1	negbinomial.size	0	0	Ybx1	7422
Zdhhc2	negbinomial.size	0	0	Zdhhc2	3457
Zeb1	negbinomial.size	0	0	Zeb1	4884
Zfp462	negbinomial.size	0	0	Zfp462	3862
Zfp704	negbinomial.size	0	0	Zfp704	3802
Hnrnpr	negbinomial.size	4.94065645841247e-324	2.47032822920623e-323	Hnrnpr	5056
Nucks1	negbinomial.size	1.48219693752374e-323	7.90505033345994e-323	Nucks1	4765
Cdca2	negbinomial.size	1.97626258336499e-323	1.08694442085074e-322	Cdca2	584
Smarcc1	negbinomial.size	2.22329540628561e-322	1.21540148876947e-321	Smarcc1	3884
Spry4	negbinomial.size	3.34482442234524e-321	1.82507849573756e-320	Spry4	3276
Eif4a1	negbinomial.size	1.08981000159662e-319	5.9345683181513e-319	Eif4a1	7986
Cxadr	negbinomial.size	1.35947103109677e-319	7.38909757950793e-319	Cxadr	2893
Dlx5	negbinomial.size	1.41648620662685e-319	7.684548835721e-319	Dlx5	435
Grina	negbinomial.size	4.65543236106831e-319	2.52089584805808e-318	Grina	5886
Foxm1	negbinomial.size	6.17938772697856e-318	3.33986696765487e-317	Foxm1	774
Slc13a3	negbinomial.size	1.03983041967645e-316	5.60966244914325e-316	Slc13a3	1134
Fzd10	negbinomial.size	1.64384004408701e-315	8.85168142510639e-315	Fzd10	1027
Smarce1	negbinomial.size	3.18158413494669e-315	1.71002768815271e-314	Smarce1	3580
Gas2l3	negbinomial.size	3.91379850300998e-315	2.09968041934171e-314	Gas2l3	616
Usp1	negbinomial.size	1.34719356896681e-314	7.21408460153373e-314	Usp1	2763
Ranbp3l	negbinomial.size	1.47958945271872e-314	7.90843292327213e-314	Ranbp3l	922
Fdft1	negbinomial.size	5.15878886493743e-314	2.75230411449119e-313	Fdft1	5961
Kcnn2	negbinomial.size	8.33676440270664e-314	4.43963354313874e-313	Kcnn2	2011
Notch2	negbinomial.size	2.58329271698436e-313	1.37317412864475e-312	Notch2	2512
Map4k4	negbinomial.size	6.48988758181258e-312	3.44344401547839e-311	Map4k4	6530
Mns1	negbinomial.size	3.59578113065954e-311	1.90438353483008e-310	Mns1	928
Tpm4	negbinomial.size	9.16420816600318e-311	4.84465530235608e-310	Tpm4	2915
Cep55	negbinomial.size	1.27757320498971e-310	6.74158392505497e-310	Cep55	552
Ctsb	negbinomial.size	4.85493558219382e-310	2.55722697847555e-309	Ctsb	8914
Maob	negbinomial.size	1.76554335053353e-309	9.28272066514633e-309	Maob	1411
Pygm	negbinomial.size	2.19870191255648e-309	1.15392018852828e-308	Pygm	736
Ankrd11	negbinomial.size	2.23293893992287e-309	1.16976927829232e-308	Ankrd11	5396
Ccdc141	negbinomial.size	1.98779119220646e-308	1.03946409455273e-307	Ccdc141	1226
X2900052N01Rik	negbinomial.size	3.79558772605439e-308	1.98122840403235e-307	X2900052N01Rik	883
Fgd6	negbinomial.size	4.62391677832729e-308	2.40926023503852e-307	Fgd6	2037
Matr3	negbinomial.size	9.98275153482799e-308	5.19210613938899e-307	Matr3	7250
Tnfrsf19	negbinomial.size	1.96243850338519e-307	1.01885024091521e-306	Tnfrsf19	4612
Banf1	negbinomial.size	2.45598486398265e-307	1.27280646707652e-306	Banf1	4242
Mcm2	negbinomial.size	6.32840526019745e-307	3.27381964978429e-306	Mcm2	952
Tpm1	negbinomial.size	2.62996681010989e-306	1.3581129855416e-305	Tpm1	4392
Galnt13	negbinomial.size	2.84728194336028e-306	1.46771811208447e-305	Galnt13	1586
Snrpg	negbinomial.size	3.29173656000269e-306	1.69381186755378e-305	Snrpg	3632
Ctsc	negbinomial.size	1.28693744655829e-305	6.61038613950245e-305	Ctsc	1773
Slc48a1	negbinomial.size	1.718786659411e-305	8.8129645173693e-305	Slc48a1	4683
Neto1	negbinomial.size	3.12247554974816e-305	1.59819994127569e-304	Neto1	2191
Inava	negbinomial.size	3.00024251584086e-304	1.53292814257336e-303	Inava	1654
Traf4	negbinomial.size	7.70907675782483e-304	3.93190059285537e-303	Traf4	2635
Calcrl	negbinomial.size	1.04760579107401e-302	5.33376797318352e-302	Calcrl	1671
Ugp2	negbinomial.size	1.50965644860281e-302	7.67276268702164e-302	Ugp2	4976
Vstm2b	negbinomial.size	6.87611867532825e-302	3.48863674298178e-301	Vstm2b	1602
Fut9	negbinomial.size	7.33324198952856e-302	3.7140563013399e-301	Fut9	7111
Dscaml1	negbinomial.size	1.06471701420176e-301	5.38304570705495e-301	Dscaml1	2212
Dclk2	negbinomial.size	3.04848664733572e-301	1.5385828950055e-300	Dclk2	4592
Txnrd1	negbinomial.size	3.09745750357614e-301	1.56057989354088e-300	Txnrd1	3307
Alpl	negbinomial.size	3.77955988095193e-301	1.9009348915135e-300	Alpl	2057
Srsf2	negbinomial.size	2.52195296234934e-300	1.26622144400798e-299	Srsf2	6587
Pimreg	negbinomial.size	6.36775148133873e-300	3.19158755042185e-299	Pimreg	630
Smoc1	negbinomial.size	7.47725381000147e-300	3.74120972151542e-299	Smoc1	1811
Adam9	negbinomial.size	2.55473937462595e-298	1.27604827039506e-297	Adam9	3946
Nrxn1	negbinomial.size	2.75262030924366e-298	1.37251997175196e-297	Nrxn1	8674
Adhfe1	negbinomial.size	4.224252154377e-298	2.10269046241068e-297	Adhfe1	2743
Syncrip	negbinomial.size	6.65946118559883e-297	3.30916964917321e-296	Syncrip	5471
Itm2b	negbinomial.size	1.32822590052054e-296	6.58881923597261e-296	Itm2b	9444
Cdk2ap1	negbinomial.size	1.62496123793769e-296	8.04703026718887e-296	Cdk2ap1	3953
Ptbp2	negbinomial.size	1.77737380812639e-296	8.78677802413338e-296	Ptbp2	5047
Gm266	negbinomial.size	1.84626225427504e-296	9.11179173873049e-296	Gm266	1319
Hnrnpdl	negbinomial.size	4.35275208811116e-295	2.14454469375137e-294	Hnrnpdl	6112
Mfap2	negbinomial.size	2.83719638653044e-294	1.39547672865513e-293	Mfap2	1582
Vezf1	negbinomial.size	6.80180331468866e-294	3.33980071231407e-293	Vezf1	6121
Mical2	negbinomial.size	6.01501861011857e-293	2.94847866556912e-292	Mical2	3078
Sema4a	negbinomial.size	2.05447926158288e-292	1.00537608459554e-291	Sema4a	1928
Fus	negbinomial.size	2.63783722604874e-292	1.28867022662111e-291	Fus	7842
C530008M17Rik	negbinomial.size	1.17557984204413e-291	5.7334255932691e-291	C530008M17Rik	2021
Efhd1	negbinomial.size	1.6784244401238e-291	8.17209345048511e-291	Efhd1	2274
Slc14a2	negbinomial.size	1.21969314586761e-290	5.9286091335209e-290	Slc14a2	1706
Slitrk3	negbinomial.size	6.34299555361179e-290	3.07799968489336e-289	Slitrk3	1736
Add3	negbinomial.size	7.02956202065256e-288	3.40545839027265e-287	Add3	6929
Slc2a1	negbinomial.size	1.19281711996184e-287	5.76893355013266e-287	Slc2a1	2128
Nsg2	negbinomial.size	2.28715620706704e-285	1.1043152553122e-284	Nsg2	5869
Cks1b	negbinomial.size	5.80852371953689e-285	2.79988239858542e-284	Cks1b	1100
Nrgn	negbinomial.size	3.98372497254696e-283	1.91708492449644e-282	Nrgn	7293
Mad2l1	negbinomial.size	4.75217710088479e-283	2.28309404001049e-282	Mad2l1	1125
Ncapg2	negbinomial.size	5.03045164242105e-283	2.41278450465129e-282	Ncapg2	1150
Ctnna2	negbinomial.size	8.55586725706711e-283	4.09691693284685e-282	Ctnna2	4001
Chd3	negbinomial.size	9.60552636980516e-283	4.59194882728145e-282	Chd3	3996
E2f7	negbinomial.size	1.99018278197328e-282	9.49845060852814e-282	E2f7	616
Fbrsl1	negbinomial.size	4.17671431985463e-282	1.99012193825968e-281	Fbrsl1	4363
Arhgap35	negbinomial.size	4.91873737302542e-282	2.3398328685804e-281	Arhgap35	4827
Rack1	negbinomial.size	1.10325636718922e-281	5.23956343565111e-281	Rack1	5239
Tmem131l	negbinomial.size	2.31197164098853e-281	1.09619997445888e-280	Tmem131l	1367
Dhrs3	negbinomial.size	4.67495484733847e-281	2.21296473737574e-280	Dhrs3	820
Itgb5	negbinomial.size	1.12282624823033e-280	5.3064072448993e-280	Itgb5	2060
Sp8	negbinomial.size	2.87556544785742e-280	1.35676109160309e-279	Sp8	447
Arhgap33	negbinomial.size	3.93410782094822e-278	1.85318867598163e-277	Arhgap33	2580
Ctsf	negbinomial.size	4.05055534405e-278	1.9049446155378e-277	Ctsf	3582
Nlgn2	negbinomial.size	4.91618331998391e-278	2.30829547455322e-277	Nlgn2	5367
Angpt1	negbinomial.size	7.21333436365026e-278	3.38139638373702e-277	Angpt1	1639
Cdon	negbinomial.size	1.00418107873183e-277	4.69969722954137e-277	Cdon	1595
Acot11	negbinomial.size	2.03628555773365e-277	9.51470848508773e-277	Acot11	903
Pdk2	negbinomial.size	2.93317690479594e-276	1.36834355768017e-275	Pdk2	3593
Dnajc9	negbinomial.size	4.25410148302854e-275	1.98137170359062e-274	Dnajc9	2366
Sinhcaf	negbinomial.size	4.74490445482632e-275	2.20641865258938e-274	Sinhcaf	1240
Adcy2	negbinomial.size	6.15307583779136e-275	2.8566443432823e-274	Adcy2	2132
Sdc2	negbinomial.size	3.45085845386271e-274	1.59954191053445e-273	Sdc2	4611
Depdc1a	negbinomial.size	1.17960926585902e-273	5.45899048433481e-273	Depdc1a	575
Dbp	negbinomial.size	2.83726114851928e-273	1.31093230418826e-272	Dbp	1628
Nmnat2	negbinomial.size	5.63128187231118e-273	2.59774260893081e-272	Nmnat2	2287
Fam171b	negbinomial.size	1.45632467806582e-272	6.70742860470062e-272	Fam171b	8805
Smim3	negbinomial.size	2.12728468276308e-272	9.78213289835658e-272	Smim3	1420
Hnrnpk	negbinomial.size	2.02940496655476e-271	9.31725227909532e-271	Hnrnpk	8606
Sgo1	negbinomial.size	2.45147935263433e-271	1.12372400072494e-270	Sgo1	614
Acss2	negbinomial.size	2.91620523430751e-271	1.33463610802352e-270	Acss2	2218
Pllp	negbinomial.size	4.78700242115202e-271	2.18737318834029e-270	Pllp	3280
Ska2	negbinomial.size	7.1935767276132e-271	3.28185697321188e-270	Ska2	1654
Gng2	negbinomial.size	1.60017479690859e-270	7.28884651988082e-270	Gng2	4067
Nsg1	negbinomial.size	1.26765505102007e-269	5.76514392905044e-269	Nsg1	5121
Ntn1	negbinomial.size	1.34762979355558e-269	6.11925315349609e-269	Ntn1	1348
Notch3	negbinomial.size	3.00833298127447e-269	1.36387177570456e-268	Notch3	2179
Maz	negbinomial.size	1.03850066660929e-268	4.70083817369863e-268	Maz	4949
Ubc	negbinomial.size	1.13907240341736e-268	5.14803861575675e-268	Ubc	9115
Znrf3	negbinomial.size	2.1447268400731e-268	9.67799634842954e-268	Znrf3	3046
Khdrbs1	negbinomial.size	3.72170789546893e-268	1.67679436596788e-267	Khdrbs1	4919
Ilf3	negbinomial.size	3.85551203364074e-268	1.73438173314553e-267	Ilf3	4209
Abat	negbinomial.size	4.5189164745608e-268	2.02965907392289e-267	Abat	4818
Islr2	negbinomial.size	4.24592644729787e-267	1.90409425972476e-266	Islr2	1154
Lamp2	negbinomial.size	1.33605857725872e-266	5.98232101749382e-266	Lamp2	6703
Stk32a	negbinomial.size	4.97841050752873e-266	2.22568753708499e-265	Stk32a	1003
Myh10	negbinomial.size	9.55362906576214e-266	4.25804402699747e-265	Myh10	3836
Prdx2	negbinomial.size	9.55377500016691e-266	4.25804402699747e-265	Prdx2	7087
Tcf12	negbinomial.size	2.93396408948714e-265	1.30563655410818e-264	Tcf12	5415
Fkbp10	negbinomial.size	5.07120615207374e-265	2.25326445131252e-264	Fkbp10	1532
Atp2a2	negbinomial.size	9.87525443626763e-265	4.38110445664124e-264	Atp2a2	8969
Sparc	negbinomial.size	6.35912686579228e-264	2.81687928596334e-263	Sparc	4225
Pla2g3	negbinomial.size	2.26630165437162e-262	1.00236273171215e-261	Pla2g3	1164
Tmem255a	negbinomial.size	4.25670754600068e-262	1.87982953670182e-261	Tmem255a	1739
Nav1	negbinomial.size	1.65028373112694e-261	7.27682187073782e-261	Nav1	6502
Psrc1	negbinomial.size	1.07165332104464e-260	4.71820618703086e-260	Psrc1	696
Prim1	negbinomial.size	2.3795053343517e-260	1.04604354379619e-259	Prim1	1372
Kcnd3	negbinomial.size	7.60640124310996e-260	3.33874915171054e-259	Kcnd3	3283
B3gnt5	negbinomial.size	4.92616789222754e-259	2.15901790980079e-258	B3gnt5	1726
Gcnt4	negbinomial.size	5.3390901925044e-259	2.33645684104007e-258	Gcnt4	1159
Elfn2	negbinomial.size	6.2209182757363e-259	2.7182504139982e-258	Elfn2	2430
Mag	negbinomial.size	6.94797648765604e-259	3.03136865734029e-258	Mag	1301
Dtl	negbinomial.size	7.88322353221907e-259	3.43424038689303e-258	Dtl	878
Fmo1	negbinomial.size	7.96944345987752e-259	3.46658824373351e-258	Fmo1	1877
Hnrnpul1	negbinomial.size	2.02733845619978e-258	8.80539656313458e-258	Hnrnpul1	5366
Trio	negbinomial.size	4.1694965688611e-258	1.80823825748362e-257	Trio	4317
Pamr1	negbinomial.size	1.89716227523916e-257	8.215364889937e-257	Pamr1	1002
Agap1	negbinomial.size	2.688557868675e-256	1.16250032023156e-255	Agap1	4660
Smarca5	negbinomial.size	2.69673953419742e-256	1.16430021319969e-255	Smarca5	5127
Brd3	negbinomial.size	3.4068546189883e-256	1.46869908202516e-255	Brd3	4109
Hdgfl3	negbinomial.size	4.01496499673188e-256	1.72828433811772e-255	Hdgfl3	4810
Kif22	negbinomial.size	5.95269224425439e-256	2.55859783851706e-255	Kif22	639
Arl2bp	negbinomial.size	7.44135552977544e-256	3.19371955107548e-255	Arl2bp	6597
Zfyve21	negbinomial.size	1.24779646963241e-255	5.34743546231521e-255	Zfyve21	2967
Abracl	negbinomial.size	1.25907495095593e-255	5.38779931007287e-255	Abracl	1180
Nes	negbinomial.size	3.81747998141587e-255	1.6311562693454e-254	Nes	2335
Casp3	negbinomial.size	8.52865533491656e-255	3.63880920548649e-254	Casp3	3224
Supt16	negbinomial.size	1.98601042290412e-254	8.46098852228418e-254	Supt16	4232
Agpat3	negbinomial.size	2.90266484078462e-254	1.23480470539692e-253	Agpat3	7074
Gabbr1	negbinomial.size	3.53776602098552e-254	1.50277245788784e-253	Gabbr1	8147
Hbegf	negbinomial.size	7.13412011642985e-254	3.02599501863796e-253	Hbegf	2182
Atad5	negbinomial.size	1.61184687515378e-253	6.82678420660893e-253	Atad5	1267
Top1	negbinomial.size	3.41352729258271e-253	1.44364796592877e-252	Top1	6183
Tmc7	negbinomial.size	8.37738604417865e-253	3.53779699270926e-252	Tmc7	1959
Elfn1	negbinomial.size	8.97356924757394e-253	3.78405096218657e-252	Elfn1	1315
Dnajb9	negbinomial.size	1.56046156035226e-252	6.57072258770423e-252	Dnajb9	3732
Hip1	negbinomial.size	3.95045988072037e-252	1.66102790630579e-251	Hip1	5120
Lnx1	negbinomial.size	4.95885249620293e-252	2.08199937413042e-251	Lnx1	1702
Fads1	negbinomial.size	7.78005791703641e-252	3.26176957824233e-251	Fads1	6885
Arhgef26	negbinomial.size	2.75297352738975e-251	1.15250929318614e-250	Arhgef26	3382
Prkcq	negbinomial.size	3.62636935856002e-251	1.51595844613974e-250	Prkcq	1603
Itga7	negbinomial.size	7.73362247041039e-251	3.22828592172607e-250	Itga7	805
Ssrp1	negbinomial.size	1.13021032740602e-250	4.71110693308667e-250	Ssrp1	4049
Egr1	negbinomial.size	3.43152326493402e-250	1.4283222555336e-249	Egr1	2353
Kif18b	negbinomial.size	3.54781336301193e-250	1.47460764887311e-249	Kif18b	542
Nop58	negbinomial.size	3.7981479100912e-250	1.57639462686737e-249	Nop58	3242
Lhx2	negbinomial.size	1.28508967795839e-249	5.32604405872024e-249	Lhx2	5606
Mybl1	negbinomial.size	1.40813643700555e-249	5.82767322572155e-249	Mybl1	1030
Fchsd2	negbinomial.size	1.55554302555485e-249	6.42854228963253e-249	Fchsd2	4169
Mcm3	negbinomial.size	1.68861531331928e-249	6.96854496109111e-249	Mcm3	1131
Ahcyl1	negbinomial.size	7.76360102267851e-249	3.1993104072119e-248	Ahcyl1	7045
Igsf9b	negbinomial.size	8.58666022317817e-249	3.53345946968e-248	Igsf9b	2168
Gstm5	negbinomial.size	1.1988081190057e-248	4.92616612873688e-248	Gstm5	4103
Rora	negbinomial.size	2.55357085384448e-248	1.04783211948831e-247	Rora	2779
Sapcd2	negbinomial.size	2.73960540261974e-248	1.12257946978633e-247	Sapcd2	1237
Nol4	negbinomial.size	6.02946337017583e-248	2.46714059087562e-247	Nol4	2279
Lpcat3	negbinomial.size	2.8987914687498e-247	1.18445682439608e-246	Lpcat3	3499
Bcl11a	negbinomial.size	9.36072497575033e-246	3.81943947249982e-245	Bcl11a	2066
Fam111a	negbinomial.size	1.67971170635456e-245	6.84405740268518e-245	Fam111a	699
Hnrnpc	negbinomial.size	4.91020467277872e-245	1.99787400801123e-244	Hnrnpc	7181
Dhfr	negbinomial.size	2.11113833380707e-244	8.57779488504781e-244	Dhfr	1121
Gsx1	negbinomial.size	4.11516307613014e-244	1.66969571870434e-243	Gsx1	724
Hspa2	negbinomial.size	5.63611029217102e-244	2.28361000229643e-243	Hspa2	1566
Nt5dc2	negbinomial.size	2.15831503717117e-243	8.73273556240904e-243	Nt5dc2	1595
Cpt1a	negbinomial.size	9.12055732613799e-243	3.68511221392214e-242	Cpt1a	4714
Troap	negbinomial.size	1.495270619908e-242	6.03314621987947e-242	Troap	486
Xpo1	negbinomial.size	1.93783712853926e-242	7.80794737326598e-242	Xpo1	4672
Gli3	negbinomial.size	6.3678163744041e-242	2.56216167175676e-241	Gli3	2309
Cenph	negbinomial.size	8.69089529038164e-242	3.49202824635723e-241	Cenph	688
U2af2	negbinomial.size	1.14039331516737e-240	4.57578868980592e-240	U2af2	5923
Rasgrp1	negbinomial.size	1.29978431859221e-240	5.20812610091511e-240	Rasgrp1	2260
Eef1b2	negbinomial.size	2.7217105101409e-240	1.0890601309224e-239	Eef1b2	6363
Csnk1e	negbinomial.size	5.41781875332717e-240	2.16488564529501e-239	Csnk1e	5315
Srsf7	negbinomial.size	6.40041829480573e-240	2.55399611570967e-239	Srsf7	3952
Ccdc190	negbinomial.size	1.18237263599303e-239	4.71160044906713e-239	Ccdc190	975
Anp32a	negbinomial.size	1.27293900621352e-239	5.06552788598979e-239	Anp32a	5397
Tmbim1	negbinomial.size	1.85239678946681e-239	7.3613079548496e-239	Tmbim1	2001
Gabrb3	negbinomial.size	2.62956524853337e-239	1.04354116780838e-238	Gabrb3	3735
X2310022B05Rik	negbinomial.size	3.03410614496888e-239	1.20243577318397e-238	X2310022B05Rik	4817
Shcbp1	negbinomial.size	4.61814324052536e-239	1.8276995857653e-238	Shcbp1	593
Lockd	negbinomial.size	1.12542767131136e-238	4.44797266546931e-238	Lockd	751
Chaf1b	negbinomial.size	1.29011451168697e-238	5.09190972800701e-238	Chaf1b	641
Bub1b	negbinomial.size	1.85743503695014e-238	7.32107388033272e-238	Bub1b	521
Efhd2	negbinomial.size	4.70913792502535e-238	1.85358322945631e-237	Efhd2	3718
Snrpe	negbinomial.size	1.17963002098856e-237	4.63689032673522e-237	Snrpe	3754
Colgalt2	negbinomial.size	2.58634652366858e-237	1.01526366925039e-236	Colgalt2	1782
Ilf2	negbinomial.size	1.01315081624117e-236	3.97171571671269e-236	Ilf2	3971
Csf1	negbinomial.size	2.50409489487615e-236	9.8031931222381e-236	Csf1	2257
Elovl2	negbinomial.size	3.25881942067951e-236	1.27406205960979e-235	Elovl2	3012
Stt3b	negbinomial.size	7.05909764073572e-236	2.75609243466461e-235	Stt3b	6000
Elavl4	negbinomial.size	7.48064134604688e-235	2.9167453539028e-234	Elavl4	3846
Grik3	negbinomial.size	1.12611390913031e-233	4.38488171337434e-233	Grik3	1705
Nptx2	negbinomial.size	4.64066479919625e-233	1.80456455345927e-232	Nptx2	1657
Fam155a	negbinomial.size	8.73871604215266e-233	3.39357377669119e-232	Fam155a	2314
Caprin1	negbinomial.size	6.66030035987407e-231	2.58298395482666e-230	Caprin1	6053
Nek2	negbinomial.size	6.72834612935876e-231	2.60588485785459e-230	Nek2	503
Ston2	negbinomial.size	1.04514904835582e-230	4.04245232721871e-230	Ston2	2719
Myo5a	negbinomial.size	1.35694330695158e-230	5.24141968031829e-230	Myo5a	4679
Stk17b	negbinomial.size	2.044681476661e-230	7.88740644192665e-230	Stk17b	2279
Nfib	negbinomial.size	2.85211569500151e-230	1.098747229843e-229	Nfib	7339
Tmem255b	negbinomial.size	3.78877879669715e-230	1.45764836308521e-229	Tmem255b	928
Fermt2	negbinomial.size	9.11809275746956e-230	3.50333086450787e-229	Fermt2	6092
Wdhd1	negbinomial.size	2.18704518863878e-229	8.39188067746564e-229	Wdhd1	881
B3gat1	negbinomial.size	4.62866473294206e-229	1.77370922372132e-228	B3gat1	4803
Dcakd	negbinomial.size	1.03903155916884e-228	3.97632024691165e-228	Dcakd	4260
Ranbp1	negbinomial.size	3.23218193383503e-228	1.23530752801057e-227	Ranbp1	3075
Ppargc1a	negbinomial.size	4.06647422667375e-228	1.55211802828377e-227	Ppargc1a	3042
Asah1	negbinomial.size	1.16596853333257e-227	4.44448794876903e-227	Asah1	4926
Brinp2	negbinomial.size	1.2596821376894e-227	4.79539967527753e-227	Brinp2	1954
Bhlhe40	negbinomial.size	2.92706138010426e-227	1.11282110474567e-226	Bhlhe40	2248
Tob2	negbinomial.size	4.03723935219142e-227	1.5328810489251e-226	Tob2	3160
Sox9	negbinomial.size	1.83304033290807e-226	6.95067780685169e-226	Sox9	6815
Plk4	negbinomial.size	2.72053061340226e-226	1.03024538392501e-225	Plk4	915
Ccar1	negbinomial.size	2.91582043894983e-226	1.10275872214591e-225	Ccar1	3777
Chaf1a	negbinomial.size	6.88640449707128e-226	2.60103178983253e-225	Chaf1a	865
Sox3	negbinomial.size	1.293592616817e-225	4.87960652463393e-225	Sox3	2608
Serbp1	negbinomial.size	1.31035383500518e-225	4.93640449936283e-225	Serbp1	7665
Tyms	negbinomial.size	1.6037693768288e-225	6.03392192814679e-225	Tyms	809
Sft2d2	negbinomial.size	1.13562222444253e-224	4.26705263840469e-224	Sft2d2	1979
Zfp422	negbinomial.size	1.96923195868106e-224	7.38972148225264e-224	Zfp422	3545
Neu4	negbinomial.size	9.73078475207321e-224	3.64684132299561e-223	Neu4	1134
Pcdh10	negbinomial.size	2.97640292340994e-223	1.11403608128147e-222	Pcdh10	8138
Ak4	negbinomial.size	5.34536260975086e-223	1.99813102973526e-222	Ak4	2010
Kifc1	negbinomial.size	5.61265263310881e-223	2.09534209769539e-222	Kifc1	624
Crot	negbinomial.size	1.24161099269523e-222	4.6292754772691e-222	Crot	3745
Bzw1	negbinomial.size	1.36850440306778e-222	5.09583194818425e-222	Bzw1	7404
Pnp	negbinomial.size	1.47939782559293e-222	5.50168870441939e-222	Pnp	2269
Pnn	negbinomial.size	1.8639859865832e-222	6.92303513221991e-222	Pnn	4624
Zfp57	negbinomial.size	4.56351164315662e-222	1.69276481821059e-221	Zfp57	1160
Kntc1	negbinomial.size	1.9953213442906e-221	7.39187459643207e-221	Kntc1	645
Baz1b	negbinomial.size	2.35416553730624e-221	8.71011182832205e-221	Baz1b	4183
Cpsf6	negbinomial.size	8.1872940129423e-221	3.02533045350687e-220	Cpsf6	4848
Vrk1	negbinomial.size	1.64248399637849e-220	6.06149826434203e-220	Vrk1	1577
Dmrta1	negbinomial.size	3.7563075664172e-220	1.38448130024308e-219	Dmrta1	698
Hmgcs1	negbinomial.size	4.75927930633982e-220	1.75192276371874e-219	Hmgcs1	8259
Usp24	negbinomial.size	5.90299998162282e-220	2.17017651608646e-219	Usp24	4749
Cep170	negbinomial.size	1.03648934784886e-219	3.80571564096089e-219	Cep170	4648
Slc1a1	negbinomial.size	1.23715222608226e-219	4.53674683412699e-219	Slc1a1	2056
Sh3bgrl	negbinomial.size	7.43857547255573e-219	2.72434300176915e-218	Sh3bgrl	4795
Pmf1	negbinomial.size	9.4439127348068e-219	3.45442111019385e-218	Pmf1	1065
Elavl3	negbinomial.size	1.0241946180797e-218	3.74160379391789e-218	Elavl3	5318
Ckb	negbinomial.size	1.52334630779167e-218	5.55810359404591e-218	Ckb	9444
Trip13	negbinomial.size	1.73408863328848e-218	6.31906260457449e-218	Trip13	690
Spata13	negbinomial.size	1.99147717252318e-218	7.24787609145684e-218	Spata13	1701
Pld2	negbinomial.size	6.92909253092373e-218	2.51864254229436e-217	Pld2	1637
Dll1	negbinomial.size	8.68900908339429e-218	3.1543933978187e-217	Dll1	939
Cald1	negbinomial.size	1.60728619881541e-217	5.82766973462861e-217	Cald1	1886
Nadk2	negbinomial.size	2.07263093146274e-217	7.50551476055945e-217	Nadk2	4294
Trim28	negbinomial.size	2.08026685910709e-217	7.52376166146471e-217	Trim28	3875
Tubb3	negbinomial.size	3.61909186498716e-217	1.30729540310072e-216	Tubb3	5121
Mfhas1	negbinomial.size	5.26556021680781e-217	1.89966724135644e-216	Mfhas1	3059
Sephs1	negbinomial.size	7.80535051270331e-217	2.8124503028982e-216	Sephs1	3125
Ptp4a2	negbinomial.size	1.2519735983319e-216	4.50554970728884e-216	Ptp4a2	6415
Cmtm4	negbinomial.size	1.36024125399824e-216	4.8891053509093e-216	Cmtm4	4294
Adam12	negbinomial.size	1.76108780795121e-216	6.32202153610241e-216	Adam12	1177
Neat1	negbinomial.size	3.56305842856262e-216	1.27749755786459e-215	Neat1	1909
Cdc25c	negbinomial.size	8.20540620517198e-216	2.93832654837865e-215	Cdc25c	496
Ctsl	negbinomial.size	1.53047274026963e-215	5.47380188711251e-215	Ctsl	4594
Atl2	negbinomial.size	4.57626152325778e-215	1.63470155769147e-214	Atl2	3300
Reep1	negbinomial.size	3.36099413419612e-214	1.19911330132588e-213	Reep1	3605
Sash1	negbinomial.size	4.66009821369672e-214	1.66055406212539e-213	Sash1	5469
Klf15	negbinomial.size	6.31945929385791e-214	2.24907537767891e-213	Klf15	1978
Hsd17b7	negbinomial.size	8.00994879793678e-213	2.84721738253041e-212	Hsd17b7	2989
Pak3	negbinomial.size	1.13702630839455e-212	4.03672207771938e-212	Pak3	2910
Snap25	negbinomial.size	1.36793223917064e-212	4.85055042457446e-212	Snap25	6955
Tk1	negbinomial.size	2.18331452799667e-212	7.73234986259944e-212	Tk1	553
Emx2	negbinomial.size	5.43708691206704e-212	1.92322842298635e-211	Emx2	2683
Adk	negbinomial.size	1.3281233545342e-210	4.69216263181167e-210	Adk	3768
Plekho2	negbinomial.size	1.41504065301871e-210	4.99314588525604e-210	Plekho2	1431
Lamp1	negbinomial.size	4.270339489148e-210	1.50500894161335e-209	Lamp1	8846
Eif4ebp2	negbinomial.size	8.84732402242985e-210	3.11430105625508e-209	Eif4ebp2	5055
X4930402H24Rik	negbinomial.size	1.0762862806166e-209	3.78398222687658e-209	X4930402H24Rik	5678
Nell2	negbinomial.size	3.93217755454811e-209	1.38079010612435e-208	Nell2	4050
Sox8	negbinomial.size	5.95190632920372e-209	2.08749063386237e-208	Sox8	4406
Sema6d	negbinomial.size	6.77612544835503e-209	2.37369231244069e-208	Sema6d	6504
Smarca4	negbinomial.size	9.19639753574262e-209	3.21762846147903e-208	Smarca4	4001
Ppp1cc	negbinomial.size	1.02464383840561e-208	3.58069143529682e-208	Ppp1cc	5042
G3bp1	negbinomial.size	1.04998198073679e-208	3.66481662433071e-208	G3bp1	4796
Mobp	negbinomial.size	1.24131823952956e-208	4.32743554743339e-208	Mobp	1296
Pgm2	negbinomial.size	2.16982993312794e-208	7.55528523590341e-208	Pgm2	3740
Fth1	negbinomial.size	1.20484587165688e-207	4.19020226913562e-207	Fth1	8659
Mxd3	negbinomial.size	1.72644158450013e-207	5.99700392121929e-207	Mxd3	536
Pmm1	negbinomial.size	2.28553187839251e-207	7.9295638942552e-207	Pmm1	2792
Caskin1	negbinomial.size	3.69271093745196e-207	1.27963918490411e-206	Caskin1	4993
Fstl5	negbinomial.size	3.87152137608459e-207	1.3399996925349e-206	Fstl5	1740
D430019H16Rik	negbinomial.size	7.5652074304794e-207	2.61532290287575e-206	D430019H16Rik	2111
Tspan14	negbinomial.size	9.64947344832723e-207	3.33188612393373e-206	Tspan14	3434
Rbbp4	negbinomial.size	1.50200266815796e-206	5.18012110673048e-206	Rbbp4	5923
Il33	negbinomial.size	1.97987710574192e-206	6.82009985176496e-206	Il33	1605
Serinc3	negbinomial.size	3.67925298583114e-206	1.26589024940057e-205	Serinc3	5501
Tra2b	negbinomial.size	1.67398738121523e-205	5.7527182009259e-205	Tra2b	5307
Nfix	negbinomial.size	1.9059573849785e-205	6.54213097663828e-205	Nfix	7767
Mgat5b	negbinomial.size	2.35172070801132e-205	8.06264484154887e-205	Mgat5b	1447
Ctsd	negbinomial.size	7.32530730452463e-205	2.50844152023733e-204	Ctsd	3411
Fbxo5	negbinomial.size	2.8500820470716e-204	9.74815547859083e-204	Fbxo5	727
Cenpn	negbinomial.size	3.91075568546692e-204	1.33602113452803e-203	Cenpn	734
Camk2g	negbinomial.size	1.46588845084843e-203	5.00197743475605e-203	Camk2g	3938
Crmp1	negbinomial.size	1.60742450575489e-203	5.47848093314343e-203	Crmp1	4027
Pfkm	negbinomial.size	3.00026814804728e-202	1.02136037895334e-201	Pfkm	3857
H2.K1	negbinomial.size	8.42617950028065e-202	2.86509882773627e-201	H2.K1	2224
Smc6	negbinomial.size	1.5603648214203e-201	5.29938673816483e-201	Smc6	4124
Hdac2	negbinomial.size	1.68917846040691e-201	5.73015222458879e-201	Hdac2	3441
Pfkfb3	negbinomial.size	9.0837316344418e-201	3.07784450818455e-200	Pfkfb3	2257
Nkain3	negbinomial.size	1.77525159513494e-200	6.00806526998354e-200	Nkain3	754
Dbn1	negbinomial.size	4.87684147545173e-200	1.64856589899459e-199	Dbn1	4010
Cth	negbinomial.size	5.29617162989046e-200	1.78822951186395e-199	Cth	1018
Mcm4	negbinomial.size	8.09266506901564e-200	2.72927249184381e-199	Mcm4	1781
Tiam2	negbinomial.size	1.47857472053819e-199	4.98073368069666e-199	Tiam2	1094
Brca1	negbinomial.size	1.53809323522117e-199	5.17521033964659e-199	Brca1	793
Fbxo2	negbinomial.size	1.59027508662632e-199	5.34457880041352e-199	Fbxo2	1627
Dhcr24	negbinomial.size	1.70508574478668e-199	5.72379305057591e-199	Dhcr24	5719
Coro1c	negbinomial.size	1.77656621508554e-199	5.95684296886901e-199	Coro1c	2557
Fndc5	negbinomial.size	2.39170990271398e-199	8.01015443718196e-199	Fndc5	1516
Ska3	negbinomial.size	1.25186310159462e-198	4.18781455579632e-198	Ska3	594
Fam213a	negbinomial.size	1.69866856192035e-198	5.67594328014218e-198	Fam213a	4882
Tcerg1	negbinomial.size	4.2772944507766e-198	1.42757166173961e-197	Tcerg1	4097
Parp1	negbinomial.size	6.6565172292343e-198	2.21909440887132e-197	Parp1	3184
Adarb2	negbinomial.size	9.22267623947238e-198	3.07104517997144e-197	Adarb2	562
Tenm2	negbinomial.size	1.29257053547906e-197	4.29916973740852e-197	Tenm2	1488
Tspan9	negbinomial.size	2.08307811575551e-197	6.92050149236663e-197	Tspan9	1980
Asic1	negbinomial.size	2.65237559502897e-197	8.80175498144208e-197	Asic1	1871
Kif18a	negbinomial.size	2.99626733762318e-197	9.93156347493632e-197	Kif18a	761
Srsf6	negbinomial.size	4.18433176933756e-197	1.38537247265953e-196	Srsf6	5862
Gtse1	negbinomial.size	4.22647137549303e-197	1.39772689210084e-196	Gtse1	547
Ivns1abp	negbinomial.size	1.35638044046863e-196	4.48054063402237e-196	Ivns1abp	4363
Snta1	negbinomial.size	2.13312595995311e-196	7.03834385647399e-196	Snta1	1324
Papss2	negbinomial.size	3.66918616322744e-196	1.20928695277246e-195	Papss2	978
Ppp2r5a	negbinomial.size	5.83176689277364e-196	1.91984416913241e-195	Ppp2r5a	3780
Timeless	negbinomial.size	1.4558433465771e-195	4.78726240071947e-195	Timeless	698
Pa2g4	negbinomial.size	1.46054475457628e-195	4.7972768186026e-195	Pa2g4	5054
Pcgf2	negbinomial.size	5.21310786594588e-195	1.71034807334601e-194	Pcgf2	2386
Prmt1	negbinomial.size	9.78134043099256e-195	3.20549131545084e-194	Prmt1	4064
Rnf215	negbinomial.size	1.01222903979707e-194	3.31347743309843e-194	Rnf215	2220
Rbl1	negbinomial.size	1.06788512165423e-194	3.49171918446085e-194	Rbl1	1185
Ftl1	negbinomial.size	1.26513126312755e-194	4.13200143098141e-194	Ftl1	6869
Prr36	negbinomial.size	1.42899784817385e-194	4.6619445564861e-194	Prr36	1478
Atrx	negbinomial.size	1.5261589494275e-194	4.9733211209128e-194	Atrx	6948
Rcc2	negbinomial.size	2.06527852054676e-194	6.72259761126288e-194	Rcc2	2289
Rnf165	negbinomial.size	2.08919848214988e-194	6.79282604128865e-194	Rnf165	1937
Qser1	negbinomial.size	2.97294106442718e-194	9.65539267224837e-194	Qser1	3128
Rcn2	negbinomial.size	5.93776542181974e-194	1.92628291455899e-193	Rcn2	6355
Phf6	negbinomial.size	1.06006929296897e-193	3.4351462435471e-193	Phf6	2862
Lrtm2	negbinomial.size	6.02498862179533e-193	1.95021140082023e-192	Lrtm2	1347
Rtn1	negbinomial.size	9.58767019385637e-193	3.09994202584843e-192	Rtn1	8822
Kcna2	negbinomial.size	9.67439042248226e-193	3.12449376298006e-192	Kcna2	4494
Mcm10	negbinomial.size	1.00697064962627e-192	3.24854562579876e-192	Mcm10	524
Lrrtm3	negbinomial.size	1.4591201360009e-192	4.70197000444338e-192	Lrrtm3	1490
Gad2	negbinomial.size	1.91855781562877e-192	6.1756244354184e-192	Gad2	1206
Gpm6b	negbinomial.size	2.22076417540597e-192	7.14045928540633e-192	Gpm6b	9616
Topbp1	negbinomial.size	3.16132857725673e-192	1.01534023152026e-191	Topbp1	1737
Mpzl1	negbinomial.size	1.23710915075376e-191	3.96888727545253e-191	Mpzl1	4245
Oat	negbinomial.size	4.39777664575368e-191	1.40933174145447e-190	Oat	3873
Enc1	negbinomial.size	5.68741097396031e-191	1.82059995486884e-190	Enc1	5011
Susd4	negbinomial.size	9.28092498544985e-191	2.96764234910025e-190	Susd4	2526
Csmd3	negbinomial.size	1.18008667850963e-190	3.76925149684939e-190	Csmd3	1572
Hnrnpf	negbinomial.size	1.32587346226877e-190	4.23023724690818e-190	Hnrnpf	5486
Slc38a1	negbinomial.size	2.02798545494381e-190	6.46322757202664e-190	Slc38a1	3414
Sae1	negbinomial.size	2.46535577548294e-190	7.8485007489825e-190	Sae1	3147
Nrm	negbinomial.size	5.34144723000981e-190	1.69859194570125e-189	Nrm	1281
Pdap1	negbinomial.size	1.03194408257596e-189	3.27800658686685e-189	Pdap1	5028
Actb	negbinomial.size	8.3644211162173e-189	2.6540775436672e-188	Actb	10032
Ldhb	negbinomial.size	3.55963140615931e-188	1.12825516232424e-187	Ldhb	5842
Hist1h2bc	negbinomial.size	3.81890916020294e-188	1.2091125505036e-187	Hist1h2bc	2866
Dagla	negbinomial.size	9.22611717664377e-188	2.91791063981845e-187	Dagla	2181
Shisal1	negbinomial.size	9.87653741896974e-188	3.12021034926449e-187	Shisal1	1575
Rad51ap1	negbinomial.size	1.74892504438066e-187	5.51921116946706e-187	Rad51ap1	622
Mest	negbinomial.size	1.75250276646472e-187	5.52448369363253e-187	Mest	2012
Kif1b	negbinomial.size	2.84991846151392e-187	8.97414541631067e-187	Kif1b	9174
Glce	negbinomial.size	3.79281198498786e-187	1.19302674489792e-186	Glce	1320
Plekhg1	negbinomial.size	1.11630080700686e-186	3.50750915173414e-186	Plekhg1	2455
Abcb9	negbinomial.size	1.11867591551986e-186	3.51116373484404e-186	Abcb9	1136
Tfdp1	negbinomial.size	1.89981571052024e-186	5.95645683265925e-186	Tfdp1	3069
Gng3	negbinomial.size	3.94646525251616e-186	1.23599025259885e-185	Gng3	6625
Fignl1	negbinomial.size	5.42629625804412e-186	1.69762205826715e-185	Fignl1	751
Zfp703	negbinomial.size	7.42388002096647e-186	2.32006261280905e-185	Zfp703	3127
Mbtd1	negbinomial.size	9.59400085230157e-186	2.99502375744802e-185	Mbtd1	3440
Trim24	negbinomial.size	9.65697323223128e-186	3.01143718555156e-185	Trim24	3059
Smc1a	negbinomial.size	1.12163680471043e-185	3.49395894972702e-185	Smc1a	4518
Zfp326	negbinomial.size	1.13334002853328e-185	3.52662305334146e-185	Zfp326	3306
Nfe2l2	negbinomial.size	2.10433531465899e-185	6.54105086541532e-185	Nfe2l2	2378
Tut4	negbinomial.size	3.11463094534954e-185	9.67104592569948e-185	Tut4	3428
Chil1	negbinomial.size	4.43022741881482e-185	1.37412942530049e-184	Chil1	1117
Erh	negbinomial.size	4.74826946411325e-185	1.47120177941562e-184	Erh	3663
Rnps1	negbinomial.size	7.69077704633329e-185	2.3803612289773e-184	Rnps1	5048
Bcl7a	negbinomial.size	1.10680938647459e-184	3.42201365273949e-184	Bcl7a	4186
Mdk	negbinomial.size	7.84039969569492e-184	2.42149657978979e-183	Mdk	4350
Rapgef3	negbinomial.size	8.49331772869525e-184	2.62035585303835e-183	Rapgef3	1469
Panx1	negbinomial.size	4.07371030609699e-183	1.25548284646415e-182	Panx1	2024
Cyp51	negbinomial.size	1.20367028896134e-182	3.70566719141444e-182	Cyp51	6066
Arl6ip1	negbinomial.size	4.91301488772414e-182	1.51093462099117e-181	Arl6ip1	8440
Tmem132b	negbinomial.size	6.16461160333567e-182	1.89383667177767e-181	Tmem132b	4467
Anxa5	negbinomial.size	6.32386717931582e-182	1.94070373077097e-181	Anxa5	1562
Chtop	negbinomial.size	1.61968394158959e-181	4.96531680294712e-181	Chtop	5008
Dpysl5	negbinomial.size	2.01399220217466e-181	6.16758499968285e-181	Dpysl5	2802
Cyp7b1	negbinomial.size	2.21503468540242e-181	6.77608815587202e-181	Cyp7b1	1610
Kif14	negbinomial.size	2.662285696415e-181	8.13569795623865e-181	Kif14	469
Brca2	negbinomial.size	8.29292686939004e-181	2.53157103694657e-180	Brca2	980
Cd164	negbinomial.size	9.4136524062881e-181	2.87066852852806e-180	Cd164	5712
Hist1h1b	negbinomial.size	1.50840313470263e-180	4.59499882358941e-180	Hist1h1b	233
Grb10	negbinomial.size	2.20233033886259e-180	6.70183927697997e-180	Grb10	1366
Nrn1	negbinomial.size	4.62046235359985e-180	1.4045623754857e-179	Nrn1	2920
Arhgef7	negbinomial.size	4.88561167287843e-180	1.48360765370323e-179	Arhgef7	3505
St8sia3	negbinomial.size	1.16181392052292e-179	3.52437165209936e-179	St8sia3	2641
Il1rap	negbinomial.size	2.1306441120631e-179	6.45656484586487e-179	Il1rap	2761
Dhx15	negbinomial.size	3.69498724681024e-179	1.11853480188185e-178	Dhx15	4895
Wls	negbinomial.size	4.64054545343289e-179	1.40330482031264e-178	Wls	2184
Brd8	negbinomial.size	6.05390057352362e-179	1.82879561642314e-178	Brd8	3801
Cck	negbinomial.size	9.15577080969159e-179	2.76294458704964e-178	Cck	3394
Cbx5	negbinomial.size	1.24751209645035e-178	3.76071024288936e-178	Cbx5	6601
Unc5c	negbinomial.size	1.79420205681156e-178	5.40312199436911e-178	Unc5c	2121
Chn1	negbinomial.size	3.88762981054876e-178	1.16951854217651e-177	Chn1	5080
Ewsr1	negbinomial.size	4.43397230206292e-178	1.33249146878385e-177	Ewsr1	5151
Lpp	negbinomial.size	6.76474720602082e-178	2.03082618195257e-177	Lpp	2599
Ppp1r14c	negbinomial.size	1.52875930207845e-177	4.58469533967007e-177	Ppp1r14c	2963
Egfr	negbinomial.size	1.8518359458292e-177	5.54784770948002e-177	Egfr	4040
Meis2	negbinomial.size	2.14737446767917e-177	6.42659486866379e-177	Meis2	5557
Blm	negbinomial.size	2.17897807170904e-177	6.51444734132206e-177	Blm	978
Cenpi	negbinomial.size	3.1491909185448e-177	9.40536710414874e-177	Cenpi	610
Txn1	negbinomial.size	4.14324803864765e-177	1.23614722636068e-176	Txn1	5753
Rad51	negbinomial.size	5.89971124771871e-177	1.75838101693839e-176	Rad51	620
Mpped2	negbinomial.size	9.20596238834649e-177	2.74097359085712e-176	Mpped2	3427
Cdca7l	negbinomial.size	1.09375168352086e-176	3.25318134205332e-176	Cdca7l	475
Sept4	negbinomial.size	2.15006556338368e-176	6.38845121756157e-176	Sept4	1773
Cryab	negbinomial.size	3.46300292222451e-176	1.02790158459881e-175	Cryab	1903
Rhob	negbinomial.size	5.15459936739934e-176	1.52844159338341e-175	Rhob	7395
Bex3	negbinomial.size	9.16833275269609e-176	2.7158139043518e-175	Bex3	4796
Tspan6	negbinomial.size	1.23377935145817e-175	3.65092827494823e-175	Tspan6	4208
Evl	negbinomial.size	1.68360981397114e-175	4.97695676640245e-175	Evl	2798
Idi1	negbinomial.size	3.15469966675427e-175	9.31617220651083e-175	Idi1	6045
Sort1	negbinomial.size	4.07862141235443e-175	1.20323485046749e-174	Sort1	4581
Phf14	negbinomial.size	4.7006968031863e-175	1.38534268960638e-174	Phf14	4607
Plxna2	negbinomial.size	6.85761381278431e-175	2.01895398532888e-174	Plxna2	2684
Evi5l	negbinomial.size	2.71907680017426e-174	7.99712232497951e-174	Evi5l	3208
G2e3	negbinomial.size	3.36153446825677e-174	9.87663829060838e-174	G2e3	1794
Grik2	negbinomial.size	4.96329734121368e-174	1.45680571403202e-173	Grik2	2811
Galnt10	negbinomial.size	5.96765608756868e-174	1.74982790340956e-173	Galnt10	893
E2f8	negbinomial.size	7.18435467401143e-174	2.10445657134592e-173	E2f8	626
Csgalnact1	negbinomial.size	1.27866483553465e-173	3.74170911974129e-173	Csgalnact1	2073
Osbpl1a	negbinomial.size	2.81174729188321e-173	8.21960838000571e-173	Osbpl1a	5333
Saraf	negbinomial.size	3.30755943027755e-173	9.65927386039725e-173	Saraf	4794
Cntnap5b	negbinomial.size	8.97423017838644e-173	2.61816161397639e-172	Cntnap5b	1040
Lcorl	negbinomial.size	1.32253635308395e-172	3.85451490431007e-172	Lcorl	3597
Ddah2	negbinomial.size	1.4093405363088e-172	4.10337641576543e-172	Ddah2	2854
Dbpht2	negbinomial.size	2.24867656780801e-172	6.54057833026085e-172	Dbpht2	1730
Rab8b	negbinomial.size	2.66768773354893e-172	7.75154600209753e-172	Rab8b	3009
Timp4	negbinomial.size	2.75352986939724e-172	7.99296195555492e-172	Timp4	3405
Sbk1	negbinomial.size	3.57787895790378e-172	1.03754908318791e-171	Sbk1	3519
Srrt	negbinomial.size	4.08717449639955e-172	1.18405445160695e-171	Srrt	3339
Rap1gap	negbinomial.size	4.77368800031027e-172	1.38155585783205e-171	Rap1gap	2552
Wnt7a	negbinomial.size	9.16204449675211e-172	2.64894639791326e-171	Wnt7a	2370
Eml4	negbinomial.size	1.73920015337163e-171	5.02339266631866e-171	Eml4	2673
Ssb	negbinomial.size	3.20846496047331e-171	9.25789142479201e-171	Ssb	6096
St8sia2	negbinomial.size	4.71816682489585e-171	1.36005266584311e-170	St8sia2	1246
Bcas1	negbinomial.size	4.98005784111451e-171	1.43411804828119e-170	Bcas1	2407
Spon1	negbinomial.size	6.86494909304802e-171	1.97495109459385e-170	Spon1	4562
Mms22l	negbinomial.size	7.30680575301664e-171	2.09998177246917e-170	Mms22l	859
Rfc4	negbinomial.size	8.15896944027584e-171	2.34257031402172e-170	Rfc4	919
Garem2	negbinomial.size	8.4689348019173e-171	2.42915882387668e-170	Garem2	3109
Cyp2j9	negbinomial.size	9.04595592523514e-171	2.59210032793335e-170	Cyp2j9	3194
Emid1	negbinomial.size	1.14924733327909e-170	3.28989083449557e-170	Emid1	3508
Thrap3	negbinomial.size	1.47582179649034e-170	4.22058809914364e-170	Thrap3	5537
Gpi1	negbinomial.size	2.329865820857e-170	6.65643124558453e-170	Gpi1	5105
Pold1	negbinomial.size	3.64451045090522e-170	1.04021150505147e-169	Pold1	1025
Slfn9	negbinomial.size	6.61962541238419e-170	1.8875053956375e-169	Slfn9	587
Snrpf	negbinomial.size	8.83685869249793e-170	2.51724480158963e-169	Snrpf	2446
Ppp1r18	negbinomial.size	1.22159680673542e-169	3.4763909126842e-169	Ppp1r18	1421
Cry2	negbinomial.size	1.24473094869099e-169	3.53874932125398e-169	Cry2	2110
Arhgap31	negbinomial.size	4.05829370353479e-169	1.15263498619022e-168	Arhgap31	2871
Pole3	negbinomial.size	4.38395770754371e-169	1.24391042886916e-168	Pole3	2406
Nrg3	negbinomial.size	5.48990895741442e-169	1.5561904353845e-168	Nrg3	767
Smc3	negbinomial.size	9.8225062735464e-169	2.78160319398474e-168	Smc3	4698
Zfp488	negbinomial.size	1.37824985307336e-168	3.89920881284524e-168	Zfp488	1181
Caskin2	negbinomial.size	1.5332391208085e-168	4.33345730047046e-168	Caskin2	2728
Acin1	negbinomial.size	3.13811783989292e-168	8.860747935838e-168	Acin1	4579
Pmepa1	negbinomial.size	4.04937207888755e-168	1.14226201680012e-167	Pmepa1	2794
Eno1b	negbinomial.size	4.14549170242872e-168	1.16823827450739e-167	Eno1b	5319
Xylt1	negbinomial.size	4.4008308858669e-168	1.23898999770227e-167	Xylt1	5038
Myo1b	negbinomial.size	5.81823273318196e-168	1.63644856582797e-167	Myo1b	1039
Nacc2	negbinomial.size	6.48157396695155e-168	1.82125313115991e-167	Nacc2	4740
Cep85l	negbinomial.size	9.67820497228985e-168	2.7168371903802e-167	Cep85l	2199
Pkia	negbinomial.size	4.81405523281007e-167	1.35007918774935e-166	Pkia	4657
Prkcd	negbinomial.size	7.49082385490013e-167	2.09873469126167e-166	Prkcd	1064
Ctso	negbinomial.size	8.81957855905167e-167	2.46862986334036e-166	Ctso	2243
Fau	negbinomial.size	2.09425177401937e-166	5.8562233487781e-166	Fau	5041
Bmp2k	negbinomial.size	3.23570847025629e-166	9.03939000803517e-166	Bmp2k	2577
Gen1	negbinomial.size	5.74503888264675e-166	1.60340825077338e-165	Gen1	657
Slc25a33	negbinomial.size	8.08636763710575e-166	2.25468787725653e-165	Slc25a33	1575
Ttyh2	negbinomial.size	1.03715549006012e-165	2.88907639875402e-165	Ttyh2	2150
Tmem56	negbinomial.size	2.32069658669181e-165	6.45826898332967e-165	Tmem56	2800
Papola	negbinomial.size	2.34905089123602e-165	6.53090252582607e-165	Papola	5576
Cdt1	negbinomial.size	2.48256541281863e-165	6.89548609869183e-165	Cdt1	621
Rnasel	negbinomial.size	2.63325609420853e-165	7.30703343383343e-165	Rnasel	1052
Thy1	negbinomial.size	2.69555646212446e-165	7.47275317777469e-165	Thy1	3877
Slc22a3	negbinomial.size	3.15153126165659e-165	8.72847616158616e-165	Slc22a3	536
Bmi1	negbinomial.size	3.24393835543523e-165	8.97582561193493e-165	Bmi1	2844
Apod	negbinomial.size	3.76356980209687e-165	1.04036848441552e-164	Apod	1278
Grin3a	negbinomial.size	6.5522981225146e-165	1.80953361877262e-164	Grin3a	4029
Tsn	negbinomial.size	1.0809702271759e-164	2.98244833155104e-164	Tsn	5383
Hat1	negbinomial.size	1.16012694192027e-164	3.19779995313323e-164	Hat1	1851
Mphosph9	negbinomial.size	1.20301347369328e-164	3.31286124837398e-164	Mphosph9	2042
Map1b	negbinomial.size	2.12695187734006e-164	5.85164253433442e-164	Map1b	7026
Mastl	negbinomial.size	3.53870082947775e-164	9.72639117931408e-164	Mastl	645
Eif5a	negbinomial.size	4.24446260560465e-164	1.16551736193713e-163	Eif5a	7791
Tmem132d	negbinomial.size	4.81941789615544e-164	1.32214523154946e-163	Tmem132d	1096
Acaa2	negbinomial.size	4.82646853145101e-164	1.32282680563988e-163	Acaa2	1683
Tcp1	negbinomial.size	5.24524497901586e-164	1.43624524614451e-163	Tcp1	5426
Serinc5	negbinomial.size	5.32513641348287e-164	1.45674411613408e-163	Serinc5	3358
Nalcn	negbinomial.size	1.02149927362471e-163	2.79177678838753e-163	Nalcn	1973
Fam171a1	negbinomial.size	2.48447891937995e-163	6.78372802021084e-163	Fam171a1	3370
Phip	negbinomial.size	2.56677251924287e-163	7.001826730929e-163	Phip	3842
Pbrm1	negbinomial.size	3.49892157405724e-163	9.53563104425572e-163	Pbrm1	5020
Tuba1c	negbinomial.size	3.87644242414758e-163	1.05545617507101e-162	Tuba1c	1022
Dut	negbinomial.size	8.03998311607717e-163	2.18702639317142e-162	Dut	1368
Kctd5	negbinomial.size	8.2158430509171e-163	2.23276710304942e-162	Kctd5	4475
Cenpk	negbinomial.size	8.28878813705484e-163	2.25047977816756e-162	Cenpk	634
P4ha1	negbinomial.size	1.08546075401233e-162	2.94436311270947e-162	P4ha1	3409
Atp5g2	negbinomial.size	1.81733720349812e-162	4.92500082182794e-162	Atp5g2	6964
Zgrf1	negbinomial.size	2.4186287953209e-162	6.54838095331277e-162	Zgrf1	917
Gm34923	negbinomial.size	3.25749665479776e-162	8.8113611661523e-162	Gm34923	499
Gm35040	negbinomial.size	4.3680000594236e-162	1.18041941904386e-161	Gm35040	2185
Gm2a	negbinomial.size	6.67314594580476e-162	1.80168721388596e-161	Gm2a	6674
Cdc42ep4	negbinomial.size	3.13692884958296e-161	8.46152968085831e-161	Cdc42ep4	2611
Pif1	negbinomial.size	5.15715522970539e-161	1.38979336748433e-160	Pif1	321
Rnf24	negbinomial.size	6.64092439114603e-161	1.78798865809945e-160	Rnf24	3115
Pxmp4	negbinomial.size	6.9183041783352e-161	1.86094031612229e-160	Pxmp4	1630
Gk	negbinomial.size	1.60890110582764e-160	4.32373516102288e-160	Gk	2230
Pcm1	negbinomial.size	2.05437156036668e-160	5.51576868432093e-160	Pcm1	5592
Hmgn5	negbinomial.size	3.27600800784843e-160	8.78758814697863e-160	Hmgn5	1978
Ctcf	negbinomial.size	3.99846078307747e-160	1.07155789903565e-159	Ctcf	3815
Thsd7a	negbinomial.size	4.26376103402491e-160	1.14160034339835e-159	Thsd7a	1357
Cdk5r1	negbinomial.size	5.67949436398076e-160	1.51925163180538e-159	Cdk5r1	3807
Smpd1	negbinomial.size	8.37192627898307e-160	2.23740502123745e-159	Smpd1	3897
Coro2b	negbinomial.size	3.28237239677835e-159	8.76408556079898e-159	Coro2b	4338
Arsb	negbinomial.size	3.94580007313327e-159	1.05256841972473e-158	Arsb	3653
Kpnb1	negbinomial.size	3.94940238950909e-159	1.05256841972473e-158	Kpnb1	6175
Tia1	negbinomial.size	4.80060987610314e-159	1.27825062601754e-158	Tia1	5249
Rprm	negbinomial.size	4.86121912176672e-159	1.29320034855447e-158	Rprm	2638
Pigs	negbinomial.size	7.85115726496039e-159	2.08667913730186e-158	Pigs	4479
Ssbp3	negbinomial.size	2.5164458171818e-158	6.6820747317834e-158	Ssbp3	4111
Tmem163	negbinomial.size	5.384504027132e-158	1.42847144382797e-157	Tmem163	1840
Map3k1	negbinomial.size	7.05499203585269e-158	1.86992789824933e-157	Map3k1	1915
Hsp90ab1	negbinomial.size	7.1023209436585e-158	1.88075171606752e-157	Hsp90ab1	9809
Psd2	negbinomial.size	7.81006405177805e-158	2.06627904639279e-157	Psd2	3123
Pttg1ip	negbinomial.size	9.19336945242835e-158	2.43003570289096e-157	Pttg1ip	4515
Gldc	negbinomial.size	9.68821697349536e-158	2.55850178415825e-157	Gldc	2389
Hnrnph3	negbinomial.size	1.1278278158434e-157	2.97569870901487e-157	Hnrnph3	2784
Klf12	negbinomial.size	1.70138008418688e-157	4.48489363411228e-157	Klf12	2355
Stag1	negbinomial.size	2.20299751935343e-157	5.80189437596991e-157	Stag1	3354
Limch1	negbinomial.size	3.33472530164634e-157	8.77447701986326e-157	Limch1	5483
Morf4l2	negbinomial.size	4.20794347020635e-157	1.10620800664136e-156	Morf4l2	6232
Mapre1	negbinomial.size	7.1037454144295e-157	1.86577973396213e-156	Mapre1	6566
Aurka	negbinomial.size	7.19946770367964e-157	1.88920814651811e-156	Aurka	495
Trp53	negbinomial.size	7.24328069750258e-157	1.89898499372534e-156	Trp53	2702
Hsdl2	negbinomial.size	7.93105890203618e-157	2.07742112470152e-156	Hsdl2	3519
Nfkbia	negbinomial.size	9.54220813090804e-157	2.49717949008497e-156	Nfkbia	1718
Ddit4l	negbinomial.size	2.54110395167454e-156	6.64402359927901e-156	Ddit4l	1089
Lap3	negbinomial.size	4.97655941586179e-156	1.30000835236714e-155	Lap3	3150
Atpif1	negbinomial.size	2.09221730741435e-155	5.46049868430575e-155	Atpif1	5606
Hp1bp3	negbinomial.size	4.1677990863398e-155	1.08677893367474e-154	Hp1bp3	7435
Lama2	negbinomial.size	4.98020021230109e-155	1.29744964163995e-154	Lama2	1165
Abhd6	negbinomial.size	5.84606235977218e-155	1.52165702212579e-154	Abhd6	2884
Wipf1	negbinomial.size	6.08985557456491e-155	1.58369044878946e-154	Wipf1	2664
Klhl7	negbinomial.size	6.96199024503155e-155	1.80886867622031e-154	Klhl7	2907
Ndp	negbinomial.size	7.7036931749642e-155	1.99978486808883e-154	Ndp	1551
Pdzrn4	negbinomial.size	1.54308008690469e-154	4.00206178313599e-154	Pdzrn4	1048
Naca	negbinomial.size	1.87161212110573e-154	4.84978561256109e-154	Naca	4506
Rtkn2	negbinomial.size	2.0720810822892e-154	5.36444941500608e-154	Rtkn2	769
Ubb	negbinomial.size	2.47958277251354e-154	6.41370651068903e-154	Ubb	9123
Rangap1	negbinomial.size	2.60474066119269e-154	6.73143059364427e-154	Rangap1	3366
Syt16	negbinomial.size	3.23823927987141e-154	8.36112227610291e-154	Syt16	2470
Acadl	negbinomial.size	3.27221089254061e-154	8.44131340666976e-154	Acadl	4175
Fgfrl1	negbinomial.size	5.23942171706657e-154	1.35040967209447e-153	Fgfrl1	3382
Il17rd	negbinomial.size	6.16129175270033e-154	1.58660108511759e-153	Il17rd	1972
Jakmip2	negbinomial.size	1.41336696692016e-153	3.63634467421643e-153	Jakmip2	2777
Sem1	negbinomial.size	1.77120206970889e-153	4.55294799995266e-153	Sem1	3883
Gpr37	negbinomial.size	2.57211570672087e-153	6.60586808720776e-153	Gpr37	1708
Mettl9	negbinomial.size	3.03757392575571e-153	7.79437702649627e-153	Mettl9	4578
Kpna2	negbinomial.size	3.12015385637694e-153	7.99919090435751e-153	Kpna2	1006
Hirip3	negbinomial.size	4.0401971686885e-153	1.03487632163489e-152	Hirip3	1000
Gm47283	negbinomial.size	9.83043203170975e-153	2.51579166041194e-152	Gm47283	2702
Sqle	negbinomial.size	4.3489386470051e-152	1.11199252077438e-151	Sqle	6355
Srrm1	negbinomial.size	7.37914522305686e-152	1.88513083872978e-151	Srrm1	6669
Clgn	negbinomial.size	8.727358193339e-152	2.22759089745402e-151	Clgn	964
Bora	negbinomial.size	9.25743963093292e-152	2.36081008897999e-151	Bora	699
Ndrg4	negbinomial.size	1.16089175287015e-151	2.95787458932703e-151	Ndrg4	6662
Moxd1	negbinomial.size	2.0530361612029e-151	5.22640224868612e-151	Moxd1	560
Fam13c	negbinomial.size	4.13075346197794e-151	1.05064027913521e-150	Fam13c	4164
Lnpep	negbinomial.size	1.79787787733325e-150	4.56881772862668e-150	Lnpep	4504
Sez6	negbinomial.size	2.21497604420667e-150	5.62382611749931e-150	Sez6	2177
Pou3f1	negbinomial.size	2.34816047721173e-150	5.95676086031731e-150	Pou3f1	1877
Iqgap3	negbinomial.size	2.76860989233756e-150	7.01720285048286e-150	Iqgap3	535
Gnas	negbinomial.size	2.98607435435276e-150	7.56176346552444e-150	Gnas	9894
Kdm1a	negbinomial.size	3.95182353155777e-150	9.99863124098066e-150	Kdm1a	3442
Lrrc8b	negbinomial.size	7.95437061141558e-150	2.01080380988403e-149	Lrrc8b	3337
Suz12	negbinomial.size	1.13835320787954e-149	2.87516063053795e-149	Suz12	2959
Sf3b2	negbinomial.size	1.40893975874402e-149	3.55548648177824e-149	Sf3b2	5856
Nr3c1	negbinomial.size	1.62452940692242e-149	4.09596317828916e-149	Nr3c1	5412
Fgfbp3	negbinomial.size	2.04018873067973e-149	5.1395015241558e-149	Fgfbp3	2769
Ubald2	negbinomial.size	2.77188508526777e-149	6.97667340748978e-149	Ubald2	2410
Pik3ip1	negbinomial.size	2.84619411637166e-149	7.15748641938256e-149	Pik3ip1	2413
Sema4d	negbinomial.size	4.52314598891931e-149	1.1364747554119e-148	Sema4d	2875
Cnp	negbinomial.size	4.86875974901492e-149	1.22225277234803e-148	Cnp	4641
Eif3a	negbinomial.size	5.22189329016437e-149	1.30976838628625e-148	Eif3a	5678
Iqsec1	negbinomial.size	6.34874429262104e-149	1.59103046848816e-148	Iqsec1	2807
Col11a1	negbinomial.size	8.8319312105672e-149	2.21141786663899e-148	Col11a1	1497
Cybrd1	negbinomial.size	1.32690477574811e-148	3.31955365746309e-148	Cybrd1	1582
Prkg2	negbinomial.size	2.14668533931947e-148	5.36578725453709e-148	Prkg2	640
Chd4	negbinomial.size	3.21362967341823e-148	8.02576307232122e-148	Chd4	6914
Snhg11	negbinomial.size	3.21799978452167e-148	8.02975484561524e-148	Snhg11	5154
Tnks	negbinomial.size	3.94938223034536e-148	9.84626533675603e-148	Tnks	4191
Bclaf1	negbinomial.size	4.83515685510503e-148	1.20442385290105e-147	Bclaf1	5492
Arx	negbinomial.size	6.1857664351594e-148	1.53953310675745e-147	Arx	2678
Setd5	negbinomial.size	8.71550345370337e-148	2.16728012921705e-147	Setd5	4770
Cdkn2c	negbinomial.size	9.10657045203099e-148	2.26258444249861e-147	Cdkn2c	1195
Inpp4b	negbinomial.size	1.00208129918406e-147	2.48760027740894e-147	Inpp4b	868
Lims2	negbinomial.size	1.53745410643947e-147	3.81336005681092e-147	Lims2	1198
Dpp10	negbinomial.size	1.61175740673981e-147	3.99423542115075e-147	Dpp10	2523
Gpd2	negbinomial.size	4.76418318581577e-147	1.17964433241951e-146	Gpd2	4083
Pla2g16	negbinomial.size	5.42516310037777e-147	1.34216033320191e-146	Pla2g16	1821
Tob1	negbinomial.size	6.12967174785597e-147	1.51515862231559e-146	Tob1	4044
Tmem2	negbinomial.size	1.44344451295575e-146	3.56492647402627e-146	Tmem2	1430
Acss1	negbinomial.size	1.5224301331216e-146	3.75679735575236e-146	Acss1	3094
Spast	negbinomial.size	1.72505666426244e-146	4.25318226073898e-146	Spast	3854
Slc20a1	negbinomial.size	1.90649448480125e-146	4.69652595448064e-146	Slc20a1	2960
Gpx3	negbinomial.size	6.62509511153909e-146	1.63066274750457e-145	Gpx3	913
Ermn	negbinomial.size	9.21033813718509e-146	2.26505514290536e-145	Ermn	1204
Rfx4	negbinomial.size	1.90943278075815e-145	4.69179539088749e-145	Rfx4	3264
Prpf40a	negbinomial.size	5.06404957321141e-145	1.24326708589775e-144	Prpf40a	5163
Csde1	negbinomial.size	7.39944965524838e-145	1.81508938621969e-144	Csde1	6565
Ube2i	negbinomial.size	8.97122781448711e-145	2.19878570038656e-144	Ube2i	3151
Shisa6	negbinomial.size	9.90974970194204e-145	2.42675780951193e-144	Shisa6	906
Tpcn1	negbinomial.size	1.33421692785765e-144	3.26454935811115e-144	Tpcn1	2255
Vim	negbinomial.size	1.55664503660849e-144	3.80557018654414e-144	Vim	4095
Pole	negbinomial.size	3.65858009133144e-144	8.93668341027586e-144	Pole	590
Tceal9	negbinomial.size	4.47588490793049e-144	1.09238741181758e-143	Tceal9	3964
Lrp4	negbinomial.size	6.80265465276259e-144	1.65886283914589e-143	Lrp4	2861
Ddx5	negbinomial.size	7.88750956251131e-144	1.92179269996596e-143	Ddx5	9250
Serpine2	negbinomial.size	8.65969713298811e-144	2.10816324321568e-143	Serpine2	7584
Il18	negbinomial.size	9.62185427409959e-144	2.34042920504337e-143	Il18	3625
Gmnn	negbinomial.size	4.3205769182327e-143	1.05005967551343e-142	Gmnn	747
Trp53i11	negbinomial.size	4.41319034787176e-143	1.07166910626861e-142	Trp53i11	1125
Tmed5	negbinomial.size	6.0240768760373e-143	1.46162066246902e-142	Tmed5	5420
Mir9.3hg	negbinomial.size	6.75388514259148e-143	1.63732261573954e-142	Mir9.3hg	3910
Polg	negbinomial.size	6.77624074892145e-143	1.64136868307905e-142	Polg	2520
Gabpb1	negbinomial.size	7.64145421597092e-143	1.84939790005579e-142	Gabpb1	2021
Rfc3	negbinomial.size	2.51545184803606e-142	6.082858099967e-142	Rfc3	1230
Ddhd1	negbinomial.size	3.13901473077762e-142	7.58442508345519e-142	Ddhd1	5321
Skp2	negbinomial.size	8.33659385742739e-142	2.01259270041393e-141	Skp2	1356
Fbn2	negbinomial.size	9.26848121099447e-142	2.23570275339309e-141	Fbn2	908
Aldh1l2	negbinomial.size	1.39039208096316e-141	3.35105312691371e-141	Aldh1l2	1171
Plxnb1	negbinomial.size	2.77397807363164e-141	6.68014503683363e-141	Plxnb1	4445
Mfap4	negbinomial.size	3.37022265880008e-141	8.10924837420583e-141	Mfap4	415
Sec61g	negbinomial.size	3.92050501803969e-141	9.42547969897177e-141	Sec61g	5414
Tcn2	negbinomial.size	3.93809676885946e-141	9.45992233779921e-141	Tcn2	1917
Gm29260	negbinomial.size	9.0265239844476e-141	2.16651532584463e-140	Gm29260	1058
Nlk	negbinomial.size	9.32964629750791e-141	2.23741600363249e-140	Nlk	3355
Nup85	negbinomial.size	1.83852125506662e-140	4.40545581135483e-140	Nup85	2115
Nr2e1	negbinomial.size	2.22135024786122e-140	5.31838980830904e-140	Nr2e1	4010
Klhl13	negbinomial.size	2.66075648706741e-140	6.36516229812905e-140	Klhl13	2870
Rnf13	negbinomial.size	2.88919197671056e-140	6.9059316473024e-140	Rnf13	5796
Smarcc2	negbinomial.size	3.16061063569462e-140	7.5484657968733e-140	Smarcc2	6150
Hnrnpul2	negbinomial.size	7.03603998019958e-140	1.67902865095867e-139	Hnrnpul2	4828
Rbbp8	negbinomial.size	7.30368916175162e-140	1.74146399190078e-139	Rbbp8	1181
Nsdhl	negbinomial.size	9.08380494190102e-140	2.16412688459599e-139	Nsdhl	3317
Rbm25	negbinomial.size	1.87298621710225e-139	4.45853826700512e-139	Rbm25	6064
Xrn2	negbinomial.size	1.99971260667798e-139	4.75629509158136e-139	Xrn2	4306
Pkmyt1	negbinomial.size	3.38773165002199e-139	8.05107349476103e-139	Pkmyt1	750
Cystm1	negbinomial.size	5.96884954875033e-139	1.4173571428467e-138	Cystm1	2915
Ccdc34	negbinomial.size	7.02588769735735e-139	1.6669939933861e-138	Ccdc34	2172
Gltp	negbinomial.size	1.33759700460102e-138	3.17104625395184e-138	Gltp	4119
Tuba4a	negbinomial.size	2.46231666579883e-138	5.83265035226427e-138	Tuba4a	1729
Cbx1	negbinomial.size	4.69770754329071e-138	1.11186754517265e-137	Cbx1	3867
Eef2	negbinomial.size	9.25579705751312e-138	2.1889015571931e-137	Eef2	7271
Rad54l	negbinomial.size	1.12622066560728e-137	2.66122452550105e-137	Rad54l	499
Qdpr	negbinomial.size	1.15309551183852e-137	2.72250831116234e-137	Qdpr	3305
Spag5	negbinomial.size	1.32511565498017e-137	3.12610753459085e-137	Spag5	899
Cdc7	negbinomial.size	1.56849460368036e-137	3.6972570112791e-137	Cdc7	987
Ccser1	negbinomial.size	1.83566410590306e-137	4.32351131284648e-137	Ccser1	604
Gpt2	negbinomial.size	1.93009321775945e-137	4.5422258747759e-137	Gpt2	4138
Slitrk1	negbinomial.size	2.67127070099403e-137	6.28138897790561e-137	Slitrk1	1787
Bcat1	negbinomial.size	1.14250422592933e-136	2.68437529806752e-136	Bcat1	1962
B3galt2	negbinomial.size	1.34247603551784e-136	3.15166375599286e-136	B3galt2	2105
Hspa4	negbinomial.size	1.90276598864135e-136	4.46341139197895e-136	Hspa4	5625
X1110015O18Rik	negbinomial.size	2.19099405833212e-136	5.13536390533023e-136	X1110015O18Rik	853
Jpt2	negbinomial.size	2.22677620606373e-136	5.21501266690915e-136	Jpt2	1175
Csdc2	negbinomial.size	2.60000266863609e-136	6.08417425770498e-136	Csdc2	2305
Sstr1	negbinomial.size	2.77054627317444e-136	6.47802465971458e-136	Sstr1	929
Ago1	negbinomial.size	4.17979211338236e-136	9.76520786489411e-136	Ago1	4306
Espl1	negbinomial.size	9.21047652891261e-136	2.15010076585494e-135	Espl1	505
Yeats4	negbinomial.size	9.74317076293641e-136	2.2726220370553e-135	Yeats4	3371
Tnc	negbinomial.size	1.15655351908664e-135	2.69552336668865e-135	Tnc	2885
Smarcd1	negbinomial.size	1.25323771811528e-135	2.9185125959646e-135	Smarcd1	3726
Trnp1	negbinomial.size	2.38014013701933e-135	5.53836624654217e-135	Trnp1	1390
Tdg	negbinomial.size	2.53606994379624e-135	5.89646438778307e-135	Tdg	3518
Mapk4	negbinomial.size	3.33530387036527e-135	7.7484966418991e-135	Mapk4	2149
Frem2	negbinomial.size	4.05300496683485e-135	9.40829758727608e-135	Frem2	1094
Sf3b1	negbinomial.size	4.63655588245885e-135	1.07542853414598e-134	Sf3b1	6786
Rad18	negbinomial.size	8.20822976022161e-135	1.90233932922896e-134	Rad18	848
Haus6	negbinomial.size	1.06265700870654e-134	2.46084520721251e-134	Haus6	1156
Zwilch	negbinomial.size	2.18868359242307e-134	5.0643900696882e-134	Zwilch	778
Mad2l2	negbinomial.size	2.23459347680554e-134	5.16649425563099e-134	Mad2l2	1813
Nrarp	negbinomial.size	3.5005803907313e-134	8.08706650075645e-134	Nrarp	5052
Stxbp3	negbinomial.size	3.58461554697514e-134	8.27460656540795e-134	Stxbp3	2534
Elavl2	negbinomial.size	3.58975052372479e-134	8.27986247390981e-134	Elavl2	2517
Chek1	negbinomial.size	7.03435143477993e-134	1.62120255422096e-133	Chek1	652
Cds2	negbinomial.size	1.10166812046714e-133	2.53698930444619e-133	Cds2	4454
Sorcs3	negbinomial.size	1.18354845513538e-133	2.72338353814709e-133	Sorcs3	1131
Lrrc58	negbinomial.size	3.41206887650754e-133	7.84505042479552e-133	Lrrc58	7558
Cenpc1	negbinomial.size	6.26431604713454e-133	1.43915333771204e-132	Cenpc1	2417
Zfp207	negbinomial.size	8.59542026571864e-133	1.97313252850926e-132	Zfp207	5416
Prkar2b	negbinomial.size	1.13087550574076e-132	2.59394009511558e-132	Prkar2b	2667
Cenpm	negbinomial.size	1.33736073069179e-132	3.06513768735294e-132	Cenpm	604
Cask	negbinomial.size	2.41945564049727e-132	5.54084030871193e-132	Cask	5229
Ube2e3	negbinomial.size	2.96812216705247e-132	6.79198255762322e-132	Ube2e3	4458
Lrrtm4	negbinomial.size	3.46197348195094e-132	7.91581466236138e-132	Lrrtm4	963
Mdc1	negbinomial.size	3.70502836307685e-132	8.46487946990034e-132	Mdc1	1331
Nedd9	negbinomial.size	5.50375744518176e-132	1.25645274378972e-131	Nedd9	1904
Atcay	negbinomial.size	6.43783855169869e-132	1.46853687277725e-131	Atcay	2434
Tm9sf2	negbinomial.size	9.03080785790931e-132	2.05839892717256e-131	Tm9sf2	5933
Snrpc	negbinomial.size	3.75767279246394e-131	8.55815886774216e-131	Snrpc	2963
Ttc3	negbinomial.size	4.71385947167089e-131	1.07274555297962e-130	Ttc3	8683
Rnd3	negbinomial.size	4.7514628675445e-131	1.08045431140317e-130	Rnd3	1571
Tpr	negbinomial.size	5.05717462395959e-131	1.14906940279301e-130	Tpr	5368
Acan	negbinomial.size	6.2325290113789e-131	1.415018538085e-130	Acan	619
Fabp5	negbinomial.size	6.30313441211319e-131	1.4299279868357e-130	Fabp5	7327
Slc17a7	negbinomial.size	6.98617937985691e-131	1.58364332264832e-130	Slc17a7	3189
Rif1	negbinomial.size	8.08522168212652e-131	1.83134380086947e-130	Rif1	3062
Tom1l2	negbinomial.size	1.17984501307039e-130	2.67032109598822e-130	Tom1l2	3739
Brinp3	negbinomial.size	1.23790349413004e-130	2.79953662958215e-130	Brinp3	1761
Aldh6a1	negbinomial.size	2.22591976673689e-130	5.03002306102712e-130	Aldh6a1	3828
Cenpj	negbinomial.size	2.23985203991091e-130	5.05756146502097e-130	Cenpj	893
Zeb2	negbinomial.size	4.33729736225734e-130	9.78594272465695e-130	Zeb2	5365
Mcc	negbinomial.size	5.53123417401821e-130	1.24700275502963e-129	Mcc	1219
Fen1	negbinomial.size	1.55206014250025e-129	3.49635943454372e-129	Fen1	962
Ppia	negbinomial.size	2.81239217410291e-129	6.33061393036219e-129	Ppia	8877
Slc12a4	negbinomial.size	2.9265940363708e-129	6.5825643814955e-129	Slc12a4	2207
Auts2	negbinomial.size	3.54917898394354e-129	7.97670404692354e-129	Auts2	2598
Srsf10	negbinomial.size	5.66429815220023e-129	1.27205207340497e-128	Srsf10	5131
Dck	negbinomial.size	5.70481289654063e-129	1.28015824641969e-128	Dck	1684
Usp22	negbinomial.size	1.82162694758495e-128	4.08456135228606e-128	Usp22	5006
Nop56	negbinomial.size	4.5436826692395e-128	1.01802387415211e-127	Nop56	3882
Agfg1	negbinomial.size	5.15576779442353e-128	1.15427042507303e-127	Agfg1	4354
Syt11	negbinomial.size	5.6661075010744e-128	1.26754543865734e-127	Syt11	9784
Bzw2	negbinomial.size	8.74571280807539e-128	1.95496373495327e-127	Bzw2	2798
Tpi1	negbinomial.size	9.45951225586167e-128	2.11289182769709e-127	Tpi1	4603
Pbx3	negbinomial.size	1.35321983562023e-127	3.02024488735887e-127	Pbx3	1117
Pola1	negbinomial.size	2.39881063308655e-127	5.34977244345783e-127	Pola1	976
Arl4a	negbinomial.size	3.72570979736794e-127	8.30260098690378e-127	Arl4a	2746
Khsrp	negbinomial.size	3.87077928174276e-127	8.6192525589614e-127	Khsrp	5301
Gfra1	negbinomial.size	4.25121017899596e-127	9.45910590518532e-127	Gfra1	2636
Cdc123	negbinomial.size	4.86910983797287e-127	1.08256417502743e-126	Cdc123	4178
Dazap1	negbinomial.size	1.05828616231417e-126	2.35111580692036e-126	Dazap1	2610
Mis18a	negbinomial.size	1.61785151795736e-126	3.59150639656895e-126	Mis18a	1160
Cd47	negbinomial.size	3.68057279277242e-126	8.16433336957251e-126	Cd47	6470
Celf1	negbinomial.size	4.32184039480322e-126	9.57947331579566e-126	Celf1	5348
Serinc1	negbinomial.size	8.93845039861165e-126	1.97971642238364e-125	Serinc1	8665
Smchd1	negbinomial.size	3.76923189656385e-125	8.34183713089798e-125	Smchd1	3317
Ikbip	negbinomial.size	5.64560054001143e-125	1.24849654690176e-124	Ikbip	2188
Eri1	negbinomial.size	9.13598701306599e-125	2.01883709968361e-124	Eri1	1500
Tmem145	negbinomial.size	9.20106521201258e-125	2.0316681340854e-124	Tmem145	1654
Dcaf12l1	negbinomial.size	2.11441856502248e-124	4.66524796867488e-124	Dcaf12l1	1981
Nexmif	negbinomial.size	2.19041668260597e-124	4.82925200114879e-124	Nexmif	1864
Tipin	negbinomial.size	2.30218303279222e-124	5.07180551026544e-124	Tipin	1395
Nudt21	negbinomial.size	2.62514646735842e-124	5.77891285405572e-124	Nudt21	3824
Ccne2	negbinomial.size	6.63380424103544e-124	1.45923545074257e-123	Ccne2	521
Syt1	negbinomial.size	6.9273586954782e-124	1.52265236273144e-123	Syt1	5826
Mdm1	negbinomial.size	8.37229770389936e-124	1.83885871479882e-123	Mdm1	817
Zmiz1	negbinomial.size	9.82068870907173e-124	2.1553435750137e-123	Zmiz1	6613
Nim1k	negbinomial.size	1.00668923739558e-123	2.20770531471234e-123	Nim1k	3628
Cntln	negbinomial.size	1.11597737999369e-123	2.44552683044002e-123	Cntln	2167
Tle4	negbinomial.size	1.80914800155123e-123	3.96152816363864e-123	Tle4	3871
Raver2	negbinomial.size	1.83893988543548e-123	4.02372269494455e-123	Raver2	1872
Prkcb	negbinomial.size	1.84118345796641e-123	4.02559130394617e-123	Prkcb	4895
Snx22	negbinomial.size	2.3478295673357e-123	5.12945871536314e-123	Snx22	803
Hey1	negbinomial.size	2.89369686142606e-123	6.3172869687651e-123	Hey1	2877
Wee1	negbinomial.size	3.07864916987007e-123	6.71599897975422e-123	Wee1	963
Itga9	negbinomial.size	4.17126645467552e-123	9.09267036809253e-123	Itga9	686
Etv1	negbinomial.size	4.51307426360039e-123	9.83035800124086e-123	Etv1	4920
Cenpq	negbinomial.size	5.57975273661402e-123	1.21446609150795e-122	Cenpq	1679
Trps1	negbinomial.size	6.58957957589761e-123	1.43318408643959e-122	Trps1	3229
Aldh2	negbinomial.size	8.81492588823719e-123	1.9157419578562e-122	Aldh2	3293
Alyref	negbinomial.size	1.01483289989987e-122	2.20387624513487e-122	Alyref	1799
Mmp2	negbinomial.size	2.20300513630624e-122	4.7806036553402e-122	Mmp2	743
Sltm	negbinomial.size	4.30934334612239e-122	9.34443688152437e-122	Sltm	3585
Ehd3	negbinomial.size	5.179149992299e-122	1.12221372682799e-121	Ehd3	2754
Ppm1g	negbinomial.size	1.23164264914429e-121	2.66671805274365e-121	Ppm1g	3685
Olfml1	negbinomial.size	1.52586408708553e-121	3.30129070969887e-121	Olfml1	1026
Lbr	negbinomial.size	1.61380203035886e-121	3.48894364324597e-121	Lbr	2181
Hadh	negbinomial.size	2.09178905848166e-121	4.5189507102322e-121	Hadh	3049
Msh2	negbinomial.size	3.44148181382085e-121	7.42918987678017e-121	Msh2	1681
Mycn	negbinomial.size	3.84838520855011e-121	8.30139385641822e-121	Mycn	891
Nkain4	negbinomial.size	4.83169956517145e-121	1.04147571728435e-120	Nkain4	1728
Larp7	negbinomial.size	5.34757541328967e-121	1.15181605742009e-120	Larp7	1733
Ppm1l	negbinomial.size	7.17914227435631e-121	1.54516903185811e-120	Ppm1l	3358
Tmem59	negbinomial.size	8.32906883042885e-121	1.79133722358963e-120	Tmem59	8477
Cct2	negbinomial.size	9.98061116234758e-121	2.14494291819888e-120	Cct2	6446
Hnrnpll	negbinomial.size	1.19817791335627e-120	2.57310705336777e-120	Hnrnpll	3296
Pum2	negbinomial.size	1.56393878739642e-120	3.35609679043512e-120	Pum2	6260
Pianp	negbinomial.size	2.58113212363959e-120	5.53481847682004e-120	Pianp	3192
Ednrb	negbinomial.size	2.80776359953181e-120	6.01633960639324e-120	Ednrb	8103
Lsm2	negbinomial.size	4.41491364768758e-120	9.45307083322315e-120	Lsm2	1588
Rrbp1	negbinomial.size	7.0918806738152e-120	1.51736915155411e-119	Rrbp1	4910
Pde7a	negbinomial.size	9.03922853645853e-120	1.9325937321122e-119	Pde7a	2269
Dtymk	negbinomial.size	9.10496790879959e-120	1.94521327668086e-119	Dtymk	2399
Pid1	negbinomial.size	1.0079116219417e-119	2.15174647661394e-119	Pid1	2890
Ddx46	negbinomial.size	1.28884360015145e-119	2.74946974200203e-119	Ddx46	3367
Anapc5	negbinomial.size	1.36453353157999e-119	2.90879590948288e-119	Anapc5	3924
Pcsk1n	negbinomial.size	2.14927996466192e-119	4.57828239531292e-119	Pcsk1n	4339
Grn	negbinomial.size	2.50757563798839e-119	5.33758017873061e-119	Grn	3609
Inka2	negbinomial.size	1.53525725202557e-118	3.26552148246555e-118	Inka2	2806
Lrrn3	negbinomial.size	1.81527080363398e-118	3.85828284528808e-118	Lrrn3	2023
Ssh2	negbinomial.size	1.99709254912842e-118	4.24162545075149e-118	Ssh2	2037
Abr	negbinomial.size	2.37621656997341e-118	5.04314974594357e-118	Abr	3269
Ick	negbinomial.size	2.53158538831307e-118	5.36896256950437e-118	Ick	3130
Npc1	negbinomial.size	2.65231867374603e-118	5.62089773068196e-118	Npc1	5595
Nap1l4	negbinomial.size	5.02879490680923e-118	1.06494289802824e-117	Nap1l4	5489
Srsf11	negbinomial.size	6.40926972285141e-118	1.35629323499639e-117	Srsf11	6592
Pcbp2	negbinomial.size	6.47456112280338e-118	1.3691097498366e-117	Pcbp2	7609
X4930503L19Rik	negbinomial.size	8.21508340703547e-118	1.73589326259532e-117	X4930503L19Rik	1365
Rfc5	negbinomial.size	8.35116945228177e-118	1.76336282093734e-117	Rfc5	926
Camk2a	negbinomial.size	9.17707919962356e-118	1.93634365923594e-117	Camk2a	2767
Hsp90aa1	negbinomial.size	4.04421499099602e-117	8.52699478087006e-117	Hsp90aa1	8854
Phldb1	negbinomial.size	4.08095575564767e-117	8.59820278117186e-117	Phldb1	3002
Elmo2	negbinomial.size	8.64012552012971e-117	1.8190729383587e-116	Elmo2	3382
Grk3	negbinomial.size	1.16010076689157e-116	2.44067677682272e-116	Grk3	2561
Scrg1	negbinomial.size	1.23056099715161e-116	2.5870357102672e-116	Scrg1	3393
Ncor2	negbinomial.size	3.1069892830951e-116	6.52715587608885e-116	Ncor2	4026
Cs	negbinomial.size	4.58577969809665e-116	9.62681433723622e-116	Cs	6385
Zfp41	negbinomial.size	9.22336442473905e-116	1.93483611429899e-115	Zfp41	2067
Igfbp3	negbinomial.size	1.00237951927859e-115	2.10122537434882e-115	Igfbp3	927
Usp2	negbinomial.size	1.52932710634379e-115	3.2035145532017e-115	Usp2	2359
Pdpn	negbinomial.size	2.14401667212056e-115	4.48787304850669e-115	Pdpn	2759
Cenpv	negbinomial.size	2.39229870008976e-115	5.00396341816609e-115	Cenpv	1554
Isoc1	negbinomial.size	3.12186655464839e-115	6.52528673074776e-115	Isoc1	3144
Kdm2b	negbinomial.size	4.25549959629562e-115	8.88837947402192e-115	Kdm2b	1637
St8sia1	negbinomial.size	4.28937430874043e-115	8.95267822220535e-115	St8sia1	1698
Syne2	negbinomial.size	4.79932903448406e-115	1.00098316867533e-114	Syne2	3346
Lrp1b	negbinomial.size	5.19930843545114e-115	1.08362565018e-114	Lrp1b	2184
Zfp469	negbinomial.size	7.62017429514349e-115	1.58703414328042e-114	Zfp469	543
S100a13	negbinomial.size	9.0527862780893e-115	1.88404610974315e-114	S100a13	3424
Vsnl1	negbinomial.size	1.59914679178085e-114	3.32572021233964e-114	Vsnl1	4307
Tdrd7	negbinomial.size	5.86741002250709e-114	1.21936060510782e-113	Tdrd7	1925
Jup	negbinomial.size	6.00771445630756e-114	1.24762356845326e-113	Jup	1840
Ndrg1	negbinomial.size	7.35050861206841e-114	1.52538849922365e-113	Ndrg1	1408
Nudt4	negbinomial.size	9.70598568425549e-114	2.01275880653459e-113	Nudt4	4577
Sypl	negbinomial.size	9.80185083250105e-114	2.03118468252901e-113	Sypl	4463
Dis3	negbinomial.size	1.75425747494414e-113	3.63265468542757e-113	Dis3	1895
Exosc8	negbinomial.size	2.89531997145225e-113	5.99124425521227e-113	Exosc8	1516
Eno1	negbinomial.size	3.60032270491831e-113	7.44477864107662e-113	Eno1	7701
Pitpnc1	negbinomial.size	3.71208069420936e-113	7.67039783960379e-113	Pitpnc1	5273
Ctxn1	negbinomial.size	3.94402261122317e-113	8.14385852082218e-113	Ctxn1	6401
Cap2	negbinomial.size	5.31986934399998e-113	1.09769668729116e-112	Cap2	2591
Fads2	negbinomial.size	6.03602786457344e-113	1.24458168851738e-112	Fads2	2331
Arpc5	negbinomial.size	1.03983709662674e-112	2.14253774461426e-112	Arpc5	6227
Eef1g	negbinomial.size	1.21824624816452e-112	2.50835776896419e-112	Eef1g	5061
Tgfa	negbinomial.size	1.24877053549159e-112	2.56938085320961e-112	Tgfa	4048
Por	negbinomial.size	7.39421663377683e-112	1.52030131923715e-111	Por	2880
Gpc4	negbinomial.size	1.32104015589893e-111	2.71422222102071e-111	Gpc4	1624
Poc1b	negbinomial.size	1.36427104235358e-111	2.80105826342899e-111	Poc1b	1511
A730017C20Rik	negbinomial.size	2.59179451217886e-111	5.31758406641796e-111	A730017C20Rik	2685
Dock11	negbinomial.size	2.95733486018234e-111	6.06326899500937e-111	Dock11	1466
Nedd4	negbinomial.size	3.03786415052013e-111	6.22396919664555e-111	Nedd4	9353
Ina	negbinomial.size	3.09494436995799e-111	6.33643380902352e-111	Ina	3219
Arglu1	negbinomial.size	3.56215364297408e-111	7.28782422577394e-111	Arglu1	5721
Pogk	negbinomial.size	4.37326377611123e-111	8.94096341523941e-111	Pogk	3857
Kif2a	negbinomial.size	7.36335509575315e-111	1.50434694727763e-110	Kif2a	5276
Rbfox2	negbinomial.size	1.01517113054708e-110	2.07255163156794e-110	Rbfox2	3478
Cdk2	negbinomial.size	1.35495095982711e-110	2.76429079621066e-110	Cdk2	1352
Plekha2	negbinomial.size	1.55571445828336e-110	3.17164305816109e-110	Plekha2	1079
Gng12	negbinomial.size	1.58269178943182e-110	3.22437279464416e-110	Gng12	7970
Ank	negbinomial.size	3.06275712808159e-110	6.23528278288993e-110	Ank	5045
Mgst1	negbinomial.size	3.5444474903804e-110	7.21085981715732e-110	Mgst1	1713
Gabra4	negbinomial.size	4.16052887796698e-110	8.45828221717217e-110	Gabra4	2237
Pds5a	negbinomial.size	5.97867527998095e-110	1.21460184334536e-109	Pds5a	3468
Hnrnpl	negbinomial.size	6.67661761685424e-110	1.3554422730222e-109	Hnrnpl	5773
Phlpp1	negbinomial.size	8.31134408501182e-110	1.68613191976745e-109	Phlpp1	5104
Unc79	negbinomial.size	8.77701384210113e-110	1.77935682999069e-109	Unc79	1428
Rcn1	negbinomial.size	3.48429807130624e-109	7.05874930949243e-109	Rcn1	2725
Psat1	negbinomial.size	4.01181690463473e-109	8.12175651483355e-109	Psat1	6712
Rufy3	negbinomial.size	5.07289720976736e-109	1.02626977770224e-108	Rufy3	5398
Atp6v1g2	negbinomial.size	7.40279213939094e-109	1.49657284213647e-108	Atp6v1g2	3587
Msi2	negbinomial.size	1.19489044483206e-108	2.41394534077997e-108	Msi2	7064
Tub	negbinomial.size	1.32530641247897e-108	2.67554890379901e-108	Tub	1531
Fam181b	negbinomial.size	4.42059641809739e-108	8.91815308024243e-108	Fam181b	4859
Smad5	negbinomial.size	4.88349824922126e-108	9.84515965761585e-108	Smad5	4661
Lsm3	negbinomial.size	5.21245552648541e-108	1.05010317525926e-107	Lsm3	1719
Dmd	negbinomial.size	7.35876378053077e-108	1.48146898347447e-107	Dmd	4306
X2700081O15Rik	negbinomial.size	7.54226449044235e-108	1.51735696033413e-107	X2700081O15Rik	2871
Nup205	negbinomial.size	8.81011624026084e-108	1.77119408383315e-107	Nup205	1712
Shisa4	negbinomial.size	1.03556435287862e-107	2.08046458411191e-107	Shisa4	5098
Ccdc80	negbinomial.size	1.8412074452144e-107	3.69645042881922e-107	Ccdc80	1853
Sf3b3	negbinomial.size	2.71420031746164e-107	5.44531739590468e-107	Sf3b3	2602
Papss1	negbinomial.size	4.1332660991672e-107	8.2865549406833e-107	Papss1	5765
Ptms	negbinomial.size	4.57209858661245e-107	9.16000664274985e-107	Ptms	8686
Arhgef12	negbinomial.size	8.18186358392425e-107	1.6380690257518e-106	Arhgef12	6030
Dnm3	negbinomial.size	2.08094706116676e-106	4.16333124046969e-106	Dnm3	3443
X4933431E20Rik	negbinomial.size	3.32452092024429e-106	6.64674748512609e-106	X4933431E20Rik	3189
Nlgn3	negbinomial.size	3.7584076147567e-106	7.50903921375873e-106	Nlgn3	4651
Scrt2	negbinomial.size	3.92459890277139e-106	7.835674032618e-106	Scrt2	438
Taf15	negbinomial.size	4.8035460549826e-106	9.58393451879105e-106	Taf15	2501
Tom1l1	negbinomial.size	5.28532018425068e-106	1.05379026660525e-105	Tom1l1	1764
Luc7l3	negbinomial.size	5.70983214278461e-106	1.13764674811878e-105	Luc7l3	6055
Robo1	negbinomial.size	9.30565812349738e-106	1.85281729098089e-105	Robo1	2296
Stim2	negbinomial.size	1.07930741493428e-105	2.14749559139052e-105	Stim2	2386
Tmem198b	negbinomial.size	1.63727955557835e-105	3.25545564345263e-105	Tmem198b	2223
Dhrs7	negbinomial.size	2.13597580266564e-105	4.24411652971355e-105	Dhrs7	2196
Nap1l5	negbinomial.size	4.4363769345288e-105	8.80889923189166e-105	Nap1l5	5485
Mdga2	negbinomial.size	4.78892907549996e-105	9.50241611761875e-105	Mdga2	3595
Fancd2	negbinomial.size	1.08858591881233e-104	2.15854442628291e-104	Fancd2	539
Ccni	negbinomial.size	1.86942039339922e-104	3.70431660716659e-104	Ccni	5825
Snrpd3	negbinomial.size	7.52192978160514e-104	1.48947577425223e-103	Snrpd3	4767
Tpbg	negbinomial.size	1.01222746254369e-103	2.00302114685046e-103	Tpbg	1295
Cyp46a1	negbinomial.size	1.0663296487626e-103	2.10863958530051e-103	Cyp46a1	2338
Slc24a2	negbinomial.size	1.26113032507053e-103	2.49215180881946e-103	Slc24a2	1923
Mtf2	negbinomial.size	4.63068724576682e-103	9.14458142534865e-103	Mtf2	2372
Cep295	negbinomial.size	4.64216271008756e-103	9.1609982092123e-103	Cep295	1914
Atp11c	negbinomial.size	5.55991540255696e-103	1.09646527714142e-102	Atp11c	1533
Ubtf	negbinomial.size	7.32259504785644e-103	1.44309917371701e-102	Ubtf	3258
Gnal	negbinomial.size	1.52164796382994e-102	2.99674653379697e-102	Gnal	2136
Ntm	negbinomial.size	2.38057097926654e-102	4.68513187971139e-102	Ntm	5588
Manea	negbinomial.size	3.82182394027811e-102	7.51651320772958e-102	Manea	3646
Rnf43	negbinomial.size	4.2567023068435e-102	8.3661238690133e-102	Rnf43	645
Ptpn14	negbinomial.size	4.4468969175698e-102	8.73400703064387e-102	Ptpn14	606
Gria2	negbinomial.size	5.10459080349446e-102	1.00189698900565e-101	Gria2	8561
Rasl11a	negbinomial.size	5.47418547408579e-102	1.07371126055698e-101	Rasl11a	922
Kras	negbinomial.size	9.75709924895878e-102	1.91247067146371e-101	Kras	4612
Dbi	negbinomial.size	1.40366138080388e-101	2.74943003393432e-101	Dbi	8996
Tnpo1	negbinomial.size	1.71940561400035e-101	3.36562031335068e-101	Tnpo1	5785
Nolc1	negbinomial.size	2.77019232738906e-101	5.41880295236065e-101	Nolc1	3274
Ltbp1	negbinomial.size	3.09805742508126e-101	6.05605422433225e-101	Ltbp1	1699
Nup155	negbinomial.size	4.43434555520609e-101	8.66237294230077e-101	Nup155	1633
Maml3	negbinomial.size	5.67934670412235e-101	1.1086972642751e-100	Maml3	446
Thoc7	negbinomial.size	7.56481289884292e-101	1.4757752840369e-100	Thoc7	2868
Laptm4a	negbinomial.size	8.1949816862774e-101	1.59763539334762e-100	Laptm4a	8346
Hes5	negbinomial.size	8.27420618847634e-101	1.61199565084169e-100	Hes5	2791
Iws1	negbinomial.size	8.60329225979243e-101	1.6749823707405e-100	Iws1	3142
Nid1	negbinomial.size	8.68339868761008e-101	1.68944298173314e-100	Nid1	953
Kat6b	negbinomial.size	1.06514333824686e-100	2.07095318852427e-100	Kat6b	3217
Tmem88b	negbinomial.size	1.95407290554103e-100	3.79674661794256e-100	Tmem88b	1344
Srgap2	negbinomial.size	3.16441158260006e-100	6.14430318685816e-100	Srgap2	3534
Rnf144a	negbinomial.size	3.47614340208819e-100	6.74506861074982e-100	Rnf144a	4502
Bcl2	negbinomial.size	3.69228910373046e-100	7.15967974130332e-100	Bcl2	2391
Ddx1	negbinomial.size	3.93444428583463e-100	7.62413718800196e-100	Ddx1	4951
Sobp	negbinomial.size	4.77912390213839e-100	9.25476065808484e-100	Sobp	3445
Pacsin1	negbinomial.size	5.29162869189056e-100	1.02403796395504e-99	Pacsin1	1857
Chst10	negbinomial.size	5.38120100876224e-100	1.04067685730202e-99	Chst10	2691
Impact	negbinomial.size	8.02468429329126e-100	1.55086793846996e-99	Impact	3080
Smox	negbinomial.size	8.44857122631568e-100	1.63170072284244e-99	Smox	3757
Kcnmb4	negbinomial.size	1.01794087514471e-99	1.96467336128863e-99	Kcnmb4	1432
Ehmt1	negbinomial.size	2.02230930677597e-99	3.90055263763646e-99	Ehmt1	2649
Sox2	negbinomial.size	2.24144138150259e-99	4.32032979521824e-99	Sox2	7589
Akt1	negbinomial.size	2.45681078291944e-99	4.73230108917395e-99	Akt1	3595
Appl1	negbinomial.size	4.18247011320349e-99	8.05090758667807e-99	Appl1	4265
Tubb2a	negbinomial.size	4.96241662910335e-99	9.54589706142922e-99	Tubb2a	8356
Mmp14	negbinomial.size	5.22382521964995e-99	1.00420847122269e-98	Mmp14	3886
Gabra3	negbinomial.size	5.4449707759226e-99	1.04602654760264e-98	Gabra3	2081
Acat1	negbinomial.size	5.66771231777811e-99	1.08809559871459e-98	Acat1	5484
Eid1	negbinomial.size	1.25715308097859e-98	2.41190230171852e-98	Eid1	6981
Cntnap2	negbinomial.size	3.95768297737251e-98	7.58796001684194e-98	Cntnap2	2549
Dpy19l3	negbinomial.size	7.26371905413258e-98	1.3917324140094e-97	Dpy19l3	3080
Strn4	negbinomial.size	7.27270366738262e-98	1.39253288330518e-97	Strn4	4236
Ruvbl2	negbinomial.size	7.83517945913043e-98	1.49924140641353e-97	Ruvbl2	2365
Dlx6	negbinomial.size	8.04768840233363e-98	1.53888800670366e-97	Dlx6	284
Hes6	negbinomial.size	1.03047999212492e-97	1.96919560500389e-97	Hes6	1368
Cep192	negbinomial.size	1.31892602834969e-97	2.51874008182534e-97	Cep192	1351
Eif3h	negbinomial.size	1.72487600427464e-97	3.29180881711701e-97	Eif3h	4833
D630045J12Rik	negbinomial.size	2.5367127546365e-97	4.83795711006053e-97	D630045J12Rik	1904
Snrpd1	negbinomial.size	3.17313415663593e-97	6.04774319195678e-97	Snrpd1	3340
Tspan13	negbinomial.size	3.23527071708524e-97	6.1621165466114e-97	Tspan13	5143
Nptn	negbinomial.size	3.33822810704986e-97	6.35403865054103e-97	Nptn	6814
Pcdh1	negbinomial.size	4.40526081097212e-97	8.37954075468564e-97	Pcdh1	2659
U2af1	negbinomial.size	6.97759531330415e-97	1.32638409597389e-96	U2af1	2326
Cadps	negbinomial.size	6.98578077238327e-97	1.32706930476028e-96	Cadps	2886
Atp10b	negbinomial.size	7.18359301793309e-97	1.36375288158271e-96	Atp10b	662
Sarnp	negbinomial.size	7.86762302355124e-97	1.49263286831879e-96	Sarnp	2599
Cavin3	negbinomial.size	9.55595018813311e-97	1.81175312140194e-96	Cavin3	2838
Zfp292	negbinomial.size	1.02231330930427e-96	1.93697950101665e-96	Zfp292	3744
Ints7	negbinomial.size	1.08489985375338e-96	2.05421887341407e-96	Ints7	2207
Tspan15	negbinomial.size	1.67741077461841e-96	3.17404246510093e-96	Tspan15	2032
Asic4	negbinomial.size	2.59340323108832e-96	4.90410519612458e-96	Asic4	550
Ptprn	negbinomial.size	3.62940991183855e-96	6.85870875055204e-96	Ptprn	2656
Nova1	negbinomial.size	4.04630762786049e-96	7.64156010294123e-96	Nova1	4303
Atp6ap2	negbinomial.size	4.85037938181435e-96	9.15410362808871e-96	Atp6ap2	5851
X1110004F10Rik	negbinomial.size	4.92190346873684e-96	9.28304319591837e-96	X1110004F10Rik	5495
Trf	negbinomial.size	5.33916013827285e-96	1.0063465790876e-95	Trf	1175
Snrpb	negbinomial.size	5.57264963995979e-96	1.04967269226031e-95	Snrpb	4780
Cnot1	negbinomial.size	9.34029287760813e-96	1.75820847735093e-95	Cnot1	3173
Tmem189	negbinomial.size	1.0518025835225e-95	1.97861823666537e-95	Tmem189	2651
Cntrob	negbinomial.size	1.16905085547499e-95	2.19687981420655e-95	Cntrob	929
Gpc5	negbinomial.size	1.16934369123455e-95	2.19687981420655e-95	Gpc5	2891
Psme4	negbinomial.size	1.24506065558877e-95	2.3376155017762e-95	Psme4	3720
Aacs	negbinomial.size	1.33654180665509e-95	2.50774715924858e-95	Aacs	3108
Acap3	negbinomial.size	1.96879916041282e-95	3.69165771373201e-95	Acap3	1772
Khdrbs3	negbinomial.size	3.63074966787421e-95	6.80354578773065e-95	Khdrbs3	4178
Adgrl3	negbinomial.size	4.08547647176907e-95	7.65069511229153e-95	Adgrl3	3127
Lrrc7	negbinomial.size	4.36207054782451e-95	8.16338396450103e-95	Lrrc7	1490
Tmem44	negbinomial.size	5.25306183319011e-95	9.82448039428776e-95	Tmem44	2909
Macrod2	negbinomial.size	9.46935902423495e-95	1.76985374794895e-94	Macrod2	1826
Oprl1	negbinomial.size	1.783753778242e-94	3.33174383982403e-94	Oprl1	898
Foxo6	negbinomial.size	2.21537622841715e-94	4.13527379750288e-94	Foxo6	847
Nkx2.2	negbinomial.size	3.01857089116936e-94	5.63090783755161e-94	Nkx2.2	2109
Htatsf1	negbinomial.size	3.47044999338849e-94	6.46968702113672e-94	Htatsf1	2752
Rnaseh2b	negbinomial.size	4.79265245489816e-94	8.92881939668165e-94	Rnaseh2b	1435
Pex5l	negbinomial.size	5.0746280898164e-94	9.44807042172115e-94	Pex5l	1751
Flrt3	negbinomial.size	7.04248910642799e-94	1.3103462390059e-93	Flrt3	1209
Rtf1	negbinomial.size	9.14457576467889e-94	1.70037458217425e-93	Rtf1	3704
Setbp1	negbinomial.size	1.5542484657358e-93	2.88817049726531e-93	Setbp1	3175
Arrb1	negbinomial.size	1.68032995916768e-93	3.12045890494153e-93	Arrb1	2933
Aldh4a1	negbinomial.size	2.12689081238207e-93	3.94721504386346e-93	Aldh4a1	2786
Hint1	negbinomial.size	2.71177036410148e-93	5.02944862023175e-93	Hint1	5044
Cp	negbinomial.size	3.15746677857995e-93	5.85232326138587e-93	Cp	645
Hspd1	negbinomial.size	3.30755829598108e-93	6.12659615310563e-93	Hspd1	5451
Slc7a3	negbinomial.size	3.43488731094249e-93	6.35838245354658e-93	Slc7a3	847
Gulp1	negbinomial.size	4.95133559686053e-93	9.15965467695081e-93	Gulp1	1253
Pias2	negbinomial.size	5.82360100630077e-93	1.07664148789109e-92	Pias2	3345
Gpt	negbinomial.size	5.84367220232031e-93	1.07966316135982e-92	Gpt	1025
Sms	negbinomial.size	1.19178445143148e-92	2.20050959579159e-92	Sms	2845
Abcg2	negbinomial.size	2.22990428628663e-92	4.11467052061934e-92	Abcg2	1117
Lrrc8a	negbinomial.size	2.48673178801864e-92	4.58565371730745e-92	Lrrc8a	1850
Nsa2	negbinomial.size	3.83620345168287e-92	7.06964465618655e-92	Nsa2	4003
Kif13a	negbinomial.size	4.56504215858351e-92	8.407455265999e-92	Kif13a	2609
Tank	negbinomial.size	6.27315310107304e-92	1.15459495132202e-91	Tank	2467
Sart3	negbinomial.size	6.33154123710695e-92	1.16460158500945e-91	Sart3	1789
Col4a5	negbinomial.size	6.76707608105159e-92	1.2439225511933e-91	Col4a5	1218
Actg1	negbinomial.size	8.12115024627848e-92	1.49188156394856e-91	Actg1	9964
Sf1	negbinomial.size	1.0200464804635e-91	1.87267088333508e-91	Sf1	5569
Ubap2	negbinomial.size	1.4232454151072e-91	2.61123620491803e-91	Ubap2	2043
Ctr9	negbinomial.size	2.15105553741669e-91	3.94405562778238e-91	Ctr9	3321
Sqstm1	negbinomial.size	2.75533208624112e-91	5.04882799104398e-91	Sqstm1	6409
X0610010F05Rik	negbinomial.size	3.40653354130838e-91	6.23813379846422e-91	X0610010F05Rik	2408
Paqr4	negbinomial.size	3.82122298926106e-91	6.99310360068811e-91	Paqr4	2779
Cnih2	negbinomial.size	3.85841322905004e-91	7.05670651802901e-91	Cnih2	3536
Pnlip	negbinomial.size	4.81255961630445e-91	8.7962051788227e-91	Pnlip	363
Lrrtm1	negbinomial.size	5.77201780967657e-91	1.05432128591633e-90	Lrrtm1	1542
Igsf10	negbinomial.size	5.81149588312095e-91	1.06086348918723e-90	Igsf10	1378
Mast4	negbinomial.size	6.89793684968307e-91	1.25839565828286e-90	Mast4	2733
Chst11	negbinomial.size	1.52027937512787e-90	2.77171135918531e-90	Chst11	4045
Snrpd2	negbinomial.size	1.94404207811688e-90	3.54206911968843e-90	Snrpd2	3175
Ptprs	negbinomial.size	2.0737019058904e-90	3.7759361542203e-90	Ptprs	6205
Lrrfip1	negbinomial.size	2.46295077215446e-90	4.48188969028358e-90	Lrrfip1	1977
Cdh2	negbinomial.size	3.08008911492058e-90	5.60139244565281e-90	Cdh2	7046
Lrrtm2	negbinomial.size	3.49319112672999e-90	6.34866668390011e-90	Lrrtm2	3264
Yap1	negbinomial.size	3.62153482376409e-90	6.57779710623485e-90	Yap1	1963
Ybx3	negbinomial.size	3.82948476077771e-90	6.95113869171243e-90	Ybx3	4687
Rfc2	negbinomial.size	3.884010998694e-90	7.04569809844491e-90	Rfc2	2546
Eps8	negbinomial.size	4.54016130460639e-90	8.23081808475889e-90	Eps8	3450
Luc7l	negbinomial.size	1.08962073813816e-89	1.97412837922842e-89	Luc7l	3973
Robo2	negbinomial.size	1.13309954539577e-89	2.05161836438221e-89	Robo2	2251
Cdca4	negbinomial.size	1.53803292571838e-89	2.78306145272089e-89	Cdca4	889
Mog	negbinomial.size	2.22264468579318e-89	4.01935184440876e-89	Mog	1128
Casp8ap2	negbinomial.size	3.11556678474124e-89	5.63056579874946e-89	Casp8ap2	1875
Gm11808	negbinomial.size	3.45675377167205e-89	6.24327660631791e-89	Gm11808	3016
Gapdh	negbinomial.size	4.29858060199776e-89	7.75887103052182e-89	Gapdh	9619
Plpp4	negbinomial.size	4.61366629586828e-89	8.32241049759055e-89	Plpp4	1513
Afdn	negbinomial.size	5.12012659595819e-89	9.23024688767322e-89	Afdn	2987
Srsf4	negbinomial.size	6.19093095219876e-89	1.11536859256964e-88	Srsf4	3648
Zfp827	negbinomial.size	8.49084636399631e-89	1.52877451314464e-88	Zfp827	2751
Ss18	negbinomial.size	9.29417838698777e-89	1.67237483149712e-88	Ss18	3032
BC005537	negbinomial.size	1.66773514133523e-88	2.99902464583995e-88	BC005537	6675
Prdx1	negbinomial.size	1.77158329057974e-88	3.18379453648233e-88	Prdx1	7138
Cav1	negbinomial.size	1.98389816608952e-88	3.56314506333624e-88	Cav1	1488
Clasp1	negbinomial.size	2.69524808770914e-88	4.8377532280628e-88	Clasp1	3808
Atp8a1	negbinomial.size	3.00100718370818e-88	5.3832308428499e-88	Atp8a1	6007
C130071C03Rik	negbinomial.size	3.24346307638264e-88	5.81454983433201e-88	C130071C03Rik	5644
Thoc2	negbinomial.size	3.4944580628493e-88	6.26063389491307e-88	Thoc2	4730
Tshz2	negbinomial.size	4.17202970687069e-88	7.46994441335252e-88	Tshz2	1021
Snrk	negbinomial.size	4.90990812960629e-88	8.78567254568835e-88	Snrk	3028
Zfp932	negbinomial.size	6.86236293012837e-88	1.22717687707296e-87	Zfp932	2393
Zfp131	negbinomial.size	7.96675904292394e-88	1.42379401279153e-87	Zfp131	2985
Grik4	negbinomial.size	1.49486987131627e-87	2.66993712527943e-87	Grik4	704
Snrpb2	negbinomial.size	2.27219766204128e-87	4.0557958268229e-87	Snrpb2	2887
Usp7	negbinomial.size	3.07913648801157e-87	5.49276995429158e-87	Usp7	4637
C4b	negbinomial.size	4.52300605625076e-87	8.06347602766673e-87	C4b	839
Nup107	negbinomial.size	1.36259692804893e-86	2.42770190686208e-86	Nup107	1239
Maneal	negbinomial.size	1.52427036092821e-86	2.71408189035589e-86	Maneal	2705
Abi2	negbinomial.size	1.82765725414702e-86	3.25228689512526e-86	Abi2	5777
Mrfap1	negbinomial.size	2.10752651881024e-86	3.74800756598727e-86	Mrfap1	6528
Cnbp	negbinomial.size	2.77565501732236e-86	4.93317336514287e-86	Cnbp	8167
Eno2	negbinomial.size	4.07651658170334e-86	7.24075324168888e-86	Eno2	2910
Rasa1	negbinomial.size	4.60595074159505e-86	8.17612702107895e-86	Rasa1	3371
Tppp	negbinomial.size	4.70415626444408e-86	8.34534029277066e-86	Tppp	2060
Dgkb	negbinomial.size	9.64683946711111e-86	1.71033622620691e-85	Dgkb	3436
Zfp36l1	negbinomial.size	1.10237378693044e-85	1.95325801879969e-85	Zfp36l1	6474
Ackr3	negbinomial.size	1.9355602570991e-85	3.42745602983869e-85	Ackr3	799
Fads6	negbinomial.size	2.15453543149568e-85	3.81288280088148e-85	Fads6	1626
Tspan2	negbinomial.size	2.21274079048745e-85	3.91349821125894e-85	Tspan2	2442
Peg3	negbinomial.size	3.46962159054492e-85	6.13269905296438e-85	Peg3	3827
Kcnip3	negbinomial.size	6.16530620264835e-85	1.08907878469953e-84	Kcnip3	6212
Mbnl2	negbinomial.size	6.91842271686193e-85	1.22136932423821e-84	Mbnl2	4370
Slc6a9	negbinomial.size	7.77789688318042e-85	1.37226353657574e-84	Slc6a9	3314
Psmc3ip	negbinomial.size	7.79062488260274e-85	1.37367256755326e-84	Psmc3ip	719
Satb1	negbinomial.size	8.16142928893457e-85	1.43817887165714e-84	Satb1	3908
Smc5	negbinomial.size	2.09835635432095e-84	3.69540325742723e-84	Smc5	3279
Cse1l	negbinomial.size	4.41003686124794e-84	7.76177204558643e-84	Cse1l	3085
Elmo1	negbinomial.size	8.33016574256472e-84	1.4652392323139e-83	Elmo1	2646
Hspa5	negbinomial.size	1.209526909961e-83	2.12621326344479e-83	Hspa5	8668
Fam98b	negbinomial.size	2.95644514742917e-83	5.19394881267575e-83	Fam98b	3410
Fkbp3	negbinomial.size	3.59397015590441e-83	6.31014032827581e-83	Fkbp3	4510
Cyfip1	negbinomial.size	4.62239398971095e-83	8.1108875761312e-83	Cyfip1	5274
Sorbs2	negbinomial.size	4.77525895533286e-83	8.37404672736034e-83	Sorbs2	2589
Klhl23	negbinomial.size	6.17139415921827e-83	1.08158069444981e-82	Klhl23	3322
Cdh13	negbinomial.size	6.83899078797426e-83	1.19785709266998e-82	Cdh13	3615
F2r	negbinomial.size	1.06706715726056e-82	1.86785109038298e-82	F2r	2251
Ctsa	negbinomial.size	1.1357646589447e-82	1.98690230492922e-82	Ctsa	3316
Pld3	negbinomial.size	1.23058063258015e-82	2.15147380361176e-82	Pld3	4315
Dhrs1	negbinomial.size	1.29342195208173e-82	2.25997792230444e-82	Dhrs1	3356
Pip4k2a	negbinomial.size	1.30640976882597e-82	2.28129541910116e-82	Pip4k2a	3477
Hpca	negbinomial.size	1.43602910955993e-82	2.50613031951514e-82	Hpca	2117
Pold3	negbinomial.size	1.48433708988533e-82	2.58887691113654e-82	Pold3	1717
Hsd17b11	negbinomial.size	1.512159895525e-82	2.63581661692896e-82	Hsd17b11	3020
Epdr1	negbinomial.size	2.74406540239308e-82	4.78025103471603e-82	Epdr1	4430
Tmeff1	negbinomial.size	2.83909930948593e-82	4.94283094926727e-82	Tmeff1	3987
Enox1	negbinomial.size	3.47406643548122e-82	6.04466694509856e-82	Enox1	1124
Ankrd28	negbinomial.size	5.98629277565751e-82	1.0409537917815e-81	Ankrd28	3634
Slc33a1	negbinomial.size	7.2814114217421e-82	1.26540185295662e-81	Slc33a1	3243
Tiparp	negbinomial.size	2.18773188195394e-81	3.7996758165591e-81	Tiparp	2388
AI504432	negbinomial.size	3.2162640739841e-81	5.58269444118151e-81	AI504432	1686
Ppig	negbinomial.size	3.56069675161959e-81	6.17684939487542e-81	Ppig	4719
Fam76b	negbinomial.size	5.28610242630102e-81	9.16447560083427e-81	Fam76b	2770
Ipo9	negbinomial.size	6.65131346718108e-81	1.15244348770476e-80	Ipo9	2938
Rftn2	negbinomial.size	7.01085141814166e-81	1.21401294431299e-80	Rftn2	4044
Ncaph2	negbinomial.size	7.41707961321831e-81	1.28358898682757e-80	Ncaph2	2168
Cdh6	negbinomial.size	7.64643101647037e-81	1.32249018834117e-80	Cdh6	2491
Cntrl	negbinomial.size	1.36058787701644e-80	2.35180374684762e-80	Cntrl	1951
Cdk5rap2	negbinomial.size	1.67726785042789e-80	2.89746270881909e-80	Cdk5rap2	2492
X4833420G17Rik	negbinomial.size	2.0258120172991e-80	3.49748356025953e-80	X4833420G17Rik	2817
Cux1	negbinomial.size	3.11514962891313e-80	5.37497824595672e-80	Cux1	4161
Rab30	negbinomial.size	3.26672855612342e-80	5.63316227802948e-80	Rab30	2831
Dkc1	negbinomial.size	3.9893919359882e-80	6.87523405030209e-80	Dkc1	2273
Actl6a	negbinomial.size	4.55478382449171e-80	7.84495168820006e-80	Actl6a	2541
Pag1	negbinomial.size	6.39277648235334e-80	1.10040840578596e-79	Pag1	3200
Mboat2	negbinomial.size	6.75545875389876e-80	1.16214750653472e-79	Mboat2	4430
Polr3k	negbinomial.size	7.35914011757829e-80	1.26524800715871e-79	Polr3k	2608
Smarca1	negbinomial.size	8.5217323030072e-80	1.46426206890936e-79	Smarca1	1694
Ak3	negbinomial.size	1.2095977309978e-79	2.07718116579765e-79	Ak3	5155
Prex1	negbinomial.size	2.30542558721605e-79	3.95664569085599e-79	Prex1	5170
Asph	negbinomial.size	5.19262869950868e-79	8.90648036854745e-79	Asph	3536
Sh3gl3	negbinomial.size	6.11210191617685e-79	1.04773723379671e-78	Sh3gl3	2034
Sumo3	negbinomial.size	8.40344986616810e-79	1.43966849570012e-78	Sumo3	3362
Mta1	negbinomial.size	8.91171216518318e-79	1.52584102497256e-78	Mta1	4221
Brip1os	negbinomial.size	1.41982276922367e-78	2.42954906228055e-78	Brip1os	2399
Gm9844	negbinomial.size	1.68018634867244e-78	2.87337653607087e-78	Gm9844	1529
Hcfc1	negbinomial.size	8.67567006032793e-78	1.48279741385074e-77	Hcfc1	3661
Ptp4a1	negbinomial.size	1.05681088194928e-77	1.80517755012209e-77	Ptp4a1	5048
Scaf11	negbinomial.size	1.86311236119633e-77	3.18057543334458e-77	Scaf11	5047
Tpm3	negbinomial.size	3.34651810067975e-77	5.70957770180756e-77	Tpm3	5576
Zmynd8	negbinomial.size	1.26190058251478e-76	2.15169275311673e-76	Zmynd8	3654
Fgd4	negbinomial.size	1.32332274939952e-76	2.25509765000612e-76	Fgd4	2454
Cfl2	negbinomial.size	1.5720727267802e-76	2.6774219220942e-76	Cfl2	5649
Usp54	negbinomial.size	1.84749382749714e-76	3.14464724927098e-76	Usp54	2641
Mapk1ip1l	negbinomial.size	2.26398070229872e-76	3.85129306785636e-76	Mapk1ip1l	3211
Creb1	negbinomial.size	2.48204519021022e-76	4.21976814321539e-76	Creb1	3180
Svil	negbinomial.size	2.84105906183944e-76	4.82730093967676e-76	Svil	1244
Sept9	negbinomial.size	4.15641882325054e-76	7.05811566879062e-76	Sept9	2550
Mllt3	negbinomial.size	4.28003916922324e-76	7.26378059357922e-76	Mllt3	2748
Rhoq	negbinomial.size	4.80158115040056e-76	8.14413383648151e-76	Rhoq	4130
Sst	negbinomial.size	9.96391296902117e-76	1.68902608959943e-75	Sst	2294
Ipo5	negbinomial.size	1.2066082322203e-75	2.04417780628199e-75	Ipo5	4213
Dock9	negbinomial.size	1.50984890686428e-75	2.55641863424068e-75	Dock9	2428
Jph3	negbinomial.size	1.75047102857491e-75	2.96209963188172e-75	Jph3	1091
Scfd2	negbinomial.size	1.96506249048192e-75	3.32328431694461e-75	Scfd2	1286
Sh3pxd2b	negbinomial.size	2.0303505755841e-75	3.43169522606017e-75	Sh3pxd2b	1974
Sf3a3	negbinomial.size	2.44961499206266e-75	4.13792106822479e-75	Sf3a3	2546
Mcur1	negbinomial.size	4.54340319777748e-75	7.67030248482597e-75	Mcur1	2753
Reep5	negbinomial.size	8.22928671399017e-75	1.38848244673439e-74	Reep5	7366
Cdk8	negbinomial.size	9.51406311986543e-75	1.60432135379803e-74	Cdk8	2223
Lpcat2	negbinomial.size	1.29532591404079e-74	2.18298962942185e-74	Lpcat2	709
Arxes2	negbinomial.size	1.68345931139855e-74	2.83545443321024e-74	Arxes2	5322
Ankrd13b	negbinomial.size	2.16822348174822e-74	3.64982186323335e-74	Ankrd13b	2040
Pxdc1	negbinomial.size	2.70692454898406e-74	4.55398398281465e-74	Pxdc1	1147
Rgl1	negbinomial.size	2.86363597007129e-74	4.81483076337581e-74	Rgl1	1946
Ddit4	negbinomial.size	2.94888523635909e-74	4.95529033047117e-74	Ddit4	3323
Chga	negbinomial.size	7.56658634191896e-74	1.2707478627559e-73	Chga	1910
Aldh7a1	negbinomial.size	8.87500488854206e-74	1.48962277880106e-73	Aldh7a1	2764
Rpa2	negbinomial.size	9.51825702899352e-74	1.5966641929933e-73	Rpa2	1023
Zfp280d	negbinomial.size	9.73959037011442e-74	1.6328468346193e-73	Zfp280d	2714
Cop1	negbinomial.size	1.02042875634664e-73	1.70976408741251e-73	Cop1	3224
Lsm8	negbinomial.size	1.18428379376433e-73	1.98316193672558e-73	Lsm8	2050
Rnf38	negbinomial.size	1.25142959629975e-73	2.09439141564436e-73	Rnf38	2970
Lsm5	negbinomial.size	1.79296229769407e-73	2.99896753834856e-73	Lsm5	1468
Slbp	negbinomial.size	3.06119014137787e-73	5.11729246368822e-73	Slbp	1709
Kif3a	negbinomial.size	3.13415290395084e-73	5.2362404629444e-73	Kif3a	5326
Aspa	negbinomial.size	3.70446023867188e-73	6.18548778756912e-73	Aspa	1159
Rfx7	negbinomial.size	4.62989016700024e-73	7.72626256555282e-73	Rfx7	3922
Cnn3	negbinomial.size	5.84440395564013e-73	9.74740256735144e-73	Cnn3	7931
Eif1ax	negbinomial.size	7.00087690829291e-73	1.16694708879888e-72	Eif1ax	5136
Mir124.2hg	negbinomial.size	8.51037013397233e-73	1.41774251168015e-72	Mir124.2hg	2419
Tsc22d1	negbinomial.size	9.88130416447898e-73	1.64518035428136e-72	Tsc22d1	7156
Eif2s3x	negbinomial.size	1.228723155708e-72	2.0445783929271e-72	Eif2s3x	4732
Itpr2	negbinomial.size	1.54564375639566e-72	2.57045348006788e-72	Itpr2	3858
Aplp2	negbinomial.size	1.86304246729821e-72	3.09651980938779e-72	Aplp2	8850
Ctnna1	negbinomial.size	1.92212067543703e-72	3.19288050271851e-72	Ctnna1	3944
Cpq	negbinomial.size	6.15109018748819e-72	1.02118672052454e-71	Cpq	2157
Camk2d	negbinomial.size	1.05286186480931e-71	1.74693059699459e-71	Camk2d	3131
Wdr1	negbinomial.size	1.11007317211778e-71	1.8408025069406e-71	Wdr1	5133
Mapk8ip2	negbinomial.size	1.29924733838639e-71	2.15327204765754e-71	Mapk8ip2	2808
Gtf2a2	negbinomial.size	1.35181861945022e-71	2.23911866240554e-71	Gtf2a2	3264
Ivd	negbinomial.size	1.96743822248676e-71	3.25695344602522e-71	Ivd	3396
Selenos	negbinomial.size	2.37603376236404e-71	3.93110782956518e-71	Selenos	4408
Smad4	negbinomial.size	2.45295437330872e-71	4.05605526225763e-71	Smad4	3537
Cnr1	negbinomial.size	2.95413099567885e-71	4.88198373900835e-71	Cnr1	2793
Kcnk2	negbinomial.size	3.69811284577678e-71	6.10800052121741e-71	Kcnk2	3830
Adam22	negbinomial.size	5.67969843444026e-71	9.37554778608173e-71	Adam22	2856
Bub3	negbinomial.size	7.55926551151211e-71	1.24710661656324e-70	Bub3	2910
Bcl6	negbinomial.size	9.86912196559219e-71	1.62725363314289e-70	Bcl6	1592
Lingo3	negbinomial.size	1.17944144110235e-70	1.94359604941611e-70	Lingo3	701
Golim4	negbinomial.size	1.27888030836324e-70	2.10626279325088e-70	Golim4	3173
Cep57	negbinomial.size	1.87520080539367e-70	3.0866231438781e-70	Cep57	1778
Kif5b	negbinomial.size	2.30109728668563e-70	3.78550757497346e-70	Kif5b	4923
Stmn3	negbinomial.size	2.42551764928863e-70	3.98792544267263e-70	Stmn3	5897
Eif4h	negbinomial.size	2.54343498876941e-70	4.17942777224333e-70	Eif4h	6513
C1galt1	negbinomial.size	3.42168204834637e-70	5.61939506465955e-70	C1galt1	2260
Susd5	negbinomial.size	3.45429702679197e-70	5.66974418505175e-70	Susd5	580
Rbmxl1	negbinomial.size	4.96071626562835e-70	8.13770952521254e-70	Rbmxl1	3125
Nebl	negbinomial.size	6.32409735607054e-70	1.03683701417863e-69	Nebl	2262
Kmt5a	negbinomial.size	6.46902964382706e-70	1.05999880532619e-69	Kmt5a	3100
Frmd5	negbinomial.size	7.9932451346949e-70	1.30901250170781e-69	Frmd5	1951
Ptbp3	negbinomial.size	8.29440679925762e-70	1.35756477386719e-69	Ptbp3	2269
Fmn2	negbinomial.size	9.6692561153925e-70	1.58169593259696e-69	Fmn2	4282
Grm5	negbinomial.size	1.69516161020657e-69	2.77137877244269e-69	Grm5	4640
Cdc42se2	negbinomial.size	2.15186144888477e-69	3.51604208540281e-69	Cdc42se2	4046
Tagln3	negbinomial.size	2.27556711036256e-69	3.71607548969579e-69	Tagln3	5185
Bdh1	negbinomial.size	2.55049047325122e-69	4.16268783155425e-69	Bdh1	3050
Vat1l	negbinomial.size	2.7104637848053e-69	4.42129143275954e-69	Vat1l	1403
Qk	negbinomial.size	2.86174714255415e-69	4.66543695665693e-69	Qk	9837
Kifap3	negbinomial.size	4.09847285429303e-69	6.67788293525698e-69	Kifap3	6119
Gm4876	negbinomial.size	5.10416117649631e-69	8.31183526043272e-69	Gm4876	689
Flna	negbinomial.size	5.56394876870767e-69	9.05548291176748e-69	Flna	2099
Pcdh7	negbinomial.size	6.1101823066767e-69	9.93890968132645e-69	Pcdh7	5407
Ddx3x	negbinomial.size	7.89821036902283e-69	1.28401321206841e-68	Ddx3x	7442
Kit	negbinomial.size	1.01114892924037e-68	1.64290434549038e-68	Kit	841
Lgmn	negbinomial.size	1.22357745802493e-68	1.98694164568286e-68	Lgmn	2644
Tjp2	negbinomial.size	1.23433113729409e-68	2.00328140321623e-68	Tjp2	3391
Ing1	negbinomial.size	1.44497530880744e-68	2.34383732901185e-68	Ing1	2461
Paxbp1	negbinomial.size	4.87128898826396e-68	7.89710363682188e-68	Paxbp1	3236
Nfic	negbinomial.size	5.43589946650234e-68	8.80749482911481e-68	Nfic	4838
Rimklb	negbinomial.size	5.74916347109679e-68	9.30985275336356e-68	Rimklb	3626
Rab11a	negbinomial.size	6.21487427286853e-68	1.00583747310057e-67	Rab11a	4853
Diaph3	negbinomial.size	7.50902329582732e-68	1.2146086257963e-67	Diaph3	1038
Gpr85	negbinomial.size	1.51677353362812e-67	2.45206078511198e-67	Gpr85	1550
Rbm8a	negbinomial.size	2.58727156529004e-67	4.18032667297559e-67	Rbm8a	2930
Tubb4a	negbinomial.size	3.02955668156605e-67	4.89221053873848e-67	Tubb4a	5780
Tmem108	negbinomial.size	3.80080942004378e-67	6.13423113641606e-67	Tmem108	1438
Wasf1	negbinomial.size	4.04127726318381e-67	6.51869723354315e-67	Wasf1	4210
Prune2	negbinomial.size	4.78110298281012e-67	7.70776591051805e-67	Prune2	1505
Creg2	negbinomial.size	6.23235079584028e-67	1.00417798974134e-66	Creg2	2102
Naa50	negbinomial.size	6.41113281003795e-67	1.03240976935408e-66	Naa50	3801
Emc7	negbinomial.size	6.41631877456688e-67	1.03267086055112e-66	Emc7	5874
Tm7sf3	negbinomial.size	1.29148660944324e-66	2.07742182540648e-66	Tm7sf3	4155
Rbm6	negbinomial.size	1.32335386570966e-66	2.12750063760316e-66	Rbm6	2811
C1ql3	negbinomial.size	2.13797465241242e-66	3.43522604993832e-66	C1ql3	3403
Gcsh	negbinomial.size	2.71367868520203e-66	4.35783101498352e-66	Gcsh	3079
Rhog	negbinomial.size	2.87089495474874e-66	4.60774663928371e-66	Rhog	2893
Chsy1	negbinomial.size	3.66929538062386e-66	5.88590737412365e-66	Chsy1	3011
Ankrd6	negbinomial.size	3.70091382252001e-66	5.93334108679606e-66	Ankrd6	1951
Fez1	negbinomial.size	4.37625579272447e-66	7.01217534929358e-66	Fez1	8467
Zic5	negbinomial.size	6.86987243704782e-66	1.10016696794514e-65	Zic5	1836
Gap43	negbinomial.size	7.28384291639995e-66	1.16581728888457e-65	Gap43	7338
Tcf3	negbinomial.size	8.21197665664744e-66	1.31364419515779e-65	Tcf3	2690
B4gat1	negbinomial.size	1.44395772051805e-65	2.30857920327858e-65	B4gat1	3516
Gal3st1	negbinomial.size	2.25107479134967e-65	3.59700147299503e-65	Gal3st1	1086
Magt1	negbinomial.size	2.27465200660037e-65	3.63267192013301e-65	Magt1	4431
Scn3b	negbinomial.size	2.79972888276898e-65	4.46876835998994e-65	Scn3b	2068
Gaa	negbinomial.size	3.01905792566543e-65	4.81619538031539e-65	Gaa	2910
Elovl1	negbinomial.size	3.07732737998936e-65	4.90644877260824e-65	Elovl1	1576
Gnb4	negbinomial.size	3.10525191721389e-65	4.94824796708946e-65	Gnb4	2519
Cep135	negbinomial.size	5.2519872682782e-65	8.36448989345902e-65	Cep135	1015
Zbtb18	negbinomial.size	5.79276809521246e-65	9.22068635814862e-65	Zbtb18	5429
Jam2	negbinomial.size	7.68018045288089e-65	1.22182771949456e-64	Jam2	6199
Sncaip	negbinomial.size	1.16742578922631e-64	1.8562198196425e-64	Sncaip	1897
P2rx7	negbinomial.size	1.9401207626212e-64	3.08312114608537e-64	P2rx7	1302
Cachd1	negbinomial.size	3.11613749629541e-64	4.94926004757007e-64	Cachd1	2331
Mta2	negbinomial.size	3.6060600928812e-64	5.72424991182292e-64	Mta2	3088
Cetn3	negbinomial.size	6.05874709545908e-64	9.61237148715496e-64	Cetn3	3309
Frmd4a	negbinomial.size	8.34781903411171e-64	1.32367989829347e-63	Frmd4a	4132
Igfbp4	negbinomial.size	8.94176504719607e-64	1.41708388083846e-63	Igfbp4	1987
Plin3	negbinomial.size	9.07815655500203e-64	1.43791249534395e-63	Plin3	1066
Slc25a3	negbinomial.size	9.47399477712756e-64	1.49979032072888e-63	Slc25a3	7771
Stmn2	negbinomial.size	1.17414257550477e-63	1.85772312465173e-63	Stmn2	6199
G6pc3	negbinomial.size	1.34871722095435e-63	2.13276953553753e-63	G6pc3	3125
S1pr2	negbinomial.size	2.45252076628547e-63	3.87613347513857e-63	S1pr2	1051
Slitrk4	negbinomial.size	2.720456664122e-63	4.29725352015346e-63	Slitrk4	970
Cbr3	negbinomial.size	2.83030459734808e-63	4.46833374306124e-63	Cbr3	1821
Wwtr1	negbinomial.size	3.18319257735843e-63	5.02271726394737e-63	Wwtr1	2194
Fam168b	negbinomial.size	3.28067490478983e-63	5.17371540510405e-63	Fam168b	4977
Gad1	negbinomial.size	7.78664721510314e-63	1.22730777922491e-62	Gad1	1701
Pdlim5	negbinomial.size	8.07423383325572e-63	1.27194428574996e-62	Pdlim5	4554
Ramp1	negbinomial.size	8.88454144726994e-63	1.39883242243158e-62	Ramp1	2236
Arhgap23	negbinomial.size	1.2444425600328e-62	1.95825643477187e-62	Arhgap23	2890
Lrp8	negbinomial.size	1.85455828144719e-62	2.91675099964848e-62	Lrp8	3774
Gnb1	negbinomial.size	2.43722907577546e-62	3.83106491184021e-62	Gnb1	8193
Tmem196	negbinomial.size	2.74979830009081e-62	4.32004646169365e-62	Tmem196	1130
Atp9a	negbinomial.size	2.89469812438269e-62	4.54522518500631e-62	Atp9a	2940
Lmbrd1	negbinomial.size	2.93098989297542e-62	4.59971707472904e-62	Lmbrd1	6113
Trim59	negbinomial.size	3.64406333697535e-62	5.7156748712602e-62	Trim59	2169
Chic2	negbinomial.size	5.51720020683114e-62	8.64898755367414e-62	Chic2	3363
Inf2	negbinomial.size	6.61444649433868e-62	1.03634675468357e-61	Inf2	1392
Ptprr	negbinomial.size	9.20741105485316e-62	1.44183080140052e-61	Ptprr	823
E2f1	negbinomial.size	1.0154278729919e-61	1.58924610916128e-61	E2f1	729
Rgs7	negbinomial.size	1.69174237998134e-61	2.64631623909608e-61	Rgs7	2772
Pnrc2	negbinomial.size	1.98129152098962e-61	3.09757233475819e-61	Pnrc2	6457
Ttc28	negbinomial.size	2.29335335641539e-61	3.5835192413891e-61	Ttc28	3227
Eif4e	negbinomial.size	2.68809373157908e-61	4.19806336408873e-61	Eif4e	4441
Igf1r	negbinomial.size	2.75433089002245e-61	4.2991899721956e-61	Igf1r	2789
Cep70	negbinomial.size	3.15897189332096e-61	4.92813224283836e-61	Cep70	1157
Tsg101	negbinomial.size	3.1831963433367e-61	4.96325070325427e-61	Tsg101	3782
Arid2	negbinomial.size	5.91719895944623e-61	9.22115405353185e-61	Arid2	3964
Bcl11b	negbinomial.size	6.60951807618972e-61	1.02945020788826e-60	Bcl11b	1223
Tead2	negbinomial.size	7.94624908296807e-61	1.23698461006762e-60	Tead2	1526
Sp4	negbinomial.size	1.03140837417609e-60	1.60472076261447e-60	Sp4	2072
Dnajc8	negbinomial.size	1.23680697889151e-60	1.92325808794885e-60	Dnajc8	3873
Pgap1	negbinomial.size	1.31361593306461e-60	2.04160158695718e-60	Pgap1	3438
Ank3	negbinomial.size	1.40443426657857e-60	2.18157966234751e-60	Ank3	4353
Phgdh	negbinomial.size	1.67752040630234e-60	2.60438189552942e-60	Phgdh	3527
Gas7	negbinomial.size	1.70088904122319e-60	2.63924775169984e-60	Gas7	2865
Atp2b4	negbinomial.size	2.42927382724808e-60	3.7674551806947e-60	Atp2b4	4138
Paics	negbinomial.size	2.73303559465505e-60	4.23627828663225e-60	Paics	5942
Pcbp4	negbinomial.size	2.95501633573361e-60	4.57790498642795e-60	Pcbp4	3856
Ogdhl	negbinomial.size	3.35430112388269e-60	5.19369874713424e-60	Ogdhl	2081
Cttnbp2nl	negbinomial.size	5.74277069107549e-60	8.88718306199022e-60	Cttnbp2nl	2516
Tubb2b	negbinomial.size	7.65702641609299e-60	1.18432490803104e-59	Tubb2b	8450
Clptm1	negbinomial.size	9.32703487713899e-60	1.44185805971567e-59	Clptm1	5065
Chl1	negbinomial.size	9.67244308420325e-60	1.4944569394633e-59	Chl1	5517
Tmem176a	negbinomial.size	1.05417506811882e-59	1.62790254389137e-59	Tmem176a	2563
Ptges3	negbinomial.size	1.10932592296205e-59	1.71215620608475e-59	Ptges3	5015
Polr2a	negbinomial.size	1.37571143267552e-59	2.12217040493131e-59	Polr2a	3265
Tcf20	negbinomial.size	1.7448871567338e-59	2.69022783025962e-59	Tcf20	2499
Luc7l2	negbinomial.size	1.8114172669623e-59	2.79131692680308e-59	Luc7l2	6572
Tln2	negbinomial.size	1.98110929655659e-59	3.05118215423946e-59	Tln2	2025
Gse1	negbinomial.size	1.99980152299775e-59	3.07833422535838e-59	Gse1	1964
Acot1	negbinomial.size	5.53136509508361e-59	8.51001841766182e-59	Acot1	4689
Abca2	negbinomial.size	6.5768147374265e-59	1.0113074466202e-58	Abca2	3283
Tmem50b	negbinomial.size	6.58746650879831e-59	1.01240798281107e-58	Tmem50b	4781
Bmpr1a	negbinomial.size	9.89370007889159e-59	1.51972688910652e-58	Bmpr1a	5806
Mapk6	negbinomial.size	1.25990909709286e-58	1.934264257699e-58	Mapk6	4467
Orc6	negbinomial.size	1.9952966355258e-58	3.06163895821941e-58	Orc6	2083
Kank1	negbinomial.size	2.0636376089897e-58	3.1648269736597e-58	Kank1	2863
Gsk3b	negbinomial.size	2.20873912976243e-58	3.3855646872602e-58	Gsk3b	7876
Nlgn1	negbinomial.size	2.57145157568485e-58	3.9394474959064e-58	Nlgn1	4187
Fabp7	negbinomial.size	3.71144005300298e-58	5.68289737502624e-58	Fabp7	7379
Map2k1	negbinomial.size	9.03554803540938e-58	1.38277774213317e-57	Map2k1	3881
Tulp4	negbinomial.size	1.14424870044229e-57	1.75020511361209e-57	Tulp4	5887
Ptprd	negbinomial.size	1.39704146665007e-57	2.13574096511095e-57	Ptprd	5218
Dzip3	negbinomial.size	1.46876627522567e-57	2.2442066979582e-57	Dzip3	4058
Ralgds	negbinomial.size	1.47515315195386e-57	2.25277737544034e-57	Ralgds	2642
Nudc	negbinomial.size	2.52094055701411e-57	3.84782128222859e-57	Nudc	3135
Apaf1	negbinomial.size	4.2211265561127e-57	6.43949638391706e-57	Apaf1	1555
Cntn4	negbinomial.size	8.16237573069207e-57	1.24454749956921e-56	Cntn4	717
Ube2ql1	negbinomial.size	1.40678393077596e-56	2.143846947637e-56	Ube2ql1	2139
Ube2d1	negbinomial.size	1.48056699192522e-56	2.25510124900492e-56	Ube2d1	4132
Ankrd40	negbinomial.size	3.11744893152236e-56	4.74579587736221e-56	Ankrd40	3720
Ttll7	negbinomial.size	3.19696620430432e-56	4.8642915408979e-56	Ttll7	2534
Shtn1	negbinomial.size	3.88076460040252e-56	5.90161419809244e-56	Shtn1	2019
Cdh11	negbinomial.size	4.68183360942997e-56	7.1160923224127e-56	Cdh11	4554
S100a1	negbinomial.size	5.42706745408053e-56	8.24447530910922e-56	S100a1	5306
Sncb	negbinomial.size	5.95061670588734e-56	9.03508207387611e-56	Sncb	2454
Nrg1	negbinomial.size	8.56430187613058e-56	1.29967430776062e-55	Nrg1	1517
Sez6l2	negbinomial.size	9.83127707215736e-56	1.49116281036858e-55	Sez6l2	2555
Kitl	negbinomial.size	1.06197545637322e-55	1.60991255735909e-55	Kitl	2003
Ptbp1	negbinomial.size	1.56816602298311e-55	2.37603397938393e-55	Ptbp1	2427
Endod1	negbinomial.size	1.95511004301381e-55	2.96077041014689e-55	Endod1	2535
Kctd4	negbinomial.size	2.33059240789725e-55	3.52754765186956e-55	Kctd4	1650
Pknox1	negbinomial.size	2.59521579711671e-55	3.9260261954293e-55	Pknox1	1459
Mpp5	negbinomial.size	2.90150648589644e-55	4.38708992152504e-55	Mpp5	3840
Rab3a	negbinomial.size	3.21281706223716e-55	4.8552587528957e-55	Rab3a	5174
Agl	negbinomial.size	3.50689298534071e-55	5.29690770517833e-55	Agl	3273
Col9a3	negbinomial.size	4.71405834120722e-55	7.11653309769532e-55	Col9a3	2093
Nsmce2	negbinomial.size	5.00794527569237e-55	7.55625909566709e-55	Nsmce2	1888
Pim1	negbinomial.size	5.59980579322558e-55	8.44489192242297e-55	Pim1	1057
X2900011O08Rik	negbinomial.size	1.16155380334582e-54	1.75079155478295e-54	X2900011O08Rik	3046
Dnm1	negbinomial.size	1.241449680341e-54	1.87024426622354e-54	Dnm1	3816
Stk38	negbinomial.size	1.973378015011e-54	2.97134932925513e-54	Stk38	3545
Ncapd3	negbinomial.size	2.1073265003132e-54	3.17138954358824e-54	Ncapd3	1568
Grip1	negbinomial.size	2.55487493382424e-54	3.84292454999419e-54	Grip1	1648
Csf2ra	negbinomial.size	2.68281048209682e-54	4.03326516172002e-54	Csf2ra	1691
Ipo7	negbinomial.size	5.53315561633245e-54	8.31408289445805e-54	Ipo7	4451
Uhrf2	negbinomial.size	7.93130148110989e-54	1.19113428671723e-53	Uhrf2	2532
Cd200	negbinomial.size	1.07570888853754e-53	1.61467805704314e-53	Cd200	3702
Cep83	negbinomial.size	1.21514008031767e-53	1.82302476058016e-53	Cep83	2009
Resp18	negbinomial.size	1.35834455297504e-53	2.03681375257178e-53	Resp18	1250
Tmem151a	negbinomial.size	1.42990917730949e-53	2.14301442662472e-53	Tmem151a	1765
Cadm4	negbinomial.size	1.44116696686486e-53	2.15876975336479e-53	Cadm4	7646
Man1a2	negbinomial.size	1.8585508078426e-53	2.78254350920931e-53	Man1a2	4169
Wdr6	negbinomial.size	2.91855877273838e-53	4.36728551891688e-53	Wdr6	4754
Gamt	negbinomial.size	3.11554579981634e-53	4.65964697060813e-53	Gamt	1316
Nr4a1	negbinomial.size	4.39584736343363e-53	6.57108865421426e-53	Nr4a1	1672
Arhgef2	negbinomial.size	4.93700767430003e-53	7.37623065108159e-53	Arhgef2	2713
Efnb2	negbinomial.size	6.54543518659693e-53	9.77429161627387e-53	Efnb2	1852
Vamp2	negbinomial.size	6.85648748104837e-53	1.02335106813999e-52	Vamp2	7126
Camsap1	negbinomial.size	8.61881902261446e-53	1.28572186964542e-52	Camsap1	2735
Camta1	negbinomial.size	8.63945677491425e-53	1.28813722475175e-52	Camta1	3660
Med22	negbinomial.size	2.05561971754909e-52	3.06333864287022e-52	Med22	1670
Fzd3	negbinomial.size	3.65882380489478e-52	5.44967226878158e-52	Fzd3	5983
Rgs4	negbinomial.size	4.20001865361296e-52	6.25254575514735e-52	Rgs4	2291
Cyfip2	negbinomial.size	4.45139062487073e-52	6.62335831548563e-52	Cyfip2	4286
Pmp22	negbinomial.size	8.64786718492863e-52	1.28608168556151e-51	Pmp22	2884
Pcx	negbinomial.size	9.06469589894773e-52	1.34737937502573e-51	Pcx	2643
Ust	negbinomial.size	9.91823333303985e-52	1.47349343414443e-51	Ust	916
M6pr	negbinomial.size	1.41354892852064e-51	2.09894989539943e-51	M6pr	4439
Prrx1	negbinomial.size	1.51268817913112e-51	2.2450090445404e-51	Prrx1	2904
Ptprg	negbinomial.size	2.37287267613917e-51	3.51982188570157e-51	Ptprg	5120
Enpp4	negbinomial.size	5.0426075189922e-51	7.47616887539427e-51	Enpp4	2436
Raph1	negbinomial.size	5.1981431845808e-51	7.70282394155016e-51	Raph1	2519
Crip2	negbinomial.size	6.19026313440192e-51	9.16829872206664e-51	Crip2	4704
Flrt2	negbinomial.size	6.68192774857708e-51	9.8914382665446e-51	Flrt2	1723
Fbxo7	negbinomial.size	7.97659000813162e-51	1.18019311815921e-50	Fbxo7	2662
B4galnt1	negbinomial.size	9.6399242574481e-51	1.42556715537658e-50	B4galnt1	1495
Ccng2	negbinomial.size	1.92729139661478e-50	2.84865468162909e-50	Ccng2	1649
Lrrc4c	negbinomial.size	2.04347392680844e-50	3.01883935031313e-50	Lrrc4c	3189
Foxg1	negbinomial.size	2.65176810396232e-50	3.91548022282305e-50	Foxg1	4056
Gjc1	negbinomial.size	2.84850127599119e-50	4.20382485814899e-50	Gjc1	1034
Tnrc18	negbinomial.size	3.90085422151697e-50	5.75395859456959e-50	Tnrc18	3295
Prdm16	negbinomial.size	4.59073807618707e-50	6.76812631384933e-50	Prdm16	1800
N4bp2	negbinomial.size	4.85675024884654e-50	7.15666605844782e-50	N4bp2	2733
Enpp2	negbinomial.size	5.96215161964511e-50	8.78106418002638e-50	Enpp2	4376
Tmod2	negbinomial.size	6.10459921130531e-50	8.98629263981274e-50	Tmod2	7454
Cacna1d	negbinomial.size	6.3632680137781e-50	9.36230951544701e-50	Cacna1d	1772
Dab2	negbinomial.size	1.30735985591697e-49	1.92254898608704e-49	Dab2	1937
Asxl1	negbinomial.size	1.3570402696695e-49	1.99459445014336e-49	Asxl1	2335
Tmem106b	negbinomial.size	1.39626284613135e-49	2.05120358278019e-49	Tmem106b	7181
Galnt16	negbinomial.size	1.79385239843955e-49	2.63395357236664e-49	Galnt16	3153
Gabra1	negbinomial.size	2.38288965145763e-49	3.49707766984435e-49	Gabra1	1870
Amot	negbinomial.size	2.76400694657257e-49	4.05434335403581e-49	Amot	1722
G630016G05Rik	negbinomial.size	3.04836534242721e-49	4.46918744788038e-49	G630016G05Rik	720
Ly6h	negbinomial.size	1.45307301793282e-48	2.12926278854394e-48	Ly6h	2614
Efcab14	negbinomial.size	1.58647133409785e-48	2.32356291955584e-48	Efcab14	4113
Hif1a	negbinomial.size	5.23353312116961e-48	7.66121548864495e-48	Hif1a	4722
Sowahc	negbinomial.size	9.68559415376341e-48	1.41712960926528e-47	Sowahc	2047
Sp3	negbinomial.size	9.80115401695231e-48	1.43331363892533e-47	Sp3	3746
Sox21	negbinomial.size	1.02375988828789e-47	1.49638365104441e-47	Sox21	4845
Tceal3	negbinomial.size	1.58625173936089e-47	2.31738340339308e-47	Tceal3	2259
Gramd1b	negbinomial.size	3.3555214301447e-47	4.89967015278689e-47	Gramd1b	3054
Itgav	negbinomial.size	3.50961184812645e-47	5.12208842520016e-47	Itgav	6863
Nfat5	negbinomial.size	4.57860184764285e-47	6.67885677372676e-47	Nfat5	4574
Slitrk2	negbinomial.size	6.55099890509049e-47	9.5512047448652e-47	Slitrk2	5102
Rnf122	negbinomial.size	7.41537621222255e-47	1.08060084943706e-46	Rnf122	1831
Afap1l2	negbinomial.size	7.87324714128695e-47	1.14674695667714e-46	Afap1l2	2028
Trim37	negbinomial.size	8.83158901557961e-47	1.28568408935347e-46	Trim37	4336
Clstn3	negbinomial.size	1.2512003395501e-46	1.82055619471454e-46	Clstn3	2614
Shisa9	negbinomial.size	1.56268636848973e-46	2.27264177184476e-46	Shisa9	3291
Oxr1	negbinomial.size	1.79338939958714e-46	2.60684851510483e-46	Oxr1	4039
Rhou	negbinomial.size	3.89023001907797e-46	5.65195404476874e-46	Rhou	2604
S100a16	negbinomial.size	4.75457051706666e-46	6.9042560340562e-46	S100a16	7497
Masp1	negbinomial.size	8.86148583766077e-46	1.2861585406665e-45	Masp1	3022
Spag9	negbinomial.size	9.0418686627644e-46	1.31168219910007e-45	Spag9	9044
Gm17750	negbinomial.size	9.21866071945681e-46	1.3366596648782e-45	Gm17750	1777
[truncated: 443 more rows]
