# Supplementary material for: A single-cell spatiotemporal transcriptomic atlas of mouse prefrontal cortex maps dynamics of intratelencephalic neurons during postnatal development
Source: PLoS Biol. 2026 Jan 12;24(1):e3003594. doi: 10.1371/journal.pbio.3003594 (PMC12818735; doi:10.1371/journal.pbio.3003594)
Supplement: S7 Table — (XLSX) [file pbio.3003594.s014.xlsx]

## Sheet: S7 Table
S7 Table. GWAS summary statistics for 8 PFC-associated neurological diseases
Diseases	Full name	Cases	Controls	Sample Size (N)	GWAS References
ADHD	Attention deficit hyperactivity disorder	19099	34194	53293	Demontis et al. 2019 Nat Genet
ANO	Anorexia nervosa	3495	10983	14478	Duncan et al. 2017 Am J Psychiatry
ASD	Autism spectrum disorder	18381	27969	46350	Grove et al. 2019 Nat Genet
BP	Bipolar disorder	41917	371549	413466	Mullins et al. 2021 Nat Genet
MDD	Major depressive disorder	246363	561190	807553	Howard et al. 2019 Nat Neuro
OCD	Obsessive-compulsive disorder	2688	7037	9725	IOCDF-GC and OCGAS 2018 Mol Psych
SCZ	Schizophrenia	11260	24542	35802	Pardinas et al. 2018 Nat Genet
TS	Tourette syndrome	4645	8695	13340	Yu et al. 2019 Am J Psychiatry
