# Supplementary material for: A single-cell spatiotemporal transcriptomic atlas of mouse prefrontal cortex maps dynamics of intratelencephalic neurons during postnatal development
Source: PLoS Biol. 2026 Jan 12;24(1):e3003594. doi: 10.1371/journal.pbio.3003594 (PMC12818735; doi:10.1371/journal.pbio.3003594)
Supplement: S8 Table — (XLSX) [file pbio.3003594.s015.xlsx]

## Sheet:  S8 Table
S8 Table. Top 1000 GWAS disease risk genes by weight score
ADHD_Gene	ADHD_Weight	ANO_Gene	ANO_Weight	ASD_Gene	ASD_Weight	BP_Gene	BP_Weight	MDD_Gene	MDD_Weight	OCD_Gene	OCD_Weight	SCZ_Gene	SCZ_Weight	TS_Gene	TS_Weight
St3gal3	6.4588	Erbb3	5.0455	Xrn2	5.6179	Trank1	7.2182	Tcf4	7.2207	Chchd7	4.5807	C10orf32	7.7285	Flt3	4.5706
Kdm4a	6.2164	Suox	4.8464	Nkx2-4	5.5861	Myrf	7.0688	Sorcs3	6.9816	Kit	4.5752	Nrgn	7.6558	Ptpru	4.2464
Ptprf	5.8681	Rab5b	4.6538	Kiz	5.3144	Fads1	6.9447	Bag5	6.9244	Grid2	4.2385	Dpyd	7.6519	Cfap99	3.9749
Med8	5.418	Tafa2	4.5103	Kcnn2	5.0744	Cacna1c	6.8965	Rbfox1	6.8675	Txnl1	3.8791	C2orf47	7.506	Cdkn1a	3.9189
Dusp6	5.3892	Cdk2	4.0748	Macrod2	4.8119	Tmem258	6.8905	Tmem106b	6.6526	Plag1	3.717	Cacna1i	7.4766	Spats2	3.8926
Tie1	5.3138	Mgmt	3.9771	Gabbr1	4.5047	Fen1	6.6212	Erbb4	6.4303	Ppig	3.7137	Rbfox1	7.3247	Tmem236	3.8686
Mpl	5.3136	Rps26	3.9602	Ntm	4.4396	Fads2	6.5784	Lrfn5	6.3904	Wdr7	3.7028	Ppp1r16b	7.2527	Gabrg1	3.7978
Szt2	5.2655	Crtc3	3.7729	Sox7	4.4131	Gnl3	6.4969	Drd2	6.3027	Adck1	3.6429	Esam	7.2374	Mphosph9	3.7908
Elovl1	5.1969	Pa2g4	3.7266	Mapt	4.3865	Dock2	6.4968	Grm5	6.1165	Mos	3.6413	Ngef	7.1792	Bcl7a	3.692
Cdc20	5.1727	Ikzf4	3.6842	Crhr1	4.3838	Itih4	6.4955	B3galtl	6.0783	Kcnd2	3.4948	Spats2l	7.0781	Mecr	3.666
Sema6d	5.091	Psapl1	3.5994	Xkr6	4.3673	Glt8d1	6.3972	Sgip1	6.0049	Bbof1	3.4777	Ppp1r13b	7.0746	Srsf4	3.6624
Hyi	5.015	Apc	3.5773	Mfhas1	4.3587	Pbrm1	6.358	Ncoa5	5.9858	Fastkd1	3.4596	Sf3b1	7.0647	Hcn1	3.6598
Sorcs3	4.8991	Mogat2	3.5301	Kansl1	4.3437	Spcs1	6.3451	Tenm2	5.8333	Herpud1	3.4501	Vsig2	7.0234	Ggnbp2	3.6472
Cdh8	4.8593	Ccne1	3.4161	Sppl2c	4.3385	Msra	6.2269	Nrd1	5.8324	Mtx2	3.4263	Cdk2ap1	7.0088	Pitpnm2	3.6464
Pidd1	4.8117	Elavl1	3.41	Sth	4.3313	Nek4	6.2082	Rab27b	5.8296	Phyhip	3.4125	Hspd1	6.9321	Lmo3	3.6236
Manba	4.6541	Pmel	3.3723	Lrrc37a	4.3303	Zscan2	6.1965	Negr1	5.8281	Ccdc175	3.378	Cacna1c	6.9203	Tgfbrap1	3.598
Pano1	4.6305	Sox5	3.3619	Msra	4.3235	Wfdc5	6.1787	Ctnna3	5.6354	Znf460	3.3725	C12orf65	6.9184	Gemin6	3.5963
Rplp2	4.5641	Tmem107	3.3496	Blk	4.3059	Stab1	6.0715	Xrcc3	5.4811	Akap6	3.369	Zfyve21	6.8904	Dhrs11	3.5543
Slc25a22	4.5577	Esyt1	3.3414	Arl17b	4.211	Mustn1	6.0464	Ylpm1	5.4237	Muc22	3.3667	Pitpnm2	6.8836	Lama5	3.5327
Mef2c	4.4783	Ddx20	3.3346	Mmp12	4.1263	Tlr9	6.0451	Apopt1	5.392	Pde4d	3.3265	Vrk2	6.8293	Mzb1	3.4991
Sgol1	4.4676	Inka2	3.332	Pinx1	4.0769	Add3	6.0197	Pclo	5.3542	Usp2	3.3069	Mphosph9	6.8027	Mtrfr	3.4907
Slc6a9	4.4511	Plaa	3.3315	Wnt3	4.0734	Sec11a	5.9827	Shisa9	5.3237	Fabp1	3.2914	As3mt	6.7952	Prob1	3.489
Cubn	4.4248	Or52m1	3.3244	Nkx2-2	4.056	Itih3	5.9454	Klc1	5.2973	C19orf48	3.2533	Snap91	6.7712	Spata24	3.4794
Foxp2	4.3983	Nxph2	3.3212	Rp1l1	4.052	Kcns1	5.9025	Nrg1	5.2897	Polr3d	3.2497	Foxp1	6.7471	Cd160	3.4508
Pnpla2	4.3849	Vamp2	3.3187	Pkp4	4.0025	Ubtf	5.879	Znf35	5.2853	Rps20	3.2317	Cacnb2	6.6773	Fam193b	3.4494
Znf131	4.2158	Rpl41	3.2791	Manba	4.0018	Kcnb1	5.8345	C3orf84	5.2809	Cldn10	3.2303	Sdccag8	6.6756	Troap	3.4481
Kiz	4.2001	Zc3h10	3.2691	Atxn1-As1	3.9917	Nt5dc2	5.8332	Tctex1d1	5.2696	Mfrp	3.2272	Actr5	6.6702	C2orf49	3.4357
Fbxl17	4.1284	Gdnf	3.267	Adtrp	3.8457	Twf2	5.8254	Mettl9	5.2695	C1qtnf5	3.2272	Tyw5	6.6573	Plch1	3.3878
Pddc1	4.1245	Pafah1b1	3.2539	Hdac4	3.8203	Rps6ka2	5.8216	Mark3	5.1715	Evx2	3.2186	Tssk6	6.6096	Dnajc18	3.3846
Antxr2	4.0764	Cul3	3.252	Nsf	3.8057	Itih1	5.8188	Bsn	5.1564	Pgd	3.2136	Cyp2d6	6.592	C1ql4	3.3643
Ccdc24	4.0656	Lins1	3.2485	Vwc2l	3.7655	Sfmbt1	5.7102	Klhdc8b	5.141	Acp4	3.2136	Chrm4	6.5651	Ddx41	3.3574
B4galt2	4.0331	Gabrd	3.2454	Mdh1	3.7469	Wfdc12	5.7047	Rbm4b	5.1335	Aldh6a1	3.2005	Taok2	6.5627	Znhit3	3.3312
Runx1t1	4.0291	Metap1d	3.2143	Plekhm1	3.6759	Nmb	5.6947	Taok3	5.1261	Gpr135	3.1796	Bag5	6.5599	Rasgef1a	3.318
Col19a1	4.0103	Cpt1b	3.2129	Wdpcp	3.675	Wdr73	5.6614	Sgcz	5.0972	Jkamp	3.1579	Cyp17a1	6.5589	Nr1h2	3.3104
Bsn	4.0074	Ift74	3.1936	Fbn2	3.6715	Wdr82	5.6494	Prr34	5.0925	Dlgap1	3.1512	Tsnare1	6.5484	Kcnh3	3.2914
C9orf64	3.9662	Ssc4d	3.1785	Astn2	3.6597	Ppm1m	5.5774	Adck3	5.0889	Cadm2	3.1222	Cenpm	6.5147	Rbm15	3.2851
Fam186b	3.9368	Whrn	3.1744	Eri1	3.656	Sp4	5.5405	Dlst	5.0485	Lin52	3.1196	Ino80e	6.5024	Znf529	3.2825
Mcrs1	3.935	Klhl38	3.1684	Rsrc1	3.5781	Cul4a	5.5346	Cd40	5.0329	Phospho2-Klhl23	3.1075	Atg13	6.4929	Insyn1	3.2761
Rbfox1	3.9192	Myl6b	3.1436	Trak2	3.5558	Plec	5.4044	Cdhr4	4.9973	Atpaf2	3.0953	Sfmbt1	6.4524	Cadm2	3.2569
Xrn2	3.905	Cyp4f22	3.1261	Kpna2	3.5219	Ctsf	5.4015	Loc101928592	4.9831	Hoxd13	3.0873	Gigyf2	6.4426	Slc23a1	3.2555
Artn	3.8992	Suclg1	3.1123	Rabif	3.5211	Smim4	5.3913	Grm8	4.9768	Sdr16c5	3.0866	Itih4	6.4415	Polr3c	3.2506
Cd40	3.8946	Slc10a7	3.084	Slc35g5	3.5116	Fam131a	5.3893	Znf197	4.952	L3hypdh	3.0783	Setd8	6.4356	Pcdh7	3.2331
Taldo1	3.8538	Sult1c3	3.0787	C17orf58	3.511	Grina	5.3558	Astn2	4.9159	Pif1	3.0762	Ogfod2	6.4241	Dok3	3.2212
Gpm6a	3.8397	Flj20712	3.0723	Bptf	3.5036	Osbpl2	5.3532	Znf660	4.9076	Gid4	3.0714	Slc32a1	6.407	Pfkm	3.213
Dagla	3.8259	Zp3	3.0602	Flacc1	3.5022	Atxn7l3	5.3384	Rfwd2	4.9053	Cdr2l	3.0661	Rftn2	6.3835	Tlk1	3.2108
Znf521	3.8189	Cluh	3.0512	Caln1	3.4794	Pc	5.3173	Dcc	4.8987	Cacna1i	3.0633	Doc2a	6.375	Csnk2b	3.2079
Sirpb1	3.8168	Reep5	3.0115	Xylt2	3.4279	Mad1l1	5.3134	Lrp1b	4.8954	Cfap210	3.0502	Rad9b	6.3699	Rangap1	3.1976
Usp4	3.8081	Tmprss5	3.0097	Ubr3	3.409	Tmem127	5.2767	Rhobtb1	4.886	Vapa	3.0442	Fxr1	6.3648	Nudt17	3.1961
Kcnh3	3.7968	Npffr2	3.0053	Ctsb	3.3998	Grin2a	5.2761	Prox2	4.8581	Gabra6	3.0278	Mdk	6.361	Tmem178b	3.1961
Aurka	3.7814	Lrrc19	3.004	C8orf74	3.3747	Bcl11b	5.2661	Sptbn2	4.8538	Rspo4	3.0242	Tmem110-Mustn1	6.3095	Arl5a	3.1888
Cend1	3.7781	Per1	2.9975	Plxna4	3.3723	Tmub2	5.2635	Ccdc36	4.8486	Ercc4	2.9985	Tmem110	6.3095	Ubap2	3.186
Hyal3	3.7538	Pou6f1	2.9956	Hp	3.3652	Pacs1	5.1937	Ankk1	4.8413	Stac2	2.979	C2orf82	6.3018	Znf382	3.1758
Nat6	3.7538	Erlec1	2.9935	Islr	3.3601	Parp10	5.1916	Ccdc71	4.8233	Batf	2.9758	Ndufa6	6.298	Csgalnact2	3.1696
Rmi1	3.7493	Myl6	2.9768	Cuedc2	3.3556	Asb16	5.181	Rbm14	4.8136	Rpl19	2.9731	Zswim6	6.2942	Dscc1	3.1674
Ccdc71	3.7476	Ttc12	2.9755	Chst9	3.3477	Actn3	5.1808	Arel1	4.8106	Muc21	2.973	Pccb	6.2578	Cab39	3.1636
Polr3c	3.7417	Tspan14	2.9728	Srpk2	3.3262	Matn4	5.1784	Zkscan7	4.8102	Aoc1	2.9711	C2orf69	6.2524	Unc13a	3.1543
Kcnj13	3.7406	Usp45	2.9627	Ptgdr	3.3228	Semg1	5.1573	Tyr	4.7793	Drc3	2.9651	Atp2a2	6.2315	Hdc	3.1519
Or8h1	3.7366	Zw10	2.9531	Tnpo3	3.315	Phf7	5.1277	Cdh13	4.7458	Mica	2.9609	Dgkz	6.2186	Erc2	3.1372
Atp6v0b	3.7316	Trmt5	2.9528	Slc30a9	3.3121	Alas1	5.1255	Rbm14-Rbm4	4.7104	Tex47	2.9372	Vps29	6.1916	Ogfod2	3.1338
Slc9b1	3.7287	Ccnc	2.9439	Ncald	3.3024	Stard9	5.1045	Cntnap5	4.7037	Hoxd12	2.9177	Cnnm2	6.1605	Srsf7	3.1273
Spag16	3.7276	Mief1	2.9363	Wnt5b	3.288	Ssbp2	5.093	Zcchc7	4.6834	Tmem38b	2.9148	Gatad2a	6.1297	Kiaa0232	3.122
Cd160	3.7242	Spats2	2.9257	Snx7	3.2829	Cntn5	5.0804	Cc2d2a	4.6796	Gps2	2.9144	Arl6ip4	6.1171	Myt1l	3.12
Ifrd2	3.7146	Fam102b	2.9193	Cxxc4	3.2663	Ank3	5.0753	Pax5	4.6607	Plekho2	2.9139	Harbi1	6.1094	Rnf115	3.1134
Gigyf2	3.7038	Cntn6	2.9157	Adgrg6	3.2616	Cnnm4	5.0546	Rbm4	4.6602	Fgf19	2.9137	Mad1l1	6.1094	Wdr62	3.1004
Nudt17	3.6966	Kif27	2.9131	Nedd4l	3.2596	Ube2e3	5.0362	Ephb2	4.6531	Phospho2	2.9118	Atxn7	6.1038	Pcdh17	3.0971
Wdr86	3.6951	Sctr	2.9099	Calhm3	3.2574	Pcid2	5.0309	Psen2	4.6431	Lsamp	2.9082	Hspe1-Mob4	6.1004	Adm5	3.093
Tusc2	3.6933	Rnf41	2.8989	Arhgap27	3.2538	Il21	5.0204	Ccdc87	4.6405	Gprc6a	2.907	Chrna3	6.0987	Gpank1	3.0887
Tfap2b	3.6931	Rdh14	2.8738	Stradb	3.2477	Clcn2	5.0122	Rsrc1	4.6391	Fam162b	2.8953	Cpeb1	6.0809	Mdga2	3.0849
Or5as1	3.6809	Chkb	2.873	Fam167a	3.2377	Slc4a1	4.9701	Fam120aos	4.6239	Ing1	2.8776	Ambra1	6.066	Macrod1	3.0835
Ube2d3	3.677	Gimap1-Gimap5	2.8702	Sorcs3	3.2369	Yif1a	4.9652	C3orf62	4.6222	Ctage1	2.8743	Wbp2nl	6.053	Sting1	3.0795
Spdye4	3.6705	Ptpdc1	2.8546	Atp6v1c2	3.2353	Pacsin2	4.9614	Gmppb	4.6096	Spata6	2.8692	Whsc1l1	6.0511	Znf567	3.078
Ubqln1	3.6357	Unc79	2.8542	Trmt12	3.2327	Npas4	4.9533	Nyap2	4.6038	Smyd3	2.8582	Chrnb4	6.0457	C6orf47	3.0717
Fam110d	3.6315	Slc38a6	2.8523	Rnf139	3.23	C11orf80	4.9512	Igsf6	4.5788	Dph6	2.8572	Kcnj13	6.0097	Mtch1	3.0713
Lsm6	3.6305	Caap1	2.8465	Hmgn1	3.2223	Sptbn2	4.9456	Slc12a5	4.5712	Ctdspl	2.8505	Ap3b2	5.9985	Tshr	3.0665
Wdr11	3.6122	Immp2l	2.8463	Ddx23	3.2136	Shank2	4.9196	Rere	4.571	Lsm14a	2.8433	Dgki	5.9981	Cenpc	3.063
Cisd2	3.6118	Srp19	2.8449	Mettl16	3.2052	Fes	4.9171	Spry2	4.509	Trit1	2.835	Apopt1	5.9905	Arl6ip4	3.0628
Hnrnpk	3.6105	Atf4	2.8361	Donson	3.2049	Dscr4	4.8971	Tmx2	4.4443	Dnah10	2.8341	Cntn4	5.9897	Osbpl2	3.0576
Dph2	3.6029	Cacnb3	2.8336	Ccdc71	3.1981	Rce1	4.8889	Cfap99	4.4434	Tmem102	2.8231	Tmem219	5.9821	Shank2	3.0498
Rnf115	3.5884	Pag1	2.8295	Man1c1	3.1959	Rbpjl	4.874	Celf4	4.4402	Cdc42ep4	2.8104	Mau2	5.9796	Apom	3.0374
Cdhr4	3.5865	Tcf20	2.8215	Hpr	3.1938	Htr6	4.8684	Zdhhc21	4.4261	Kcnh7	2.8055	Dnajc19	5.976	Amph	3.0374
Gmppb	3.5834	Tmem200a	2.8131	Htra4	3.1916	Rcor2	4.8657	Scyl1	4.4213	Syncrip	2.802	Srpk2	5.969	Senp1	3.0328
Mrgprf	3.5734	Nubpl	2.8082	Zfhx3	3.1821	Esco2	4.8544	Znf445	4.4153	Snx14	2.799	Naga	5.9656	Ep300	3.0315
Rbl1	3.5602	Ovca2	2.8038	Serpina1	3.1699	Mark2	4.8514	Ccs	4.4067	Myo15a	2.7971	Pptc7	5.9605	Clasp1	3.0257
Naf1	3.5582	Rasgrp1	2.8034	Atp4b	3.168	Semg2	4.8434	Tmem42	4.4019	Mtnr1b	2.7941	Cilp2	5.9309	Pias4	3.016
Ipo13	3.5492	Znf623	2.7994	Mtmr9	3.1559	Rbms3	4.8397	Gpc6	4.4011	Clec17a	2.7892	Ddhd2	5.9301	Trat1	3.013
Klhdc8b	3.5485	Cep72	2.7958	Akr1a1	3.1548	Lrfn4	4.834	Znf852	4.3724	Atg12	2.7877	Hcn1	5.9087	Tbcb	3.0079
Fam13a	3.5447	Dph1	2.7933	Reg1a	3.1441	Vps45	4.814	Btbd18	4.3639	Taok3	2.7869	Ift81	5.9005	Prph	2.9999
C3orf84	3.5431	Gimap1	2.7847	Efhd1	3.1409	Znf35	4.8046	Actl8	4.3617	Zc3h13	2.7858	Etf1	5.8873	Mbnl2	2.9915
Pcdh7	3.5157	Chac2	2.7783	Iho1	3.1375	Znf852	4.7932	Spi1	4.3604	Znf500	2.7855	Plcl1	5.8806	Ip6k2	2.9913
Asf1b	3.5155	Fam186a	2.76	Rnf34	3.121	Cacnb2	4.7777	Rasgrp1	4.3423	Pin1	2.7834	Anapc7	5.8639	Pold1	2.9874
Sec61b	3.5032	Trim38	2.7598	Calhm1	3.0982	Kif15	4.7774	Zdhhc8	4.3188	Rab11fip5	2.7818	Sept3	5.8616	Ppp1r3a	2.9857
Ccdc36	3.4986	Npy5r	2.7591	C3orf62	3.087	Cers6	4.7726	Htt	4.3177	Mcur1	2.7809	Ppapdc1b	5.857	Eef2	2.9819
Bbx	3.4958	Ankk1	2.7547	Arhgap32	3.0847	Furin	4.7719	Trmt61a	4.3138	Neurl4	2.7699	Tmx2	5.8523	Ly6g5c	2.9767
C2orf72	3.4905	Dio3	2.7541	Tcaim	3.0837	Mrps33	4.7642	Ip6k1	4.3088	Znf804b	2.7665	Csmd1	5.8126	Dhx57	2.9763
Prkaca	3.4852	C1orf141	2.7392	Kif26b	3.0813	C3orf79	4.7585	Dennd1a	4.2787	Rap1a	2.7651	Srebf2	5.7967	Pcdh9	2.9547
Alg2	3.4734	Borcs6	2.7388	Daglb	3.0781	Alox5ap	4.7548	Fnip2	4.277	Stmn3	2.7605	Wbp1l	5.7896	Or56b4	2.9539
Xkr5	3.4683	Znf177	2.7373	Vps39	3.078	Znf445	4.7497	Prg2	4.2744	Suds3	2.7578	Ndufa13	5.7891	Slc10a4	2.9488
Ift80	3.4607	Bloc1s6	2.7358	Eme1	3.0749	Eif4g1	4.7404	Camkk2	4.2742	Tom1l2	2.7539	Srr	5.7866	Tanc2	2.9464
Usp19	3.4596	Ccdc178	2.7242	Tm2d2	3.0739	Camk2n2	4.7351	Rps6kl1	4.2621	Klhl23	2.7527	Hspa9	5.7822	Ly6g5b	2.9365
Fam210b	3.4547	Trim44	2.7221	Wdr73	3.0727	Adad1	4.7308	Ttc12	4.2522	Or5b21	2.7407	Tnfrsf13c	5.7602	Znf664-Rflna	2.9298
Ctnnb1	3.4391	Pnisr	2.7202	Pttg2	3.0688	Hdac5	4.7154	Thra	4.2511	Usp16	2.7386	Prr12	5.7455	Fip1l1	2.9286
Cd247	3.4348	Gtf2ird2	2.7189	Cc2d1b	3.0679	Plekho1	4.7124	Amigo3	4.2318	Prpf18	2.7249	Sfxn2	5.7413	Slc16a4	2.9282
Caln1	3.4332	Atp5po	2.7154	Nrgn	3.0672	Kiaa1143	4.7025	Psmb4	4.2313	Lpxn	2.7248	Trank1	5.7373	Cyb561	2.9142
Lamb2	3.4297	Ndufa6	2.7143	Pcsk5	3.0646	Adcy2	4.6824	Ascc3	4.2095	Smyd5	2.7203	Letm2	5.7273	Znf664	2.9093
Tmem161b	3.4266	Dync1i2	2.7141	Topaz1	3.0631	Cpne7	4.6641	Ap3b1	4.2069	Ppp2r5e	2.7178	Itih3	5.7098	Myo19	2.9079
Idnk	3.4255	Znf559-Znf177	2.7089	Zc3h13	3.0625	Ube2q2l	4.6606	Mthfd1	4.2041	Man2b1	2.7149	Msantd2	5.7039	Polr2i	2.9052
Slc9b2	3.4053	Hspb7	2.7083	Itih4	3.0615	Proz	4.6539	Acvr1b	4.1911	Alkbh1	2.7119	Nt5c2	5.6764	Cdk2ap1	2.9036
Hyal1	3.4009	Or8b12	2.7035	Ostn	3.0573	Znf501	4.6475	Znf24	4.1909	Rab10	2.707	Hapln4	5.6593	Psmd2	2.8986
Astn2	3.3853	Henmt1	2.6992	Fbxl15	3.0555	Znf592	4.6418	Myrf	4.1876	Trim22	2.7022	Tcf20	5.6535	Ovol3	2.8921
Loc101928021	3.3849	Cd177	2.6989	Chd1l	3.0533	Actr5	4.6198	Pogz	4.1866	Cct8	2.6998	Prrg2	5.6478	Usp7	2.8746
Umad1	3.3824	Cyp2d6	2.6957	Tp53aip1	3.0518	Cdan1	4.6113	Eys	4.1836	C15orf61	2.6962	Fgfr1	5.6301	Taf2	2.8737
Pias3	3.3802	Scgb2a2	2.6793	Tfap2b	3.0464	Homer2	4.596	Suds3	4.1814	Unc93b1	2.6962	Mgat3	5.6138	Abhd16a	2.8696
Commd4	3.3639	Morc1	2.6788	Cryzl1	3.0463	Hlf	4.5944	Kcnq5	4.1695	Drg2	2.6923	Akt3	5.6101	Znf461	2.8693
Znf564	3.3601	Fam98b	2.6773	Son	3.0428	Slc39a3	4.5914	Tmem67	4.1621	C16orf92	2.6883	Tcf4	5.6087	Emb	2.8692
Qars	3.3548	Tpm1	2.6765	Npbwr2	3.0383	Eml1	4.589	Traf3	4.1553	Pradc1	2.6882	Fam109b	5.5875	Nptx1	2.8656
Mad1l1	3.349	Pnliprp2	2.6755	Itih3	3.0372	Cwf19l1	4.5865	Hs6st3	4.148	Fign	2.6794	Bcl11b	5.5819	Or52a5	2.8653
Rassf1	3.3473	Smarcc2	2.667	Pdia6	3.0273	Znf502	4.5865	Ext1	4.1379	L3mbtl1	2.6765	Smg6	5.5815	Ube2r2	2.8614
Helz	3.3465	Carmil1	2.6636	Capn3	3.0253	Pi3	4.5665	Kmt2a	4.1337	Crybb2	2.6762	Sugp1	5.5709	Dzip1l	2.8564
Adgrl1	3.3278	Nt5c1b-Rdh14	2.6378	Gart	3.0228	Stk4	4.564	Fam172a	4.1118	Hla-Dpb1	2.6757	Erbb4	5.5704	Gabpb1	2.8439
Mroh8	3.3225	Gimap4	2.6356	C10orf95	3.0179	Kmt2e	4.5511	Sdk1	4.0942	Palm	2.6725	Stag1	5.5688	Asb2	2.8399
Samd1	3.3223	Tstd3	2.6331	Nmb	3.0171	Slpi	4.5495	Ncam1	4.0739	Znf664	2.6708	Boll	5.5559	Slc24a2	2.8393
Pomt2	3.3207	Smdt1	2.6308	Iqch	3.0145	Hapln4	4.5457	Rbms3	4.068	Fcrl1	2.663	Yjefn3	5.543	Znf260	2.8364
Sema3f	3.3141	Mroh1	2.6308	Lrrc37a2	3.0021	Gal3st3	4.5405	Sema6d	4.0659	Mycl	2.6621	Tm6sf2	5.5046	Mt1m	2.8362
Rpl8	3.306	Smim1	2.6305	Slc25a21	2.9954	Ndfip2	4.5388	Inpp4b	4.0649	Entpd5	2.6603	Trim8	5.4997	Zar1	2.8349
Adarb1	3.3035	Sppl2a	2.6227	Pmfbp1	2.9913	Tmem42	4.5318	Samd5	4.0599	Diras1	2.6574	Igsf9b	5.4898	Wapl	2.8325
C14orf159	3.3033	Znf559	2.6208	Klhdc8b	2.9866	Kcng1	4.5296	Frat2	4.0443	Hnrnpa0	2.6541	F2	5.4891	Smim7	2.8268
Mbip	3.3013	Gpr75-Asb3	2.6197	Reg1b	2.9832	Plekha8	4.5259	Scai	4.0417	Gmeb2	2.6511	Sec11a	5.4741	Fam47e-Stbd1	2.8247
Nub1	3.297	Gdnf-As1	2.6186	Cacnb2	2.9758	Wscd2	4.5226	Frat1	4.04	Kpna3	2.6497	Smdt1	5.452	Msi2	2.8229
Zak	3.2948	Greb1	2.6183	Dnajc28	2.972	Nbl1	4.5162	Rab3b	4.0381	Lyn	2.6483	C16orf92	5.4329	Ppp2r2d	2.8156
Rhebl1	3.2931	Clcnka	2.6126	Atxn1	2.9718	Terf2	4.5147	Slc27a5	4.0326	Slc31a1	2.6481	Fam57b	5.4243	Napsa	2.812
Gkap1	3.2787	Pheta2	2.6114	Nckipsd	2.9711	Utp18	4.5062	Cntn5	4.0258	Fam180b	2.6463	Prkd1	5.4217	Ly6g6f	2.8095
Dmrta1	3.2761	Ctxn1	2.6079	Dhx38	2.9673	Sf3b1	4.4969	Megf11	4.0251	Stimate-Mustn1	2.646	Gabbr2	5.4174	Apeh	2.8094
Sugp1	3.261	Btbd3	2.6023	Stimate-Mustn1	2.9633	Cd248	4.4763	C11orf31	4.0139	Mustn1	2.6433	Mustn1	5.4018	Zc3h10	2.7838
Zbtb8a	3.2575	Klhl2	2.6008	Card9	2.9628	Cd47	4.4634	Arhgap19	4.0062	Eif5a	2.6418	Nosip	5.3922	Prkce	2.7744
Ddn	3.2569	F12	2.599	Stimate	2.9627	Mbtd1	4.4593	Nr1d1	4.0032	Sfxn5	2.6387	Epn2	5.3771	Xkr3	2.7732
Prkag1	3.2563	Dhh	2.5949	Muc7	2.9585	Ece2	4.4492	Mier1	4.0003	Trpt1	2.637	Cnot1	5.3707	Trpc4	2.7728
Csnk1g2	3.2547	Pfn3	2.5925	Snx16	2.954	Prkcb	4.4363	Baz2a	3.9995	Mcph1	2.6361	Phf3	5.3615	Bag6	2.7714
Fezf1	3.2425	Exoc4	2.5919	H1-0	2.9504	Kdm3b	4.4351	Mustn1	3.9991	Stimate	2.6337	Kdm3b	5.3553	Itpr1	2.7665
Smc4	3.2397	Cops7a	2.5901	Ccdc198	2.9481	Cadm2	4.4343	Ccdc68	3.9938	Txnrd1	2.6304	Znf365	5.3421	Rpl41	2.7658
Nim1k	3.2382	Ifi44	2.5859	Map4	2.9444	Ppp1r13b	4.4238	Adarb1	3.9915	Ccdc92	2.6294	Abcb9	5.3398	Reep2	2.7635
Anxa5	3.2316	Asb7	2.5854	Tnrc6a	2.9426	Rftn2	4.4217	P2rx4	3.9881	Mical1	2.6209	Psmd6	5.324	Rac1	2.7597
Arhgef7	3.231	Osr1	2.5834	Cisd2	2.9421	Syne1	4.4094	Tmem110-Mustn1	3.9857	Ppip5k1	2.6143	Chrna5	5.3231	Ly6g6d	2.7589
Creb5	3.2189	Slc46a2	2.5832	Syndig1l	2.9405	Stard7	4.4085	Tmem110	3.9857	Ckmt1a	2.6085	Alms1	5.3132	Sirpd	2.755
Znf34	3.2083	Fut5	2.5817	Stra6	2.9392	Drd2	4.3994	Itih4	3.9817	Dffa	2.6084	Itih1	5.3043	Ndufaf8	2.7511
Mdh1	3.199	Evpll	2.5812	Cdc20b	2.937	Ctrl	4.3943	Pou5f2	3.9699	Wdr35	2.6025	Sbno1	5.3005	Mrm1	2.7507
Wbp4	3.1767	Tmem37	2.5806	Ppil4	2.9358	Tm6sf1	4.3819	Ranbp1	3.9669	Olfm2	2.6017	Satb2	5.2964	Tmbim6	2.749
Tceb1	3.1755	Cox16	2.5737	Adgra3	2.9356	Pcdha13	4.3811	Maml3	3.9662	Rhobtb2	2.6014	Psd3	5.2946	Ift57	2.7421
Ip6k1	3.1691	Dytn	2.5669	Orc1	2.9352	Tmco4	4.3781	Grasp	3.9651	Frat1	2.6	Btbd18	5.281	Mt1a	2.7409
C16orf45	3.1677	Asb3	2.5625	Tubgcp4	2.9332	Pcdha12	4.3722	Celf2	3.9643	Ube2b	2.5993	B9d1	5.2705	Asb8	2.7382
Cadm4	3.1676	Foxo6	2.5592	Ube2d3	2.9312	Pcdha11	4.3691	Nek4	3.9606	Guca1b	2.5965	Fam216a	5.2684	Stim1	2.7377
Amigo3	3.1653	Hmgb4	2.5504	Ganc	2.9275	Pcdha9	4.366	Tipin	3.9543	Ttc8	2.5944	Coq10b	5.2657	Znf704	2.7358
Kbtbd12	3.1609	Snai2	2.5405	Fgfr1	2.9261	Pcdha10	4.3659	Lin28b	3.9488	Rogdi	2.594	Zscan2	5.2422	Ubap1	2.7343
Fmnl3	3.1573	Ptbp3	2.5395	Oprl1	2.9223	Znf101	4.3638	Gtf2ird1	3.9457	Sfmbt1	2.5939	Gpm6a	5.2357	Thap8	2.7248
Pcmt1	3.1571	Znf611	2.5368	C3orf84	2.9203	Pcdha8	4.3607	Nox4	3.941	Cdc26	2.5915	Ube2q2l	5.2283	Znf512b	2.7235
Lats1	3.1568	Or52k1	2.5331	Tmem50a	2.9197	Cilp2	4.3584	Rnf123	3.9395	Baiap2	2.5913	Srebf1	5.2214	Ppp2r2b	2.7224
Cacna2d1	3.1565	Cshl1	2.5325	Ctdsp2	2.9173	Rgs17	4.3563	Mad1l1	3.9384	Ppl	2.5904	Hspe1	5.1947	Tepsin	2.7195
Wdr12	3.1563	Jpt2	2.5319	Lrrc59	2.9118	Pcdha7	4.3545	Gltp	3.9351	Frat2	2.5895	Gid4	5.1944	Pramef2	2.7189
Nup43	3.1478	Ctxn3	2.527	Minar1	2.9022	Tmem108	4.342	Sfmbt1	3.9343	Itih4	2.5887	Dnaja3	5.1743	Cept1	2.7136
Kat2b	3.1464	Or4c3	2.5269	Uncx	2.9015	Catsper1	4.3411	Prmt6	3.9284	Tcaim	2.5868	Arl3	5.1728	Chadl	2.7085
C2orf82	3.1453	Nt5c1b	2.5242	Mrpl27	2.8999	Dnajc4	4.3407	Zbtb45	3.9279	Krt222	2.5851	Tkt	5.1697	Flrt1	2.7077
Coq10a	3.1437	Htr1b	2.5236	Or6s1	2.893	Tet2	4.3378	Gpx1	3.924	Spock2	2.5834	Zeb2	5.1569	Dpep1	2.7069
Hyal2	3.1316	Znf266	2.5215	Yod1	2.8874	Cd40	4.3376	Znf396	3.9213	Prkab1	2.5819	Stab1	5.1519	Slc27a2	2.7062
Metrn	3.1266	Myl4	2.5203	Mustn1	2.8847	Tmed6	4.3376	Tal1	3.9194	Cdo1	2.5808	Dfna5	5.1486	Styx	2.7056
Camkmt	3.1257	C1orf74	2.52	Txnl4b	2.8788	Sclt1	4.3348	Jag1	3.9158	Zfp91	2.5801	Drd2	5.146	Cpt1c	2.7043
Milr1	3.123	Tcn1	2.5195	Usp7	2.8781	Tmem219	4.3341	Atp5b	3.9136	Sh2d3a	2.5777	Fancl	5.1397	Gnb4	2.7041
Znf251	3.1188	Lrrc47	2.5189	Bend4	2.8755	Mpp6	4.3329	Trmt10c	3.9117	Piwil2	2.5766	Reep2	5.1317	Vill	2.6983
Ginm1	3.112	Ptprm	2.5186	Styx	2.8743	Ciao1	4.3321	Mef2c	3.9083	Ndufs7	2.5747	Hirip3	5.1198	Plce1	2.6983
Kpna4	3.1109	Gfus	2.5137	Chrng	2.8732	Pcdha6	4.3294	Trim28	3.9013	Eif2ak4	2.5713	Xrcc3	5.1193	Ly6g6c	2.6981
Lhx6	3.1039	Rps19bp1	2.511	Dnlz	2.8671	Sumo2	4.3275	Med19	3.8952	Doc2a	2.5703	Rbms3	5.1048	Cbx5	2.6972
Rgs9	3.0959	Snapc2	2.5082	Stab1	2.8638	Snx8	4.3221	Clp1	3.8941	Dipk1b	2.5664	Mmp16	5.0972	Pfdn1	2.6966
Cebpa	3.0927	Traf7	2.5079	Gbx1	2.8629	Diras1	4.322	Ctsf	3.8893	Eef1a1	2.5652	Atpaf2	5.0943	Vps13a	2.6947
Nkx2-4	3.0909	Syce3	2.5072	Sez6l	2.8579	Ptdss1	4.3197	Pptc7	3.8847	C1orf127	2.5618	Furin	5.0907	Atp5f1e	2.6907
Neurod6	3.0906	Eno2	2.5024	Dnm1	2.8566	Arfgap3	4.3184	C7orf72	3.88	Helz2	2.5594	Asap1	5.0865	Tulp4	2.6895
Pan2	3.0863	Mnat1	2.5009	Golga6l2	2.8563	Znf197	4.3001	Loc388849	3.8796	Tlcd3b	2.5589	St3gal3	5.0719	Kcne4	2.687
Cnpy2	3.0862	Iapp	2.5004	Sec61a1	2.8558	Pcdha5	4.2998	Vrk2	3.8765	Tmem219	2.5561	Msra	5.0653	Spata33	2.6864
Or5t1	3.0859	Vn1r5	2.4975	Gata4	2.8548	Atp13a1	4.2968	Otx2	3.8746	Dazap1	2.5545	Mars2	5.0632	Mst1	2.682
Katna1	3.0822	Dspp	2.4973	Gcat	2.8534	Gosr1	4.2942	Slc39a13	3.871	Cplx4	2.5535	Pla2g15	5.0623	Bach1	2.6794
Btbd2	3.0798	Fbxo48	2.4922	Ramac	2.849	Pbk	4.294	Myt1l	3.8655	Ckap4	2.5497	Lrrc4	5.0472	Farp2	2.6772
Rps6ka5	3.079	Pabpc1	2.4913	Rhce	2.8447	Syt12	4.2934	Map2k1	3.8639	Egr1	2.5454	Thoc7	5.0356	Morn2	2.676
Cadm2	3.0779	Meis2	2.4884	Rac1	2.8444	Tbc1d21	4.2899	Ano4	3.8606	Dpysl2	2.5431	Bag4	5.0198	Cd180	2.6753
Cs	3.076	Smad3	2.487	Pdcd6	2.8343	Cog8	4.2811	Itgb6	3.8577	Gnrh1	2.5408	Cxxc5	5.0127	Nckipsd	2.6751
Adgrb2	3.074	Znf385b	2.4859	Wipi2	2.8325	Ncam1	4.278	Pbrm1	3.8511	Myh9	2.5386	Arl2	5.0016	Slc46a1	2.6729
Prrx2	3.0647	Cblif	2.4859	Scamp1	2.8291	Vac14	4.2732	Kif15	3.8437	Vps16	2.5308	Jrk	4.9969	Fhl2	2.6675
Trib1	3.0609	Adgrb3	2.4849	Mib1	2.8272	Pclo	4.2662	Chmp2a	3.8436	Znf257	2.5275	Prss35	4.9955	Ccdc92	2.6663
Gnat1	3.0608	Ly75-Cd302	2.4844	Glt8d1	2.8263	Reep2	4.2636	Psmc3	3.8403	Zbed8	2.5242	Clip1	4.9934	Ndufv2	2.662
Lrp11	3.0481	Znf80	2.483	Znf592	2.8207	Pard6a	4.2636	Tmem161b	3.8396	Rtl6	2.5224	Ppp1cc	4.9911	Adamts16	2.6612
Fam160a1	3.0471	Adarb2	2.4829	Snapc4	2.8185	Naa40	4.262	Folh1	3.8361	Rnf19a	2.522	Mob4	4.9659	Parl	2.6605
Mecom	3.0459	Bnipl	2.4773	Arsi	2.8145	Csf3	4.2606	Ube2m	3.8291	Ubn1	2.522	Nmral1	4.9536	Klf9	2.6564
Dag1	3.0438	Mrgprd	2.4732	Amtn	2.8131	Znf365	4.2605	Cttnbp2	3.8268	Sncaip	2.519	Clp1	4.952	Adam28	2.6547
Qrich1	3.0431	Nabp2	2.4714	Golga6l19	2.8096	Loc100287036	4.2598	Znf423	3.823	Ndufs3	2.5188	Stat6	4.9441	Ndrg3	2.6527
Ankrd52	3.0429	Rfpl1	2.4673	Aagab	2.8096	Enkd1	4.2573	Spcs1	3.8136	Kif1b	2.5155	Snx8	4.9425	Gnpnat1	2.6479
Tcf12	3.0411	Mettl8	2.4657	Sdha	2.8045	Rtn4rl1	4.2543	Ptges3	3.813	Mrps10	2.5075	Pbrm1	4.9421	Psmc6	2.64
Il23a	3.0387	Utp25	2.4589	Gnl3	2.8008	Pcdhac1	4.2537	Retnlb	3.8091	Znf208	2.5037	Trps1	4.9273	Ret	2.6305
Stat2	3.0313	Ak5	2.4575	Mmd2	2.8002	Alg3	4.2415	Esr2	3.8052	Cntf	2.5037	Gmip	4.9243	Bnip3	2.6255
Tmx2	3.0298	Luzp2	2.45	Tmem161b	2.7996	Sh3rf2	4.2363	Ppp6c	3.804	Snrnp27	2.5023	Med19	4.9238	Lamtor5	2.6254
Peli1	3.0275	Tmem67	2.4499	Pbrm1	2.7989	Etv5	4.2358	Tmem61	3.8007	Slit2	2.4984	Arhgap1	4.9198	Loc101927572	2.6217
Tmem70	3.0274	Tac4	2.4494	H3c15	2.7934	Acd	4.2355	Znf547	3.7944	Akr1b1	2.4969	Aldoa	4.9092	Cd36	2.6207
Znf490	3.0256	Robo2	2.4477	H2ac19	2.7934	C4orf33	4.2349	Lamb2	3.7931	Nudt22	2.4949	Drg2	4.906	Tex47	2.6188
Mocs2	3.025	Csh1	2.4473	H3c14	2.7934	Plch1	4.2292	Bend4	3.793	Rwdd2b	2.4911	Dnajc11	4.8983	Tcf4	2.6174
Znf517	3.0198	Lima1	2.4445	H2ac18	2.7934	Pcdhb1	4.2213	Med24	3.7838	Mto1	2.4898	Gsx2	4.8982	Tsen15	2.6167
2025-03-05	3.0139	Mmp21	2.4382	Atg10	2.7926	Trpt1	4.2164	Glt8d1	3.7838	Dkk1	2.4839	Hmox2	4.8949	Uckl1	2.6138
Arid5b	2.9993	Hat1	2.4364	Rnd1	2.7919	Kremen2	4.215	Wipi1	3.7723	Smco4	2.4756	Tom1l2	4.8937	Slc26a1	2.6118
Myh13	2.9982	Mrpl10	2.4364	Slc38a10	2.7907	Pcdha4	4.2093	Pdcd11	3.7672	Cdc42ep1	2.4748	Ptprf	4.8936	Rere	2.6093
Ppp1r16a	2.9967	H4c1	2.4356	H4c8	2.7898	Kcnj15	4.2066	Gnl3	3.7624	Slco2a1	2.4742	Rbm26	4.8936	Cd47	2.6093
Capza2	2.9963	Mllt11	2.4323	Myo3b	2.7896	Ddx52	4.2052	Tmem200a	3.756	Gata2	2.4742	Gnl3	4.8935	Pla2g2d	2.609
Loc101060256	2.9944	Smarcd2	2.4323	Fdft1	2.788	Znf660	4.203	Cdh9	3.7542	Wdr83	2.4724	Immp2l	4.892	P2ry14	2.6069
Mri1	2.9944	Rnf133	2.4319	Dhodh	2.787	Fads3	4.203	Cops4	3.7522	Smarce1	2.4716	Tctn1	4.8873	Sapcd1	2.6061
Zfpm2	2.9907	N4bp2l1	2.43	Gatb	2.7855	Rbfox1	4.2021	Prr16	3.7459	Iqck	2.4709	Nudt1	4.8865	Cst9l	2.6029
Rpa3	2.9896	Dennd1a	2.4284	Spcs1	2.784	Cox8a	4.1991	Klf7	3.7373	Ldhc	2.469	Arl14ep	4.8853	Muc15	2.6024
Olfm4	2.9879	Gabpb2	2.4278	Lamb2	2.7826	Psmb10	4.1976	Fcf1	3.7366	Susd2	2.4653	Glt8d1	4.8741	Adrm1	2.5994
Fam172a	2.9813	Znf496	2.4274	Helz-As1	2.78	Ddn	4.1973	Dennd1b	3.7316	Fam218bp	2.4635	Lrrc48	4.87	Ctrl	2.5975
Tepp	2.9805	Hic1	2.427	Actn2	2.778	Yjefn3	4.1967	Dgcr8	3.7307	Knop1	2.4605	Cul9	4.8612	Gabra2	2.5964
Fbxl16	2.9781	Uros	2.4248	Map3k6	2.7764	Hspa9	4.1962	Trim23	3.7283	Minar2	2.4591	Sema6d	4.8495	Prelid3b	2.5961
Myo7a	2.9778	Eloc	2.4242	Ackr1	2.7747	Mapk1	4.1935	Crb1	3.7257	Kiz	2.4591	B3gat1	4.8471	Pa2g4	2.5924
Naa11	2.9746	Rcsd1	2.4231	Tp53bp1	2.7742	Srpk2	4.1931	Kynu	3.7248	Usp7	2.4589	Tbc1d5	4.8359	Nrn1l	2.5908
Tm6sf2	2.9729	Rnf148	2.4231	Letmd1	2.7676	Tsnaxip1	4.1917	Dpt	3.7193	C1qtnf4	2.4585	Phf13	4.8323	Slco1b1	2.5902
Il19	2.9717	Ly75	2.4222	Thbd	2.7652	Etf1	4.1914	Msantd1	3.7172	Vwf	2.4574	Nek4	4.8263	Edc4	2.5858
C3orf62	2.9714	Dlx6	2.4212	Rfc5	2.7644	Mapk6	4.1833	Ppwd1	3.7172	Phrf1	2.4536	Lsm1	4.8258	Clip3	2.585
Dhh	2.9669	Timm44	2.4169	Hmga1	2.7604	Nip7	4.1779	Prg3	3.7163	Fcrl3	2.453	Pcnxl3	4.825	Sult2b1	2.584
Ca5a	2.962	Pdyn	2.4151	Cgb5	2.7585	Pbxip1	4.1762	Fam120a	3.7103	Pak4	2.4523	Med30	4.8208	Psme4	2.5829
Prpf40b	2.9614	Tax1bp3	2.4143	Htr6	2.7554	Ccdc87	4.1739	Fancl	3.7096	Vps45	2.448	Anks1b	4.8203	Tspoap1	2.5777
Trim59	2.9573	Dyrk1a	2.4114	Ciz1	2.754	Asphd1	4.1732	Actn3	3.7084	Cdkn2aipnl	2.4477	Nt5dc2	4.8182	Prb1	2.5752
Catsper4	2.9567	Nebl	2.4111	Shox2	2.7496	Pcdha3	4.1691	Serpinc1	3.7043	Ino80e	2.4465	C11orf31	4.8181	Usp20	2.5731
Rbm33	2.9562	H3c1	2.4107	Psmc6	2.7491	Zkscan7	4.1683	Nos1ap	3.6929	Fut2	2.4454	Pbx4	4.8151	Fryl	2.57
Dnm1	2.9529	Or4s1	2.4105	Otud7b	2.7475	Thap5	4.1681	Asxl3	3.6899	Vars2	2.4452	Ireb2	4.8133	Pskh1	2.5691
Swi5	2.9527	Zhx3	2.4103	Gpc6	2.7435	Spats2l	4.168	Zbtb34	3.6882	Cenps	2.4437	Cdip1	4.8118	Gorasp2	2.5676
Or8k1	2.9521	Gimap5	2.4094	Nbl1	2.7428	Plxna4	4.163	Dcdc5	3.6863	Lmntd2	2.4409	Kcnd3	4.8108	Tubb1	2.5664
Msl2	2.9516	Ppil4	2.4085	Ccdc122	2.7428	Ywhae	4.1625	Gabra1	3.6835	Tpk1	2.4408	Mrps30	4.7957	Ndufa10	2.5659
Marc1	2.9476	Lrrc23	2.4074	Casp7	2.742	Neurl3	4.1624	Mex3c	3.6808	Dnajc4	2.4405	Ypel4	4.7934	Ngef	2.5648
Cracr2b	2.9474	Usp4	2.4068	Lrrc74a	2.7418	Nudt1	4.1622	Shank2	3.6806	Cenps-Cort	2.4401	Jam3	4.7822	Camk2b	2.5644
Jph3	2.942	Nmi	2.4063	Rhpn1	2.7415	Thop1	4.15	Man1a2	3.6786	Nyap2	2.4385	Pcbp2	4.7805	Chmp1a	2.5638
Gpt	2.9342	Znf699	2.4044	Hap1	2.741	Cenpt	4.1458	Bsnd	3.6779	Tjp2	2.4384	Opcml	4.7797	Chgb	2.5621
Trpc6	2.9336	Prr16	2.4037	Gpr160	2.7387	Zcchc7	4.143	Rabepk	3.6714	Tmem140	2.4349	Nab2	4.7744	Grm3	2.5604
Kiaa1614	2.9315	Znf69	2.4033	Cd300lb	2.7385	Kctd13	4.1414	Slc29a3	3.6702	Pigq	2.4347	Wdr82	4.7743	Cystm1	2.5596
Chmp4b	2.9256	Ncf1	2.3981	Pax6	2.7335	Tmem151a	4.1413	C16orf45	3.6701	Tmem130	2.4333	Pcdha1	4.7706	Lrfn2	2.5553
Pou3f2	2.9238	Leng9	2.3974	Fam110d	2.7294	Prkag1	4.1378	C15orf59	3.6682	Mxd1	2.43	Kif21a	4.7634	Zc3h7b	2.5536
Zbtb42	2.9236	Ddx27	2.3969	Pfkfb2	2.7253	Pcdha2	4.136	Ddx6	3.6673	Hoxd10	2.4291	Pcdha2	4.7577	L3mbtl2	2.5519
Apof	2.9236	Stx3	2.3969	Ip6k2	2.7234	Asic2	4.1323	Zscan30	3.667	Piwil4	2.4264	Atp2b2	4.7558	Dapk3	2.5485
C19orf53	2.9229	Kat7	2.3942	Lrrc8d	2.7231	Wipf3	4.1303	Mtch2	3.6666	Sgcb	2.4206	Zbed4	4.7534	Pdia5	2.5464
Nfkb1	2.9226	Csh2	2.3932	Jarid2	2.7192	Taok2	4.1262	Foxp2	3.6604	Or2y1	2.4188	Loc101927245	4.7523	Prpf39	2.5456
Znf606	2.9187	Slc25a12	2.3928	Peli1	2.7161	Lcat	4.121	Slc30a9	3.6556	Fcrl2	2.4185	Rwdd2a	4.7506	Klhl5	2.5405
Maml3	2.9022	Gramd1a	2.3908	Ttll11	2.714	Josd2	4.1172	Mmrn1	3.6554	Kif20a	2.4184	Trmt61a	4.7499	Arhgef16	2.5313
Mfsd3	2.896	Ftsj3	2.3875	Mtmr11	2.7092	Prkd1	4.1147	Bad	3.6481	Smim22	2.4183	Sorcs3	4.7399	Nat2	2.5297
U2af1	2.894	Cpvl	2.3842	Csrnp2	2.7091	Pcdha1	4.1115	Ctnna2	3.6466	Cpb2	2.4179	Pcdha3	4.7369	Tmcc2	2.5291
Fbxo39	2.8899	F11	2.3839	Itih1	2.7078	Plcl1	4.109	Snx29	3.635	Rab40c	2.4172	Mapk7	4.7359	Nutf2	2.5285
Dnajb8	2.8878	Pramef2	2.3829	Htra1	2.7062	Gabra2	4.1056	Dag1	3.6312	Ldlrad3	2.4161	Ppm1m	4.7346	Tmem38a	2.5284
Mau2	2.8841	Gh1	2.3826	Foxp1	2.702	Zfyve21	4.1013	Slc43a3	3.6234	Naxd	2.416	Cluh	4.7345	Kmt5a	2.5283
Dfna5	2.8812	Map1lc3b	2.382	Acp6	2.6987	Zmynd11	4.1006	Ptch1	3.6214	Cdkl3	2.4146	Grap	4.7286	Prmt1	2.5277
Wdpcp	2.878	Castor2	2.3807	Vps13c	2.6987	Mchr1	4.096	Ssrp1	3.6213	Agbl3	2.4135	Spcs1	4.7259	Mmp27	2.5274
Tmbim6	2.877	Orc5	2.3805	Sf3b4	2.6984	Alms1	4.0959	Elavl2	3.6162	Plekho1	2.4131	Map1a	4.709	Ccm2l	2.5249
Six6	2.875	Zbtb1	2.3778	Nt5dc2	2.6979	Mctp1	4.0953	Pcdh17	3.6154	Myo1e	2.4075	Caln1	4.7042	Lcat	2.5249
C14orf39	2.8729	Ccdc83	2.3768	Zscan2	2.6951	Thap11	4.0938	C1qtnf7	3.6128	Stag3	2.4071	Pcdha4	4.7015	Elmo2	2.5196
Med19	2.8701	C1orf185	2.3734	Clca1	2.6907	Mapk10	4.0896	Tmem163	3.5931	Acvrl1	2.4062	Sept4	4.6951	Rffl	2.5169
Samhd1	2.8696	Gtf3c4	2.3733	Arl17a	2.6897	Rims1	4.088	Itih1	3.5874	Adamtsl5	2.4051	Ddx56	4.6922	Znf33b	2.5129
Il23r	2.8683	Psmc5	2.3688	Usp4	2.6896	Golga6l1	4.0828	Cdh18	3.5808	Glrx5	2.4034	Ctnnd1	4.6922	Dusp26	2.5127
Hmg20a	2.8673	Cdc42ep5	2.3661	Slc9b1	2.6887	Iqch	4.0785	Ypel4	3.5796	Kif23	2.4022	Zdhhc5	4.6918	Znf639	2.5121
Sirpd	2.8671	Skil	2.366	Chrnd	2.684	Plcb3	4.0774	Tcta	3.5785	Pard3	2.4016	Sgcd	4.6906	Tmem205	2.5107
Mef2bnb-Mef2b	2.8663	Gh2	2.3659	Serpinb6	2.6801	Pkmyt1	4.0768	Unc79	3.5778	Myh10	2.4007	Ncapd3	4.6895	Cabin1	2.5084
Rsrc1	2.8651	Or4x2	2.363	Nek4	2.6782	Nt5c	4.0756	Dusp13	3.565	Dennd1a	2.4007	Gdpd3	4.6815	Cntnap4	2.5069
Fam84b	2.8623	Hnrnpcl1	2.3629	Tmem121b	2.677	Paqr4	4.0751	Oprd1	3.5639	Cep78	2.4	Smim2	4.6699	Efl1	2.5062
Slc25a15	2.8604	Scrn2	2.3577	Sv2a	2.6769	Scrn1	4.0672	Samd8	3.5618	Lrrc66	2.3959	Me1	4.6684	Mcrs1	2.5054
Znf791	2.859	Tmem39a	2.3572	Hla-G	2.6754	Magoh	4.0639	Stmn1	3.5612	Ulbp2	2.3954	Pcdh7	4.6665	Aga-Dt	2.5028
Recql4	2.859	Vangl2	2.3566	Prr34	2.673	Ankrd40	4.0628	Trmt2a	3.5508	Ckmt1b	2.395	Pclo	4.6632	Psmb10	2.5019
Wdr75	2.8565	Or4b1	2.3545	Rasgrp1	2.6714	Lrrc59	4.0568	Ltbp3	3.5441	Cgas	2.3948	Clcn3	4.6624	Pde2a	2.5005
Arih2os	2.8558	Tnnt1	2.3541	C2cd4a	2.6702	Bnc1	4.0567	Uhrf1	3.5424	Ubl5	2.3932	Znf536	4.6523	Or56a1	2.4993
Slamf9	2.8557	Lrat	2.3536	Slc39a6	2.6698	Cpd	4.0478	Znf395	3.5415	Cabin1	2.392	Vwa3a	4.6416	Gas2	2.4941
Rnf123	2.8525	Sertad3	2.3519	Nicn1	2.6695	Dnajb9	4.0467	Sema5b	3.5383	Krt36	2.3915	Snx19	4.6399	Mpig6b	2.4941
Arc	2.8509	Ctc1	2.3516	Scg3	2.6688	Ppp1r14b	4.0459	Usp4	3.5355	Epm2aip1	2.39	Ckb	4.6255	Gype	2.4938
Cacng1	2.8499	Drd2	2.3482	C15orf61	2.6687	Pmvk	4.0437	Fahd2b	3.5318	Herc5	2.3898	Abcd2	4.6251	Ranbp10	2.4907
Neil1	2.848	Cox6c	2.3472	Epha7	2.6669	Hax1	4.0437	P2rx3	3.5314	Cd5l	2.3842	Smim4	4.6242	Vac14	2.4894
Mef2b	2.8458	Aurkb	2.346	Sp110	2.666	Cnih2	4.0433	Bche	3.5304	Ndufa7	2.3838	Esrp2	4.6238	Nudt12	2.4858
Bloc1s2	2.844	Srarp	2.3439	C15orf40	2.6651	Kcnk4	4.0428	Kif2a	3.5272	Lbx1	2.3834	Ptk2b	4.6237	Fabp5	2.4852
Pitpnc1	2.8376	Ifnl1	2.3438	Celsr3	2.6646	Ccdc25	4.0408	Fbxl5	3.5266	Pvrig	2.3795	C1orf54	4.6232	Psmd9	2.4835
Adamts15	2.835	C5	2.3432	Pnrc1	2.6638	Gmip	4.0381	Ptpmt1	3.5265	Fgf11	2.3765	Emb	4.623	Ccdc181	2.4831
Kmt2d	2.831	Dgat2	2.3425	Chrnb2	2.6619	Gng7	4.0379	Otoa	3.5239	Sfta2	2.363	Pdzd9	4.6202	Trappc4	2.4828
Chrm3	2.8298	H1-1	2.3424	Ccne1	2.6609	Boll	4.0368	Cdc42bpa	3.5233	Cdc14a	2.3629	Slc12a4	4.6071	Prickle1	2.4824
Hapln4	2.8234	Ctns	2.3406	Zfp91	2.6604	Vax1	4.0368	Actr5	3.5167	Mettl26	2.3623	Ptgis	4.6063	Cep19	2.4799
Mfap2	2.823	C7	2.3406	Cmklr2	2.6596	Slc44a2	4.0333	Akr7a2	3.514	Znf852	2.3604	Lcat	4.5899	Camkk1	2.4799
Lsg1	2.8218	Znf440	2.3371	Mettl5	2.6591	Med24	4.0327	Zdhhc5	3.5132	Smpd2	2.3561	Actl6b	4.5863	Daglb	2.4794
Golga6d	2.8216	Naga	2.3354	Ralyl	2.6574	Sltm	4.031	Dcaf4l1	3.5059	Thnsl2	2.356	Efna5	4.5828	Rps25	2.4749
Man2b1	2.8135	Bicd1	2.3349	Or5b2	2.6571	Hspd1	4.0294	Itih3	3.5035	Noto	2.3549	Ftsj2	4.5788	Cldnd1	2.4748
Slc25a20	2.8133	Pdia6	2.3333	Ppp1r3b	2.6571	Ncan	4.0293	Dnajc12	3.503	Slu7	2.3536	Rpel1	4.5715	Efna5	2.4729
Smap1	2.8119	Plekhg1	2.3291	Kcnk7	2.6529	Ranbp10	4.0288	Celf1	3.5006	Wtap	2.3523	Ik	4.5691	Wwc1	2.4704
Polg2	2.7967	Fam117a	2.3266	Tram1l1	2.6523	Dhh	4.0272	Dis3l	3.4977	Itga9	2.3482	Batf2	4.5687	Tsnaxip1	2.4691
Akap6	2.7964	Cep192	2.3225	Fhip1a	2.6505	Msh3	4.0257	Sepp1	3.4958	Septin12	2.3475	Pcdha5	4.5613	C9orf92	2.4689
Uba7	2.7962	Naa50	2.317	Sec62	2.6475	Ndufaf7	4.0254	Smim4	3.4943	Ly6g6d	2.3466	Ccdc92	4.5592	Kcnc3	2.4684
Bdnf	2.7955	Rpl39l	2.313	Theg5	2.6457	Ufsp1	4.0247	Mpp6	3.4924	Zbtb24	2.3455	Fhit	4.5588	Septin2	2.4659
Crocc	2.7924	Rasgrf1	2.3125	Cox5a	2.6453	Dagla	4.0173	Galnt2	3.4904	Fermt3	2.3454	Mdga2	4.5581	Rock2	2.4658
Tbx20	2.7894	Znf439	2.3109	Vsig2	2.6453	Snrnp200	4.0156	2025-03-10	3.4865	Cdc23	2.345	Clu	4.5568	Wnt9b	2.4655
C11orf30	2.7876	Ccdc27	2.3102	Fut9	2.6439	Wac	4.0126	Rtn1	3.4839	Rps28	2.3439	Ndufa2	4.5566	Rnf130	2.4645
Tmie	2.7861	Ptpn11	2.31	Crip3	2.6439	Rbks	4.0114	Asic2	3.473	Kiaa1217	2.3431	Rc3h1	4.555	Mustn1	2.4611
Ulk4	2.7823	Mef2b	2.3043	Csk	2.643	Mmd	4.0079	Smyd3	3.4692	Dstyk	2.3429	Dcp1a	4.5542	Rab3d	2.4591
Slc16a11	2.7761	Rap1gap2	2.3013	Lsm1	2.6405	Slc12a4	4.0079	Nt5dc2	3.4682	Rassf7	2.3424	Psmb10	4.5522	Or2a7	2.4575
Zmynd10	2.7761	Dsc2	2.2982	Tmem184b	2.6401	Pcdhb5	4.0075	Akt3	3.4678	Itpr3	2.3405	Npas3	4.5499	Slc39a12	2.455
Cxxc4	2.7716	Hhipl2	2.2978	Agap11	2.6399	Pcdhb6	4.0071	Ehbp1l1	3.4675	Slc25a51	2.3398	Spata19	4.5496	Slc37a4	2.4543
Celsr2	2.7709	Psme4	2.2955	Pabir1	2.6396	Rab1b	4.007	Cd3d	3.4598	Hras	2.3387	Znf664	4.549	Slirp	2.4534
Ano10	2.7703	Mast3	2.2951	Mxra7	2.6369	Fam135b	4.0065	Fes	3.4596	Taok2	2.3378	Rbks	4.5483	Mlh3	2.4528
Nkx2-2	2.7676	Ctdp1	2.2908	Ccdc127	2.6362	Ttbk2	4.0059	Ccdc152	3.4545	Nhlrc4	2.3371	Mpp6	4.547	Slc12a4	2.4505
Rhoa	2.7653	Clmn	2.2907	Pip5k1b	2.6328	Atp11b	4.0057	Eri1	3.4478	C14orf178	2.337	Nmd3	4.5381	Iqck	2.4476
Prkar2a	2.7651	Csnk2a3	2.2899	Qrich1	2.6322	Rbm4b	4.0055	C3orf70	3.4476	Loc101059906	2.3367	Mamstr	4.5344	Myoz2	2.4473
Ube2j1	2.762	Patl1	2.2899	Bag4	2.6321	Bloc1s2	4.0021	Tango2	3.4423	Ervfrd-1	2.336	Creb3l1	4.5275	Clic1	2.4466
Nop14	2.7603	Ms4a18	2.2897	Mrgprx3	2.6261	Arid5a	3.9985	Pcnp	3.4413	Arhgef4	2.3358	Thrb	4.5274	Klhl28	2.4419
Or2b11	2.7601	Prdm13	2.2885	Smim4	2.6246	Armc7	3.9981	Setd5	3.4385	Rplp1	2.3321	Slco6a1	4.5268	Spata25	2.4411
C22orf39	2.7593	Gkap1	2.2881	Htr3e	2.6209	Ilf3	3.99	Zbtb25	3.4357	Or10g7	2.3307	Alg12	4.524	Itih4	2.4407
Tram1l1	2.7593	Ano6	2.2865	Ppp1r12a	2.62	Pdf	3.9884	Csf3	3.4353	Guca1a	2.3269	Prkd3	4.52	Ccdc159	2.439
Prr34	2.7582	H1-2	2.2863	Qars1	2.6187	Ccs	3.9848	Cdk14	3.4335	Ank3	2.3263	Rnf38	4.5186	Soga1	2.4389
Cacna1d	2.7577	Cdc42se1	2.2847	Alkal1	2.6178	Sp8	3.9833	Rtp2	3.432	Ttc32	2.3263	Atp13a1	4.5171	Sth	2.4335
Zc3h8	2.7552	Ajuba	2.2795	Kdm7a	2.6167	Chst1	3.9827	Ipo11	3.4268	Phlda1	2.3243	Atg2a	4.5155	Eif2b2	2.4334
Sp3	2.7541	Gpr75	2.2782	Disp2	2.6162	Mob4	3.982	Ccdc93	3.4257	Rrbp1	2.3229	C16orf52	4.511	Slc25a22	2.4325
Cldn5	2.7535	H4c2	2.274	Zscan29	2.6154	Cul9	3.9813	Tcaim	3.4241	C7	2.3227	Traf3ip2	4.5059	Nck2	2.4324
Ly96	2.7533	Slc17a2	2.2717	Lrif1	2.6124	Sema3g	3.9784	Zfhx4	3.4178	Gtf2h4	2.3207	Fut2	4.5034	Prpf40b	2.4287
Atrnl1	2.7518	Slc1a1	2.27	Gstz1	2.6111	Hspe1-Mob4	3.9661	Fam160b1	3.4163	Sp140	2.3199	Dnph1	4.5016	Vwa7	2.4275
C9orf106	2.7484	Chad	2.2696	Stoml1	2.6088	Tpp2	3.9643	Asap1	3.4121	Loc101929256	2.3145	C19orf35	4.4987	Myo6	2.4234
Kncn	2.748	Or4c6	2.2679	Ppia	2.607	Sf3b2	3.9639	Herc4	3.4105	Tnrc6a	2.3133	Oaz1	4.4987	Mylk2	2.4229
Tekt1	2.7475	Ache	2.2649	Cep131	2.6066	Prkca	3.9627	Map9	3.4086	Pou6f2	2.3127	Tmco6	4.4983	Phrf1	2.4214
Gpx1	2.7461	Usp50	2.2615	Gabrr1	2.6058	Tm6sf2	3.9611	Paqr7	3.4073	Tardbp	2.3114	Glg1	4.498	Pi16	2.4195
Stmn3	2.7455	Acp3	2.2604	Kcnh5	2.6057	Msi1	3.9521	Ankrd36b	3.4064	Slc24a2	2.3105	Zmat2	4.4951	Jarid2	2.418
Lrrc14	2.7455	Mbnl1	2.2599	Tesk2	2.6033	Adrm1	3.9512	Cenpk	3.4048	Gfra3	2.31	Pcdha6	4.4941	Rassf7	2.418
Slc17a7	2.7447	Znfx1	2.2565	Dcaf4l1	2.6029	Mrpl33	3.9493	Mrps33	3.4007	Snw1	2.3091	Shisa8	4.4939	Rnf7	2.4177
Mtfr1	2.7433	Prmt5	2.2558	Smim2	2.6021	Lman2l	3.9455	Pde4b	3.398	Ly6g6c	2.3081	Fam114a2	4.4908	Cenpt	2.4164
Ankrd28	2.7419	Trmt1	2.2553	Cacnb3	2.6004	Ndufa13	3.9404	Larp6	3.3949	Srebf1	2.3053	Ttc12	4.4878	Rrp15	2.4163
Celf4	2.7401	Ggtlc2	2.2542	Golga2	2.5993	Pcdhb16	3.9382	Snx16	3.3941	Stk32a	2.3049	Plcb2	4.4849	Zswim1	2.4157
Nlrp3	2.7377	Csmd2	2.2537	Sdk1	2.5983	Tnr	3.9326	Zbtb37	3.3928	S100a7l2	2.3046	Pde4b	4.484	Or5k2	2.4132
Slc9a9	2.7376	Hps4	2.2533	Tom1l2	2.5969	Nrxn3	3.9319	Tanc2	3.3914	Prpsap1	2.3041	Lrp1b	4.4818	Slc35c2	2.4111
C8a	2.736	Tial1	2.2531	Ddhd2	2.596	Ppp1r16b	3.9299	Fam212a	3.3877	Mov10l1	2.3006	Mapk15	4.4807	Gfod2	2.4106
Ngb	2.7286	Flj45513	2.2529	Fam126a	2.595	Macrod1	3.9294	Prkca	3.3842	Tnfrsf9	2.3	Ciart	4.4784	Hdlbp	2.4087
Trabd2a	2.7281	C10orf120	2.2529	Tmem50b	2.5945	C16orf72	3.9251	Utrn	3.3834	Lrrfip2	2.299	Dnd1	4.4783	Adam23	2.4072
Man2c1	2.7268	Arhgap24	2.2527	Pcsk2	2.5943	Sgta	3.9231	Tram2	3.3834	Wfikkn1	2.2975	Klc1	4.4771	Fkbp3	2.4068
Wdr24	2.7265	H2bc3	2.2523	Alpk3	2.5933	Otub1	3.9224	Slc35d1	3.3829	Chmp2b	2.2974	Nmb	4.4767	Znf569	2.4057
Dcc	2.7249	Fbxo31	2.2517	Tmem98	2.5931	Rin1	3.92	Tec	3.3794	Card6	2.2972	Dym	4.4735	Zc2hc1c	2.4055
Pcdh9	2.7232	Mecom	2.2512	Wsb2	2.5922	Cebpz	3.9124	Sox5	3.3775	Faim2	2.2951	Rptor	4.4691	Dstyk	2.4048
Lrrc24	2.7182	Trb	2.251	Prrt2	2.5913	Crip3	3.9088	Znf462	3.3772	Mamstr	2.2951	Wdr55	4.4675	Usp31	2.4046
Slc38a3	2.7158	Lrwd1	2.2497	Gnpnat1	2.5911	Slc32a1	3.9077	Ccser1	3.3741	Krtap9-7	2.2935	Mfap3	4.4664	Mt1e	2.4044
Etnppl	2.7141	Krtap19-8	2.2492	Pxdn	2.5903	Rhebl1	3.9075	Uri1	3.3733	Ptpra	2.2925	Fam49b	4.465	Brinp3	2.4043
Vps54	2.7097	Abi2	2.2488	Znf878	2.5895	Fam189a2	3.9052	Tox	3.3716	Prr35	2.2894	Arid5b	4.465	Chst12	2.4012
G2e3	2.7096	Polr2j	2.2483	Mucl3	2.589	Klc2	3.9008	Pax6	3.3708	Mas1	2.2892	C11orf85	4.4635	Msh5	2.4005
Ambra1	2.7079	Top1	2.2469	Or5b12	2.5889	Polr2h	3.8976	Lin54	3.3688	Tdrd3	2.2878	Nck1	4.4566	Zswim3	2.4
Golga2	2.7069	Abca13	2.2465	Zfyve9	2.5886	Ptgis	3.8934	Trappc13	3.3675	Castor3	2.287	Bhlhe41	4.454	Neurl2	2.3997
Icos	2.7058	Spsb2	2.2464	Lsg1	2.5878	Aspdh	3.8902	Prkcd	3.3627	Dpep3	2.2863	Gdnf	4.4534	Smpdl3b	2.3984
Fam195a	2.7047	Osbp	2.2439	Phgr1	2.5868	Gpn3	3.8892	Csmd3	3.3627	Far2	2.284	Tmem243	4.4528	Thap11	2.3964
Pkp4	2.7036	Or4x1	2.2418	Gria1	2.5867	Cdk10	3.8872	Camk2n2	3.3578	Ppa2	2.2837	Fam83h	4.4516	Zhx3	2.3959
Prss50	2.7031	Sipa1l2	2.2406	Bola1	2.5866	Fkbp14	3.886	Cadm2	3.3571	Anks3	2.2829	Nrxn3	4.4504	Postn	2.3946
Znf7	2.7021	Osbpl7	2.2391	Klc1	2.586	Tax1bp1	3.883	Ints5	3.3546	Bend3	2.2824	Bcl11a	4.4503	Acyp1	2.394
Purg	2.702	Lrrc46	2.2384	Utp23	2.5811	Fkbp2	3.8772	Wdr64	3.3534	S100a7	2.2801	Mark3	4.4402	Slc26a7	2.3931
Or5f1	2.7016	Pde3b	2.2363	Dusp6	2.581	Abcc3	3.8743	Bcl6	3.3469	Gak	2.2796	Cisd2	4.4387	Marveld1	2.3923
C17orf70	2.6995	Colq	2.2341	H2bc4	2.5774	Vwa5b2	3.8739	Cpne8	3.3432	Ypel3	2.2792	Cog8	4.4374	Kcne1	2.3921
Pih1d1	2.6978	Lctl	2.2314	Ube2q2p13	2.5758	Hyal2	3.8734	Psmb7	3.3424	Clstn2	2.2779	Emx1	4.4374	Bsn	2.3901
Loc100129924	2.6959	Znf812p	2.2312	Pus7	2.5751	Arntl	3.8717	Akap5	3.3414	Mtch2	2.2769	Abcb1	4.4354	Faap24	2.3881
Pard6g	2.6953	Ap4e1	2.2309	H2bc18	2.5733	Fndc5	3.8705	Pcdh18	3.3349	Fam20c	2.2756	Rilpl2	4.4323	Slc25a17	2.3867
Arih2	2.6928	Cdc27	2.2306	Zfp3	2.5711	Map1lc3a	3.8703	Znf502	3.3315	Pacrg	2.2729	Adgrb3	4.4316	Nek9	2.3864
Pxdn	2.6917	Usp5	2.2275	Maz	2.5709	Vegfb	3.8677	Rgs17	3.3305	Khdc1	2.2722	Loc100293704	4.4299	Ccny	2.3863
Ufl1	2.691	Usf3	2.2271	Amt	2.5698	Spata2l	3.8654	Sgtb	3.3298	Apol6	2.2715	Elavl4	4.4297	Fam186b	2.384
C12orf54	2.6909	Loc101928728	2.2269	Lhfpl2	2.5695	Nt5dc1	3.8636	Lbhd1	3.3278	Slirp	2.2697	Hars	4.4247	C16orf86	2.384
Aldh2	2.6907	Coq3	2.2261	Znf433	2.5675	Foxg1	3.8617	C20orf202	3.3271	Krtap9-6	2.2683	Pdf	4.4239	Gpr17	2.3837
Cdc45	2.6888	Alkbh4	2.2258	Tatdn1	2.5673	Fer1l5	3.8587	Calhm2	3.3241	Nxpe2	2.2676	Aph1a	4.4225	Osm	2.3824
Hps6	2.6881	Actg1	2.2238	Usp38	2.563	Dusp2	3.8587	Stk24	3.3232	Rcor3	2.2633	Tp53bp1	4.4211	Stip1	2.3811
Camkv	2.6878	Gatm	2.2196	Jmjd6	2.5615	Ghitm	3.8525	Tfap2b	3.3206	Cc2d2b	2.2633	Nos1	4.4068	Pidd1	2.3739
Kctd16	2.6876	Dnajb9	2.2194	Mipol1	2.5612	Fam53c	3.8508	Frem1	3.3177	Tubgcp4	2.2595	Sptssb	4.4045	Fam170a	2.3736
C8orf82	2.6859	Tmem33	2.2186	H4c14	2.5612	Zpbp2	3.8408	Ccdc71l	3.3161	Csnk2b	2.2584	Sp4	4.4038	Usp13	2.3721
Actr3b	2.685	Nacc1	2.2148	Cadm3	2.559	Ncoa5	3.8405	C4orf45	3.3155	Ly6g6f	2.2564	Pafah1b1	4.4033	Pigw	2.3713
Ufd1l	2.6845	Cept1	2.2062	Plpp5	2.5589	Spef1	3.8396	Gria1	3.3136	C17orf98	2.2539	Hars2	4.4023	Mapt	2.3709
Or8k5	2.6825	Gpt	2.2059	Tac1	2.5578	Cenpa	3.8366	Igip	3.3134	Nckap1l	2.2529	C17orf47	4.3982	Cend1	2.3694
Aldh16a1	2.68	Znf710	2.2046	Asb10	2.5567	Zmym1	3.8298	Usmg5	3.3128	Jarid2	2.2505	Hax1	4.3962	Kdm5a	2.3645
Mep1b	2.6784	Ptgs2	2.2019	Sec14l3	2.5551	Atg13	3.8287	Cpn1	3.3118	Dcun1d4	2.2496	Ckap5	4.3946	Blzf1	2.3611
Commd5	2.6783	Arid1a	2.2017	Sema4d	2.5545	Rabgap1l	3.8269	Csmd1	3.3118	Strc	2.2492	Pcdha7	4.3944	Ahnak	2.3587
Eif5b	2.6782	Cdca3	2.2011	Impdh2	2.5542	Pcdhb9	3.8266	Uba7	3.3104	Nop14	2.2491	Tmed4	4.3909	Top2a	2.3577
Rad51d	2.6778	Spata8	2.1987	Chst14	2.554	Tspan13	3.8211	Dagla	3.31	Hoxd9	2.2465	Mtmr4	4.3898	Ctsa	2.3545
Ttll11	2.6777	Rhbdf2	2.1983	Drg2	2.552	Znf804a	3.8189	Cfap58	3.3092	Terb2	2.2463	Zbtb7b	4.3897	Lmntd2	2.3527
Kcna6	2.6688	Acsf2	2.1973	Hla-F	2.5517	Qki	3.8176	Znf501	3.3085	Foxa1	2.2424	Zdhhc2	4.3875	Fam81a	2.3508
Atg13	2.6673	Anp32b	2.197	Znf584	2.5511	Hirip3	3.8149	Prss55	3.3059	Hacd1	2.2416	Rasip1	4.3865	Tmed10	2.3489
Nrcam	2.6672	Shc3	2.1964	Pcdh9	2.5504	Wdr55	3.8134	Trnau1ap	3.3053	Znf791	2.2407	Fgf21	4.381	Cdk1	2.3481
Dgkz	2.6663	H2ac4	2.1962	Trmt61a	2.55	Nrxn2	3.8121	Tmem123	3.3038	Znf518a	2.2401	Ube2d3	4.3805	Pla2g2f	2.3478
Met	2.6633	Arfgef2	2.1958	Fndc7	2.5477	Foxo6	3.81	Dsg3	3.301	Chtop	2.2401	Wdr73	4.3779	Xdh	2.3473
Rmdn3	2.6594	Atp6v1a	2.1956	Insr	2.5472	Dnd1	3.8092	Pcdh9	3.3003	Oit3	2.2359	Myo15a	4.3737	Washc3	2.3467
Wdr90	2.6594	Asphd2	2.1943	Cldn17	2.5461	Kcnn2	3.8082	Inpp5f	3.3001	Pwwp3a	2.2358	Psca	4.37	Stbd1	2.3466
Rnf122	2.658	Lamc2	2.1928	Plekha2	2.5458	Ryr1	3.8044	Tkt	3.2953	Rnf26	2.2357	Creld2	4.3655	Dll1	2.346
Plod3	2.6579	Tpi1	2.192	Itga10	2.5444	C16orf86	3.804	Naca	3.2921	Begain	2.2351	Trpc4	4.3639	Tbl1xr1	2.3458
Rbpj	2.6562	Evi2a	2.1898	Pagr1	2.5433	Rgs7	3.8039	Mettl12	3.2912	Zscan29	2.2343	Il20rb	4.3573	Lrpprc	2.3447
Znf428	2.6558	Parp16	2.1894	Sec11a	2.5428	Pla2g1b	3.803	Pcmtd2	3.2889	Zmat4	2.2337	Ipo13	4.3475	Chsy1	2.3427
Cep164	2.6542	Usp28	2.1894	Hirip3	2.5422	Apoa2	3.8025	Ccdc91	3.2885	Smim13	2.2316	Slc8a1	4.3472	Stimate-Mustn1	2.3412
Ddx5	2.6536	Flii	2.1888	Exoc4	2.5419	Shisa9	3.7941	Amt	3.2881	Gpank1	2.2296	Lrp8	4.3472	Kng1	2.34
C1orf50	2.6529	Sh2b2	2.1877	Tnip2	2.5418	Vipr1	3.7917	Pdia6	3.28	Brd8	2.2293	Msr1	4.3441	Enkd1	2.3373
Iqsec1	2.6525	Golga8k	2.1835	Nr3c2	2.5417	Snap91	3.7867	Sppl3	3.28	Coro1c	2.2292	Ap5b1	4.3433	Ano10	2.3366
Erich1	2.6448	Lpin2	2.1816	Susd5	2.5393	Dcst2	3.7806	Rbks	3.2786	Camsap3	2.2276	Sox5	4.3422	Qrich1	2.3365
Traip	2.6436	Nap1l5	2.1814	Letm2	2.5362	Jade1	3.7781	Ltbp2	3.278	Aadat	2.2274	Kcnb1	4.34	Crh	2.3361
Stag1	2.6408	Hla-Doa	2.1803	Oser1	2.5325	Smg6	3.7743	Pm20d1	3.2779	Ambn	2.2267	Pcdha8	4.3388	Cep131	2.335
Myo3b	2.64	Lipc	2.1802	Fcgr1a	2.5324	Zbtb7b	3.7649	Bhlhe22	3.2774	Mlh1	2.2257	Map3k11	4.3255	Stimate	2.3332
Peak1	2.6392	Rasa4b	2.1801	Adirf	2.5311	Rab27b	3.7647	Furin	3.2765	Dnai2	2.2255	Inpp4b	4.3249	Pikfyve	2.3304
Cacng4	2.6366	Irf6	2.1799	Nat8l	2.5303	Syt16	3.7642	Znf638	3.2759	Mterf2	2.2219	Slc9b1	4.3225	Oxnad1	2.3287
C5orf51	2.6363	Plin4	2.1788	Kcnt2	2.5301	Hdac7	3.7626	Ube4a	3.2704	Abhd16a	2.2217	Grm3	4.3205	Eif4g1	2.3277
Igf1r	2.6363	Rassf4	2.1783	Gucy1a2	2.5271	Foxn3	3.761	Olfm4	3.2678	Kbtbd4	2.2205	Klhl21	4.32	Loc100144595	2.3261
Masp1	2.6361	Rbm23	2.178	Mst1	2.5269	Fam124b	3.7608	Ginm1	3.2655	Ndufb7	2.2193	Ndfip2	4.3184	Rps6ka4	2.3247
Cuedc2	2.6294	Cep131	2.1777	Mrps33	2.5258	Tusc2	3.7597	Or6q1	3.264	Hoxd11	2.2188	Sufu	4.316	Usp4	2.3242
Lipn	2.626	Depp1	2.1772	Or2h2	2.5249	Get4	3.7537	Chst8	3.2602	Riiad1	2.2178	Tfr2	4.315	Fam220a	2.3236
Txnl4a	2.6256	Pbx1	2.1751	Gabrb2	2.5242	Nme2	3.7527	Vps41	3.2593	Lipt2	2.216	Sfxn5	4.3062	Dolk	2.3227
Lin28b	2.6245	Prom1	2.1745	Marchf1	2.5238	Cacybp	3.7469	Magi2	3.2589	Cox4i2	2.2146	Creb5	4.3054	Lims2	2.3219
Nop58	2.6234	Fscn2	2.1722	Vrk1	2.5233	Kiaa1522	3.7417	Smcr8	3.2568	Ccdc90b	2.2143	Rasgrp1	4.3053	Cabp5	2.3215
Rab38	2.6228	Fam227b	2.1721	Gpx8	2.5226	Slc22a7	3.7386	Ubox5	3.2563	Pou1f1	2.2136	Pomc	4.3026	Lamp3	2.3213
Lsmem2	2.6208	Bst1	2.1719	Wdr12	2.5223	Ubap2l	3.7317	Trps1	3.2552	Fbxo32	2.2125	Zdhhc20	4.3018	Epb41	2.3194
Srpk2	2.6201	Tmem170b	2.1715	Dpp4	2.5185	Zmat2	3.7314	Pebp1	3.2537	Apom	2.2098	Fam53c	4.3	Flj20712	2.3187
Tmem50a	2.6196	Evi2b	2.1698	Ly6h	2.5185	Def8	3.7276	Vax1	3.2537	Uhrf1	2.2087	Hykk	4.2962	Shisal1	2.3183
Or8k3	2.6168	Mlf2	2.1697	Aim2	2.5168	Cdh8	3.7273	Fnbp4	3.2493	Prr20d	2.2065	Twf2	4.2955	Trim55	2.3176
Znf197	2.6164	C2orf16	2.1693	Sytl1	2.5166	Lrp8	3.7231	Krtap27-1	3.2488	Tbx6	2.2064	Mrpl33	4.2893	Plpp1	2.3149
Sox5	2.6153	Mrpl16	2.1669	Iqca1l	2.5125	Limk2	3.7227	Icam4	3.2485	Celf3	2.2055	Izumo1	4.2893	Hbb	2.3137
Rhce	2.6147	Retreg2	2.1617	Sgsm2	2.5124	Jade2	3.7198	Spaca3	3.2465	Ptgdr	2.2032	Fut1	4.2893	Fermt1	2.3134
Adm2	2.6146	Sp6	2.1606	H4c3	2.5123	Sdc4	3.7197	Dimt1	3.2451	Cit	2.2006	Pcdhac1	4.2796	Xkr7	2.3133
Add2	2.6108	Minpp1	2.1575	Ccdc85a	2.5114	Anks1b	3.713	Abcc2	3.2439	Igfl2	2.2002	Pcnx	4.2761	Fpgt	2.3118
Rnf170	2.6108	Rab1b	2.1559	Maco1	2.5088	Mrps14	3.7078	Ralgps1	3.2432	Ap2b1	2.1987	Rere	4.2724	Tac3	2.3084
Arhgap23	2.61	Ufsp1	2.1552	Tssk2	2.5088	Rbm4	3.7075	Cd3g	3.2425	Hirip3	2.1986	Tlr9	4.2713	Camk1d	2.3058
Cenpw	2.6088	C9orf64	2.1536	Mpi	2.5086	Egr1	3.7033	Kiaa1143	3.2381	Foxo6	2.1982	Znf592	4.2611	Sapcd2	2.3057
Prr23c	2.6053	Akap5	2.1535	Znf318	2.5071	Tcf12	3.6986	Macrod1	3.2377	Gpc2	2.1982	Ctrl	4.2564	Kansl1	2.3057
Abhd17c	2.605	Scpep1	2.1518	H1-6	2.5059	Gsdmb	3.6985	Camk1d	3.2377	Znf516	2.1971	Eppk1	4.2561	Tmem202	2.3055
Mamstr	2.6046	Znf532	2.1515	H2ac6	2.5055	Mars2	3.6977	Stra6	3.2369	Ly6g5c	2.1946	Slc35f6	4.2552	Togaram1	2.3051
Syncrip	2.6036	Borcs8-Mef2b	2.1481	Homer2	2.5043	Ik	3.6915	Sox6	3.2363	Klhdc1	2.1929	Spdya	4.2487	Col1a1	2.305
Actn2	2.6022	Dmtn	2.1464	Znf232	2.5039	Fam216a	3.6902	Ckb	3.2359	Pou5f1	2.1915	Mapk3	4.2483	Foxs1	2.3029
Fam19a5	2.602	Ddx42	2.1462	C16orf54	2.5035	Sun1	3.6901	Cacng2	3.234	Mtmr4	2.1914	Thap3	4.246	Cep295nl	2.3028
Tpk1	2.6017	Rgs6	2.1455	Dthd1	2.5024	Cyp2r1	3.6887	Luzp2	3.2334	Lrrc56	2.1909	Sept10	4.245	Lgi4	2.2961
Fut2	2.6011	Htr4	2.1452	Gga1	2.5023	Enah	3.688	Tnrc6b	3.2214	Farsb	2.1893	2025-03-03	4.2417	Tlr4	2.292
Htr3a	2.601	Klc2	2.1451	Tmem67	2.5016	Brd3	3.6865	Uqcc3	3.2213	Vcam1	2.1872	Pcdha9	4.2378	Pano1	2.2879
Pstk	2.5993	Dvl2	2.1448	Fam98b	2.5013	Fgf12	3.6847	C14orf132	3.22	Slc44a5	2.1871	Neurod2	4.2347	Myo1a	2.2855
Rmdn1	2.5989	Taf12	2.143	Znf184	2.5012	Rbm26	3.6815	Thap9	3.2185	Gamt	2.1837	Eftud1	4.231	Slc33a1	2.2851
Ptpn1	2.5972	Slc35b1	2.1429	Dyrk2	2.5006	Dsg3	3.681	Loc730159	3.2159	Igf1	2.1813	Bnip3l	4.2257	Kiaa1191	2.2815
Oprd1	2.5971	Emc6	2.1416	Mvp	2.4995	Mdga2	3.6772	Camta1	3.2154	Vac14	2.1795	Ppp2r5b	4.2236	Grin2c	2.281
Mas1	2.5952	Pgpep1	2.1415	Kiaa1549l	2.4967	Adra2b	3.6758	Neil2	3.2134	Bag6	2.1788	Serping1	4.2212	Stk33	2.2809
Znhit1	2.5939	Selenof	2.1395	Kifc2	2.4952	Spg7	3.6732	Lsamp	3.2108	Prkag1	2.1786	Ogdh	4.2185	Slc25a20	2.2795
Ppl	2.5935	Fignl1	2.1387	Mmp17	2.4943	Ca14	3.6714	Msra	3.2075	Ell3	2.178	Lpar2	4.2103	Spata19	2.2782
Gatad2a	2.5916	Mrgprf	2.1371	Exog	2.4927	Nudt22	3.6696	Gpr146	3.2055	Hla-Dpa1	2.1776	Ca14	4.2101	Sppl2c	2.2782
Usp28	2.5912	Faxc	2.1351	Fam118b	2.4901	Cwc22	3.667	Nrxn1	3.2018	Fnbp4	2.1742	Ypel3	4.2086	Phyhd1	2.2779
Eral1	2.591	Slc27a5	2.1351	H3c13	2.4895	Gpr137	3.6669	Zwilch	3.2018	Lgsn	2.1736	Cnot7	4.208	Bbs4	2.2774
Gatb	2.5905	Nbeal1	2.1322	Mmp3	2.487	Gsdma	3.6655	Gls	3.1959	Thbs4	2.1724	Kcng2	4.2076	Rtraf	2.2772
Fam110a	2.5903	Glrx3	2.132	Ppip5k1	2.4828	Rnf185	3.6585	Foxp1	3.1923	Sdcbp2	2.1719	Sipa1	4.2068	Dus4l	2.2755
Tex29	2.5869	Lpgat1	2.1308	Znf391	2.4817	Vit	3.6529	Vamp2	3.1921	Dnaaf8	2.1716	Ankrd44	4.2059	Impdh2	2.275
Srrm5	2.5865	Hfe	2.1307	Ehbp1l1	2.4816	Coro1a	3.6516	Nicn1	3.1906	Prnp	2.1682	Znf804a	4.203	Crhr1	2.2741
Txndc9	2.5864	Fam83g	2.1304	Tfap2d	2.4814	Vps4a	3.6398	Zmynd8	3.1886	Vps8	2.1673	Pgm3	4.1953	Samd10	2.2723
Stub1	2.5863	Coil	2.1278	Bnip3l	2.4747	Tmem178b	3.6342	Map3k7	3.1849	Kctd9	2.1659	Vps4a	4.1951	Unc80	2.2705
Pex11b	2.5854	Arhgap31	2.1225	Helt	2.4741	Rpl13	3.6328	Parp12	3.184	Topaz1	2.1641	Tenm2	4.1948	Klrg2	2.2693
Mysm1	2.5849	Zscan23	2.1206	Prxl2c	2.4737	B4gat1	3.6324	Grin2a	3.1838	Kdm4b	2.1632	Hvcn1	4.1931	Nup188	2.269
Bank1	2.5834	Cnppd1	2.1203	Sncaip	2.4727	Rnf34	3.6316	Ctnnd1	3.1834	Ift43	2.1627	Cep170	4.1902	Galm	2.2685
Gstz1	2.5821	Ctbp2	2.12	H2bc21	2.4717	Hsd11b2	3.6316	Cacna1e	3.1783	Tmem87b	2.1607	Dst	4.1891	Lnp1	2.2678
Ammecr1l	2.5806	Pctp	2.1184	Lrrc4	2.4709	Ache	3.6294	Icam1	3.1772	Pard6a	2.1578	Man2a1	4.1808	Otud1	2.2677
Cadps2	2.5805	Srrt	2.1181	Fam25a	2.4706	Synrg	3.6285	Cyp7b1	3.1768	Sfxn4	2.1549	Fam120aos	4.172	Scfd2	2.2674
Homer1	2.5803	Umad1	2.1178	H2ac20	2.4699	Xpnpep1	3.6283	Islr	3.1767	C6orf47	2.1527	Kif21b	4.1697	Znf570	2.2648
Ppap2c	2.5799	B3gnt6	2.1173	Taok2	2.4668	Znf574	3.6276	Dcdc1	3.1751	Irf7	2.1524	Pcdha11	4.1689	Lig3	2.2641
Polr3a	2.5771	Znf804b	2.1167	Srm	2.4662	Ddhd2	3.6271	Icam5	3.1733	Erich2	2.1522	Galnt10	4.1671	Sh3tc1	2.2635
Arl14	2.5761	Znf512	2.116	Clybl	2.4658	Sntb2	3.6267	Agbl2	3.1725	Tbx4	2.1521	Pcdha10	4.1654	Casq1	2.2622
Rad51	2.5744	Rbm43	2.1146	H2ac21	2.4649	Rgs12	3.6259	Rpel1	3.1724	Zdhhc20	2.1517	Chd2	4.1636	Foxk2	2.2619
Ankrd34a	2.574	Brd2	2.1144	Ggps1	2.4628	Arl6ip6	3.6242	Hars	3.1715	Slfn14	2.1504	Ptbp2	4.1623	Znf875	2.2589
Kiaa1324	2.5719	Msantd4	2.1128	Sstr4	2.4625	Cenpb	3.6238	Fign	3.1696	Krtap9-9	2.1504	Slco4c1	4.1604	Phtf2	2.2587
Ccdc148	2.5664	Mfsd3	2.1122	Arhgdig	2.4617	Ap3b2	3.6232	Anks1b	3.1675	Hm13	2.1503	Pcdha12	4.1581	Kdm2b	2.2572
Tcta	2.5657	Cep164	2.1122	Map6d1	2.4614	Mrpl15	3.6196	Cabp1	3.1666	Anxa4	2.1499	Kcnq5	4.1566	Nme7	2.2569
Cd151	2.5649	Bccip	2.1115	Mutyh	2.4613	Srr	3.6186	Tmem258	3.1653	Pskh1	2.1479	Chrna2	4.1564	Mir9-1hg	2.2565
Ptpn3	2.5647	Rab7a	2.1098	Ep400	2.4601	Slc25a17	3.6156	Clrn1	3.1638	Ptchd4	2.1445	Nip7	4.1548	Pmepa1	2.2558
Fkbp6	2.5647	Or2c3	2.1097	Tmco3	2.4596	Ptprr	3.614	Hdac4	3.1626	Acat2	2.1443	Eys	4.1532	Ccdc158	2.2548
Khdc1	2.5618	Dact3	2.1094	Atp2c2	2.4593	Cdc37l1	3.6119	Zcchc2	3.1623	Nup160	2.1437	Uqcrc2	4.1527	Trpm6	2.2535
Hpcal4	2.5598	Cramp1	2.1066	Krt27	2.4583	Ambra1	3.6104	Hars2	3.1584	Krtap9-8	2.143	Kdm4c	4.1522	Cmya5	2.2532
C16orf13	2.5593	Ctnnb1	2.1062	Dipk1a	2.4582	Egr2	3.6094	Prim1	3.156	Fam110a	2.1429	Nrxn1	4.1516	Znf793	2.253
Timp3	2.5563	Tamm41	2.1062	Cylc2	2.457	Cacul1	3.6068	Elavl4	3.1531	Serf2	2.1422	Mpped2	4.1503	Cxxc4	2.2528
Plaur	2.556	H3c2	2.1054	Sf3b2	2.4554	Ncoa6	3.606	Hsph1	3.1507	Psmb7	2.1419	Megf10	4.1398	Kcnma1	2.2523
Loc101928592	2.5543	Nup160	2.1047	Atf5	2.4551	Tmx1	3.605	Spta1	3.1471	Krt37	2.1412	Sfrp2	4.1398	Mcm3	2.252
Harbi1	2.5542	Eps15	2.1047	Eif3h	2.4545	Phf3	3.6046	Cpped1	3.1471	Ppm1b	2.1404	Pcdha13	4.1371	Pigx	2.2507
Ccdc42	2.5514	Snupn	2.1035	Defb134	2.4545	Nkain2	3.6028	Zmat2	3.1466	Sorbs1	2.14	Trmt61b	4.1361	Map3k7cl	2.2494
Zfhx3	2.5473	Pde1a	2.1031	Pla2g4f	2.453	Zap70	3.6024	Sirt1	3.1444	Pex12	2.1395	Fam63b	4.1306	Cd276	2.2472
Prepl	2.5471	Spop	2.1022	Rhobtb3	2.451	Hs6st3	3.6007	Tmem107	3.1419	Arhgap10	2.1356	Ola1	4.1247	Trpv6	2.2462
Dpysl5	2.5468	Aqp9	2.1018	Echdc1	2.4503	Rbm14-Rbm4	3.5994	St8sia1	3.1413	Atp5po	2.1333	Ca8	4.1224	Psmg3	2.2452
Tm9sf3	2.5464	Gucy2d	2.1009	Lbr	2.4497	Lrrc3c	3.5973	Tspan5	3.141	Misp	2.133	Cdk5r1	4.1206	Fbxl17	2.2438
Hivep2	2.546	Arrb1	2.1005	H2bc3	2.4487	Eef1a2	3.5923	Htr1b	3.1409	Kctd3	2.1326	Fam83g	4.1203	Zbtb39	2.2432
Cpsf1	2.5455	Cnih2	2.0998	Aadat	2.4481	Ndst3	3.5902	Pura	3.1394	S100a1	2.1316	Ncstn	4.1162	Idua	2.2423
Thumpd3	2.5454	Haus4	2.0988	Sh3d19	2.448	Rorb	3.5888	Fastkd5	3.1388	Banf2	2.1315	Zscan29	4.1089	Eefsec	2.2417
Cldn15	2.5453	Mfap3l	2.0986	Nrap	2.4455	Pcdhb11	3.5887	Etv6	3.1375	Prpf4	2.1306	Magi2	4.1026	Dgkq	2.2391
Abr	2.5447	Ccdc61	2.0969	Hoxd10	2.4455	Brms1	3.5857	Alg3	3.1337	Hoxd4	2.1299	Tmed6	4.1004	Tram2	2.2389
Xaf1	2.5341	H3c3	2.0963	Dbr1	2.4418	Rbm14	3.5856	Arfgap2	3.1328	Krt35	2.1281	Alas1	4.0981	Rilpl2	2.2384
Rpe	2.5335	Ccdc121	2.096	Ica1l	2.4409	Hspe1	3.5851	Rhoa	3.1322	Rsrc1	2.1269	Chadl	4.0972	Chmp7	2.2384
Znf652	2.5334	Zmat3	2.0953	Ambn	2.44	Srf	3.5819	Emx1	3.1316	Cenpt	2.1267	Kctd10	4.0944	Ffar1	2.2378
Nle1	2.5328	Pard3	2.0952	Carf	2.4392	Lysmd3	3.5775	Kdm3a	3.131	Rps15	2.1256	Atp6v0b	4.0934	Maml3	2.2373
Or4c12	2.5328	Col8a2	2.0951	Fam219b	2.4389	Prm3	3.5774	Gosr2	3.1309	Disp1	2.1248	Dstyk	4.0929	Gypb	2.2372
Pkd1l3	2.5321	Tmem161a	2.0951	Mmachc	2.4379	Csde1	3.5758	C11orf49	3.1279	Exd3	2.1248	C1orf86	4.0901	Fam184a	2.2358
Cwf19l1	2.5315	Adamts17	2.0943	Grm5	2.4352	Thpo	3.5738	Rom1	3.1268	Slc41a1	2.1247	Thap11	4.0898	Ano7	2.2355
Smarcc1	2.5307	Samd3	2.0943	Ralgds	2.4346	Cpeb1	3.5733	Dnd1	3.1264	Thap11	2.1245	Nrbp2	4.0872	Siglec7	2.2353
Rgr	2.5305	Prss41	2.0923	Linc02907	2.4341	Cpt2	3.5732	Cdk18	3.1255	Znf669	2.1219	Artn	4.0857	Nr1i2	2.2344
Cyp26c1	2.5293	Neil2	2.0917	Scn5a	2.4313	Pcdhb10	3.5731	Fam89b	3.1245	Bcl10	2.1218	Foxo6	4.0853	Idh1	2.233
Rev1	2.5282	Blvrb	2.0909	Map3k11	2.4303	Hars2	3.5716	Sssca1	3.1245	Spryd7	2.1198	Dcst2	4.0848	Entpd2	2.232
Sybu	2.5257	Pald1	2.0901	Wdr89	2.4291	Smad3	3.5694	Cdh22	3.1207	Bag4	2.119	Ank3	4.0812	Mtrex	2.2318
Fam159a	2.5208	Uba5	2.0897	Hnrnpd	2.4284	Slc29a2	3.5681	Pc	3.1201	Hoxd8	2.1177	Fam134a	4.0795	Cenatac	2.231
Pccb	2.5202	Acadvl	2.0887	Prr16	2.4282	Lsmem2	3.5654	Ncor2	3.1155	Rab29	2.1162	Serpinc1	4.0754	Asb1	2.2306
Fndc8	2.5199	Odf4	2.0884	Map1a	2.4236	Ino80e	3.5649	Calhm1	3.1151	Wdr83os	2.1144	Snd1	4.0749	Tef	2.2279
Mrps31	2.5156	Rxrb	2.087	Nsd3	2.4213	Arl11	3.5641	Rps6ka5	3.1149	Kank3	2.1138	Foxo3	4.0737	Nme9	2.2255
Iqce	2.5156	Kcnc3	2.085	Sh2b2	2.4205	Ankrd11	3.5629	Kirrel3	3.1133	Slc39a3	2.1135	Srf	4.0706	Rnf125	2.2244
Ubn1	2.5128	Zbtb25	2.0843	Zmat3	2.4199	Sorcs3	3.5626	Gltscr1	3.1119	Ubr1	2.1134	Jtb	4.0684	Tmem109	2.2223
Actg2	2.5101	Prss1	2.0814	Lfng	2.4188	Dhfr	3.5611	Syt16	3.111	Clec2a	2.1121	Ppp1cb	4.0667	Tmtc1	2.2215
Gcg	2.5094	C12orf42	2.0811	Drc3	2.4185	Xpnpep3	3.5601	Tmco5a	3.1106	Tnfrsf10c	2.1114	Ppp2r3a	4.0644	Nkx6-3	2.2212
Mapre3	2.5083	Cnst	2.079	Rtf2	2.4183	Fam71e1	3.5588	Kdm2b	3.1103	Nme5	2.1103	Lipc	4.0624	Pip4p2	2.2197
Eif3a	2.5067	Gimap2	2.0789	Aqr	2.4179	Harbi1	3.5571	Fads1	3.1093	Matn3	2.1103	Kdm4a	4.0622	Mef2a	2.2186
Trim50	2.5063	Zkscan2	2.078	Saal1	2.4175	Spatc1	3.557	Top3a	3.1076	Cntnap4	2.1092	Prox1	4.0621	Fndc9	2.218
Wfikkn1	2.5037	Lrrn3	2.0773	Msrb3	2.4153	Zdhhc24	3.5529	Acp6	3.107	Cxcr6	2.1088	Smc5	4.0565	Fam181a	2.2176
Grifin	2.5032	Cntrob	2.0754	Axin1	2.4139	Btbd1	3.5516	Or9q1	3.1064	Jade1	2.1048	Fam214a	4.0565	Gpr182	2.2163
Ttl	2.5025	Arfgap1	2.0751	Kif11	2.4108	Kmt2d	3.5509	Rbms1	3.1051	Kctd13	2.1035	Sipa1l3	4.0536	Glt6d1	2.2144
Scfd1	2.502	Linc02694	2.0742	Osbpl10	2.4083	G6pc3	3.5506	Pqlc2l	3.1046	Znf410	2.1025	Kif1bp	4.052	Ddah2	2.2132
Npas3	2.5009	Slc12a9	2.0733	Acvr2b	2.4071	Ift57	3.5503	Tnks1bp1	3.1044	Ly6d	2.1023	Cnppd1	4.05	Tmem104	2.2127
Map4	2.5002	Klhdc7b	2.0721	Mtmr3	2.4065	Cpsf6	3.5482	Esrrg	3.1043	Ebpl	2.1012	Klf10	4.044	Esyt1	2.2117
Btg1	2.4997	Cd79b	2.0705	Kcnj1	2.4065	Prss35	3.5472	Gpr137	3.1037	Pbx1	2.1005	Gatad2b	4.0396	Aasdhppt	2.211
Zw10	2.4995	Hacd4	2.0693	Casp8	2.4045	Gnrh1	3.5466	Grik5	3.1028	Ptpmt1	2.0999	Tubgcp4	4.0391	Nemp1	2.2088
Sbf1	2.4981	Znf441	2.0687	Ckmt1b	2.4042	C15orf40	3.544	Wdr55	3.0999	Rprd2	2.0993	Ep300	4.0362	Dnajc22	2.2074
Pogz	2.4973	Recql4	2.0674	Map2k5	2.403	Faf1	3.5438	Golph3	3.0959	Serinc4	2.0992	Ppip5k1	4.0358	Lrrc49	2.2062
Grk4	2.4962	Aloxe3	2.0671	Xrcc3	2.4023	Ola1	3.5401	Taf5	3.0953	Znf730	2.0971	Cdc42	4.0319	Pde8b	2.2051
Foxo1	2.4952	Smpdl3a	2.0671	Nup62	2.4	Prdm11	3.5398	Ina	3.0952	Pcp4l1	2.0954	Znf101	4.0301	Arih2	2.2047
Dgcr6l	2.4946	Lmx1b	2.066	Calhm2	2.3995	Htr1b	3.5398	Dync1i2	3.0878	Thtpa	2.0935	Rnf175	4.0296	Snw1	2.204
Cnot2	2.4945	Rpl6	2.0658	Hla-Dpa1	2.3982	Ppm1f	3.5392	Palm	3.0872	Lingo4	2.0921	Creb3l4	4.0266	Uap1l1	2.2039
Asb8	2.4941	Zgrf1	2.0657	Toe1	2.3977	Rpl37a	3.5366	Serping1	3.0855	Krtap9-4	2.091	Ncan	4.026	Atad2	2.2031
Spats2	2.4938	Scn4a	2.0651	Fbxw4	2.3972	Dusp19	3.5363	Dtx3	3.0847	Crx	2.09	Sppl3	4.0253	Ruvbl1	2.2026
Cdh19	2.493	Slc25a42	2.065	Ttc34	2.396	Prtg	3.5359	Ssc4d	3.084	Mrpl1	2.0893	Syt1	4.0238	C5orf22	2.2023
Mocs3	2.4909	Trappc1	2.065	Usp6	2.3942	Dclk3	3.5344	Atp1a3	3.083	Arhgap23	2.0892	Dph2	4.0221	Or4c13	2.2004
Rnf224	2.4896	Rnf216	2.0641	Ppp2r2d	2.3936	Macrod2	3.5323	Sf3b1	3.0821	Slc12a4	2.0887	Rangap1	4.0209	Ovch1	2.1966
Slc34a3	2.4896	Gna13	2.063	Prb3	2.3927	Ppm1a	3.5297	Eftud1	3.081	Ankib1	2.0876	Lrp4	4.0205	Lhx1	2.1965
Cysrt1	2.4896	Gng10	2.0618	Gabrr2	2.3912	Rprd2	3.5296	Gpm6a	3.0789	Lsm1	2.0873	Ppp1r1b	4.0191	Mis18bp1	2.1942
Csmd2	2.4891	Stxbp2	2.0609	Tmod3	2.3887	Rwdd2a	3.5267	Arsg	3.0786	Kcnh6	2.0868	Tbc1d29	4.0185	Wdr31	2.1932
Ccdc167	2.4879	Disp3	2.0604	Taf1l	2.3867	Lamp1	3.5264	Slc41a1	3.0752	Lamc3	2.0844	L3mbtl2	4.0185	Vps33a	2.1908
Mef2bnb	2.4877	Fgf7	2.0603	Ccdc148	2.3864	Dynlrb1	3.5255	Traip	3.0738	Krt24	2.0843	Adam10	4.0171	Slc30a6	2.1893
Zdhhc5	2.4875	Prkd1	2.0601	Evx2	2.3859	Fcer1g	3.5254	Nup160	3.0732	Map1a	2.0821	Kcns1	4.0157	Dalrd3	2.1879
Rhbdl1	2.4871	Trip6	2.0583	Egr2	2.3858	Qtrt1	3.5184	Topaz1	3.0727	Usp42	2.0806	Zbtb37	4.0147	Plekhm1	2.1872
Styx	2.4868	Actb	2.0558	Purb	2.3849	Tmigd1	3.5175	Lpin3	3.071	Nbn	2.0802	Map7d1	4.0133	Cat	2.1835
Ngef	2.4865	Leng8	2.0525	Klhl12	2.3848	Ncor2	3.5175	Lmo4	3.068	Rttn	2.0797	Map3k12	4.0127	Dpep3	2.1831
Sptlc2	2.4865	Synj2bp-Cox16	2.0514	Ntn3	2.3839	Cdkn2c	3.5163	Erc2	3.0667	Ankrd42	2.0793	Slc35g2	4.0126	Arrdc3	2.1828
Or8j1	2.4854	Gadl1	2.0512	Lacc1	2.3834	Emc10	3.516	C1qtnf4	3.0639	Znf728	2.0763	Sgce	4.0084	Ffar3	2.1825
Olig1	2.4842	Zkscan3	2.0508	Defb135	2.383	Pipox	3.5137	Vwa5b2	3.0633	Mpig6b	2.0763	Fsd2	4.0079	Exosc8	2.1824
Polr3gl	2.4829	Ccdc47	2.0504	Tnfrsf14	2.3816	Psmd3	3.5111	Gpr26	3.0622	Dcst1	2.076	Nutf2	4.0031	Ssbp3	2.1817
Tldc2	2.4819	Ifna1	2.05	Esam	2.3799	Znf839	3.511	Ctage1	3.0618	Slc16a9	2.0756	Loc100506504	3.9958	Kcnj2	2.1815
Fam212a	2.4815	Fez2	2.049	Klhl41	2.3783	Prm2	3.5066	Hivep2	3.0605	Cry1	2.0754	Dmtf1	3.9943	Sergef	2.1809
Nsun5	2.4809	Phf23	2.0459	Wdtc1	2.378	Bbx	3.5045	Osbpl3	3.0595	Mfap1	2.0736	Ina	3.99	Fmnl3	2.1804
Rint1	2.4791	Gtpbp2	2.0459	Tbc1d1	2.3768	Ndufa2	3.5038	Tmem120a	3.0592	Gdf1	2.0732	Rai1	3.9898	Bcap29	2.1792
Slc39a5	2.4768	Znf131	2.0445	Dag1	2.3763	Myo19	3.5036	Katna1	3.0582	Nutf2	2.0713	B4galt2	3.9853	Atp8a1	2.1744
Ahcyl1	2.4759	Nprl3	2.042	Paxbp1	2.3762	Cox19	3.5036	Fen1	3.0571	Lman1	2.0712	Phf21a	3.9843	Pias3	2.1734
Cgn	2.4756	Kctd1	2.0418	Ddit4l	2.3752	Hyal1	3.4963	Fam174a	3.0561	Rpl23	2.0708	Dync1i2	3.9821	Or56a5	2.1733
Morn5	2.4753	Plcg1	2.0402	Trim32	2.3749	Znhit3	3.4952	Dmxl2	3.0545	Loc100652758	2.0705	Psme4	3.9807	Chrd	2.1719
Fam222b	2.475	Utrn	2.0385	Scrn1	2.3747	Pcdhb7	3.4946	Pcgf6	3.0521	Ctsh	2.0703	Ube2g1	3.9793	Ccdc71	2.1715
Polr2d	2.4702	Kcnab3	2.0383	Adal	2.3731	Tomm40l	3.4908	Exd2	3.052	Rhebl1	2.0692	Pdia3	3.9685	Ndufa9	2.1711
Znf660	2.4698	Cox8c	2.0374	Git2	2.3718	Mrfap1l1	3.4889	Or6k2	3.0516	Mrpl58	2.0686	Rtn1	3.9656	Cdhr5	2.1709
Pik3cg	2.4683	Zfand2b	2.0345	Smr3b	2.3716	Nfix	3.4887	Arhgap1	3.0511	Rab37	2.0685	Prickle2	3.9644	Sez6	2.1707
Or5r1	2.4678	Strada	2.0339	Nrep	2.3712	Gdf9	3.4859	Dcdc2	3.0506	Tp53bp1	2.0668	Fbxl20	3.9628	Th	2.1705
Rhot2	2.4674	Slc5a10	2.0338	H2az2	2.3709	Thra	3.4852	Plin4	3.0491	Gfra2	2.0666	Pskh1	3.9618	Bmper	2.1696
Or8s1	2.4669	Hk1	2.0289	Irf5	2.3706	Myo1c	3.4831	Jade2	3.0486	Gpr83	2.0632	Creb1	3.9594	Dync2i1	2.1674
Znf35	2.4654	Pik3c3	2.0285	Cpb1	2.3687	Mycl	3.4824	Fam19a1	3.0483	Cers1	2.0631	Scnm1	3.9574	Plin4	2.1668
Btaf1	2.4649	Prr4	2.0277	Cd68	2.3684	B3gat1	3.4823	Tomm5	3.0467	Adgrg3	2.0625	Samd3	3.9558	Or2ak2	2.1667
Ndnf	2.4622	Il36a	2.0275	Tmem178a	2.366	Fanca	3.4779	Tm9sf3	3.046	Elac2	2.0611	Nol4	3.9504	Slc49a3	2.1662
Pdzk1	2.4612	Rgs2	2.0273	Negr1	2.3658	Tubb3	3.4772	Lzts3	3.0455	C9orf57	2.0605	Brd1	3.9473	Ankrd6	2.1653
Csrnp3	2.461	Dock1	2.0256	Thop1	2.3649	Slc6a1	3.4762	Or4s1	3.0447	Rbpjl	2.0601	Cenpt	3.9448	Gpr75	2.1643
Gpsm1	2.4609	Lhcgr	2.0256	Scamp2	2.3633	Mvd	3.4761	C7orf57	3.0439	Kmt2d	2.0599	Atp5g1	3.9421	Pcbp2	2.1626
Il20	2.4573	Ccdc25	2.0251	Tac3	2.361	Alk	3.4757	Cd320	3.0422	Ido2	2.0594	Qpct	3.9413	Gdf11	2.1612
Furin	2.4567	Bves	2.0249	Kdm2b	2.361	Adk	3.4706	C1orf53	3.0391	Gatb	2.0589	Terf2	3.9379	Pex2	2.1588
Tmem57	2.4551	Trafd1	2.0248	Rmnd5a	2.3604	Pigu	3.4692	Ppid	3.0388	Rgsl1	2.0551	C1orf106	3.9377	Paip2	2.1582
Malrd1	2.4543	Nt5m	2.0242	Extl3	2.3601	Taf4	3.4683	Dfna5	3.0369	Hypk	2.0545	Rasa3	3.935	Fancm	2.1574
Bcl2l13	2.4524	Ier2	2.0232	Tut4	2.3569	Pcdhac2	3.4674	Sergef	3.0341	Rbm43	2.0537	Elovl7	3.9343	Nr4a2	2.157
Znf433	2.452	Cdkn2c	2.022	Triobp	2.3532	Tppp3	3.463	Adk	3.0339	Nmi	2.053	Loc101929097	3.933	Fam117b	2.156
Crhr1	2.4502	Pcnp	2.0193	Nova1	2.3524	Izumo1r	3.4619	Nr3c2	3.0302	Pmch	2.0507	Rad51c	3.9299	Hormad2	2.1552
Folh1	2.4482	Atn1	2.0168	Tmem94	2.3521	Mfhas1	3.461	Phf2	3.0285	Cyfip1	2.049	Lhfpl3	3.9274	Ube2d2	2.155
Atxn1	2.4481	Unc93b1	2.0149	Myo10	2.3507	Tmco6	3.4582	Pfdn1	3.0259	Pth1r	2.0488	Pabpc1l	3.9237	Alpk3	2.1549
Dlgap2	2.4469	Nf1	2.0146	Zbtb39	2.3504	Srrt	3.458	Nbas	3.0258	Hs6st1	2.0466	Slc23a3	3.9223	Klhl24	2.1543
Znf878	2.4459	Srrd	2.0142	Arid4b	2.3504	Zdhhc1	3.4576	Rhcg	3.025	Aldoa	2.0462	Rfwd3	3.9211	Pgf	2.1538
Pus7	2.445	Fign	2.0141	Prss56	2.349	C2orf16	3.4555	Znf335	3.023	Bcas4	2.046	Pea15	3.9202	Pramef12	2.1525
Psmc6	2.4441	Scgb1d2	2.0136	Gpd2	2.3445	Ggt7	3.4498	Arhgef7	3.0169	Or10g8	2.0452	Fam155a	3.9133	Irf7	2.1523
Six1	2.4438	Barx1	2.0133	Ppp3r2	2.3435	Inpp4b	3.4492	Samd3	3.0134	Mfsd10	2.0449	Slc9b2	3.913	Nf2	2.1514
Tbc1d31	2.4433	Hectd4	2.0116	Mocs2	2.3433	Spatc1l	3.4491	Znf714	3.013	Atp9a	2.0441	Rras	3.9124	Ggt5	2.1505
Cpeb3	2.4415	Atg16l1	2.0106	Hivep3	2.3429	Letm2	3.4469	Afap1	3.0103	Snx27	2.0427	Scaf1	3.9124	Lnx1	2.1498
Cep128	2.441	Bpifb1	2.0092	Tatdn3	2.3428	Zdhhc2	3.4467	Kcnk7	3.0085	Krt38	2.0423	Trim37	3.9112	H3-3a	2.1489
Bod1l2	2.4403	Sufu	2.0074	Tpgs2	2.3423	Ntm	3.445	Jakmip3	3.0075	Man2a1	2.0416	Sntb2	3.908	Nup37	2.1483
Fbxo4	2.4374	Fam241b	2.0068	Trpc3	2.3423	Skida1	3.4421	Evx2	3.0059	Pdia3	2.0403	Msi2	3.9079	Trd	2.1478
Tssk6	2.4367	Btbd7	2.006	Cd300c	2.3417	Mtrnr2l2	3.4416	Lctl	3.0054	Irf2bp2	2.0373	Cdk12	3.901	Mapk12	2.1469
Hsbp1l1	2.4351	Hsd3b7	2.0048	Foxh1	2.341	Sfxn2	3.4414	Btbd7	3.0046	Prr20e	2.0369	Ncr3lg1	3.8979	Etf1	2.1466
Dalrd3	2.4336	Gbe1	2.0038	Mfap3l	2.3401	Actl8	3.4398	Znf548	3.0021	Ryk	2.0368	Irf3	3.8974	Acads	2.1462
Pde7a	2.4335	Igh	2.0024	Rnf20	2.3398	Pgpep1	3.4371	Zbtb1	3.0004	Krtap9-3	2.0363	Kiaa1456	3.897	Ngdn	2.1448
Kcnk2	2.4331	Mdh1b	2.002	Fxn	2.3389	Sergef	3.4361	Kif5a	2.9977	Fn1	2.035	Nfatc3	3.8959	Bspry	2.1442
Mybphl	2.433	Znf133	2.0014	Tnfaip6	2.3381	Creb1	3.4359	Rbm12b	2.9976	Septin8	2.0345	Ube3b	3.8956	Nr5a2	2.1435
Slc39a4	2.4294	Ubtd1	2.0013	Pdia2	2.3371	Gpr52	3.4341	Usp19	2.9971	Slc7a6os	2.0297	Rgs6	3.8929	Slc35f1	2.1419
Parp11	2.4292	Slco6a1	2.0013	Cpne4	2.3369	Ociad1	3.4341	Slc1a6	2.9949	Mettl4	2.0278	Peg10	3.8918	Nlrp6	2.1412
Pou5f2	2.4292	Dnmt3b	2.0007	Apbb1ip	2.3368	Shank3	3.4331	Cd276	2.9914	Rrm2	2.0274	Cd46	3.8872	Wls	2.1405
Or5m8	2.4272	Imp3	2	Gid4	2.3366	S100pbp	3.4271	Dnmbp	2.9894	Klhl41	2.0265	Bcl2l12	3.8867	Myl5	2.14
Iqcf2	2.4272	Npy1r	2	Mpdu1	2.3359	Adgrv1	3.4258	Nucks1	2.9888	Adal	2.0252	Prmt1	3.8867	Pole3	2.1397
Ica1l	2.4268	Tacr2	1.9988	Ccdc14	2.3353	Rcbtb1	3.4251	Snx3	2.9868	Gngt1	2.0249	Tsnaxip1	3.8826	Pmch	2.1394
Smarca2	2.4253	Mark4	1.9982	Adar	2.3346	Syt14	3.4244	Ik	2.9863	Cnot6l	2.0224	Kcnj11	3.8809	Thap12	2.1392
Osbpl11	2.424	Idua	1.9969	Garin1b	2.3331	Gatad2a	3.4234	Grm7	2.9852	Loc388282	2.0219	Gpha2	3.8804	Atf7ip2	2.1387
Chrnb2	2.4221	Gadd45a	1.9953	Bbs5	2.333	Nutf2	3.4225	Lats1	2.9843	Vegfb	2.0192	Ywhae	3.8794	Mt1x	2.1387
Ghr	2.4219	Tcp11	1.9952	Prss55	2.332	Rab5a	3.4221	Fshb	2.9841	Enkd1	2.018	Hyi	3.8781	Celsr3	2.1382
Btd	2.4215	Dlx5	1.9947	Rhoa	2.332	Mep1b	3.4193	Adgra1	2.9814	Gid8	2.0144	Slc12a8	3.8773	Npdc1	2.1376
Znf706	2.4208	Sall1	1.9946	Adam9	2.3273	Sox2	3.4187	Hmgn2	2.9805	Cnga1	2.0141	Dpysl5	3.874	Gk2	2.1369
Tars	2.4201	Zscan12	1.9941	Cept1	2.327	Aff4	3.4175	Mzf1	2.9802	Ece2	2.0137	Kiaa0040	3.8724	Arih2os	2.1365
P4htm	2.4183	Pigv	1.9928	Gli1	2.3241	Stk17b	3.4156	Nup43	2.9772	Slc7a6	2.0133	Ankfy1	3.8676	Pard6a	2.1359
Vamp5	2.4182	Znf792	1.9925	Fgf18	2.3199	Anp32b	3.4155	Myh15	2.9744	Calb1	2.0133	Dhx35	3.8658	Dusp10	2.1338
Hps5	2.4177	Mief2	1.9924	Prkg2	2.3191	Tp53inp2	3.4138	Mgat4c	2.9724	Znf445	2.0124	Gosr1	3.864	Cox4i2	2.1336
Rbm8a	2.4174	Elp4	1.9921	Glyat	2.3177	Galnt14	3.4127	Ece2	2.9717	Tmem63b	2.0123	Mettl21a	3.8632	Tmem74	2.1324
Bid	2.4171	Got2	1.9904	Lman1l	2.3171	Ino80d	3.4116	Mpped2	2.9696	Alg10b	2.0123	Gip	3.8625	Edil3	2.132
Agap3	2.4156	Fut3	1.9895	Rbm25	2.317	Erbb2	3.4116	Rcc1	2.9672	Gdf6	2.0118	Med1	3.8612	Ociad1	2.1319
St8sia6	2.4126	Chchd3	1.9892	Hfe	2.3167	Tenm4	3.4091	Arl4c	2.9669	Tsnare1	2.0099	Efr3b	3.8584	Slc5a9	2.1313
Cyp20a1	2.412	Zdhhc14	1.9864	Inhbe	2.3167	C22orf24	3.4081	Stab1	2.9667	Slc25a2	2.0088	Slc39a8	3.8572	Simc1	2.1303
Aqp12a	2.4111	Leo1	1.9862	Bsn	2.3158	Mrps30	3.4053	Pik3cg	2.9663	Cilp2	2.0082	Bcl7a	3.8568	Acd	2.1301
Znf626	2.4107	Slc39a5	1.9857	Kcnb1	2.3151	Pcdhb8	3.4023	H2afv	2.9655	Pla2g12b	2.0069	Lysmd1	3.856	Scn3b	2.1295
Kiaa1217	2.41	Aplf	1.9837	Rerg	2.3146	Vps39	3.402	Zfyve28	2.9655	Add1	2.0063	Wnt2b	3.8546	C15orf39	2.129
Znf737	2.4067	Sema6c	1.9829	Abhd3	2.3143	Aph1a	3.4011	Or4x1	2.9632	Helt	2.006	Psip1	3.8522	Mchr2	2.128
Jmjd8	2.4066	Creb1	1.9822	Ifngr2	2.3139	Eme1	3.3989	Zmynd10	2.9621	Vav1	2.0058	Trappc3	3.8512	Igf1	2.1278
Bmpr2	2.4004	Snrpe	1.9817	Nkx2-1	2.3135	Uqcrq	3.3928	Tfap2a	2.9603	Hs3st2	2.0051	Tm4sf19	3.8507	Scn3a	2.1273
Lix1l	2.3998	Nsmce3	1.9815	Ppp1r16a	2.3121	Shroom1	3.3921	Or9g4	2.9599	L1td1	2.0038	Nucb2	3.8499	Gxylt2	2.1263
Or10ad1	2.3998	Nkx2-3	1.9808	Strc	2.3111	Mau2	3.3918	Htr1f	2.9585	Cyyr1	2.0003	Exog	3.8491	Wdr87	2.1263
Cep95	2.398	Eri3	1.9805	Sod3	2.3109	Uggt2	3.3904	Egr2	2.9584	Wdr76	2.0001	Adgrl3	3.8478	Colec10	2.1258
Psmb4	2.3936	Set	1.9801	Tfcp2	2.3107	S100z	3.3903	Mlf1	2.9581	Or2l13	1.9999	Adcy9	3.8459	Brox	2.1257
Pkd2l1	2.3931	Tigit	1.9798	Glyatl2	2.3107	Inhbe	3.3893	Lrcol1	2.9575	Krt32	1.9995	Egr1	3.8437	Thrb	2.1252
Pmch	2.3925	Ddx31	1.9789	Apeh	2.3104	Sort1	3.389	Ankrd36	2.9569	Krba2	1.9989	Slc5a10	3.8417	Gpr139	2.1241
Amt	2.3912	Cd47	1.9777	Ano4	2.3104	Plac8l1	3.3885	Chrm2	2.9566	Dhps	1.9976	Ago3	3.8412	Bdnf	2.1237
Ciart	2.3901	Fen1	1.9774	Bag5	2.3097	Plekha2	3.385	Pde7a	2.953	Kdsr	1.9962	Stk4	3.8404	C16orf89	2.1229
Cyhr1	2.3899	Rab42	1.9756	Scimp	2.3068	Znf93	3.384	Top1	2.9528	Dis3l2	1.9959	Erlec1	3.8364	Fxyd3	2.1207
Rasgrp2	2.3897	Flt3lg	1.9742	Dhx30	2.3057	Dgki	3.3822	Krit1	2.9486	Vip	1.9946	Klhl20	3.8362	Dram2	2.117
Ccdc23	2.3895	Mtx3	1.974	Hpgd	2.3044	Ttc34	3.3801	Senp5	2.9474	Lsm4	1.9943	Tekt2	3.8361	Znf568	2.1162
C10orf95	2.3894	Dlgap4	1.974	Defb136	2.304	Lpp	3.3799	Sgcd	2.9469	Nol7	1.994	Ntan1	3.8329	Prb2	2.1151
Tonsl	2.3883	Arhgdig	1.974	Aanat	2.3039	Ganc	3.3795	Purb	2.9461	Ly6g5b	1.9934	Eif5	3.8322	Alad	2.1147
Loc100506374	2.3883	Dlg4	1.9735	Lgi1	2.3035	Dock5	3.3791	Mdh1	2.9453	Rxrb	1.9923	Kif20b	3.8318	Pth2r	2.1144
Mdk	2.3883	Gabarap	1.9723	Spata45	2.3026	Zcchc2	3.3784	Plekho2	2.9444	Trrap	1.9901	Slc39a1	3.8317	Wnt1	2.1122
Igsf9	2.3876	Hs2st1	1.9714	Fcrl6	2.301	Cst6	3.3781	Zhx3	2.9439	Mgrn1	1.9873	Loc101929578	3.8309	Scand1	2.1113
Znf654	2.3872	C8orf33	1.9699	Psd	2.3009	Astl	3.3766	Bhmt	2.9415	Cdhr5	1.9861	Rab2a	3.8304	Tbpl1	2.1106
Rbl2	2.3863	Arl10	1.9688	Gcnt7	2.3002	Pigw	3.376	Plcb3	2.9392	Myh7	1.9856	Ice1	3.8289	Loc100996598	2.1099
Wnt9b	2.3849	Or2l8	1.9679	Tmem219	2.2996	Klhl26	3.3739	Frmd3	2.9385	Tex22	1.985	Dnajb9	3.8263	Nipsnap1	2.1097
C19orf18	2.3846	Rpa3	1.9661	Gtf2ird2	2.2988	Sema3b	3.3738	Flrt1	2.936	Ip6k3	1.9826	Cdc73	3.8261	Mgll	2.1077
Msi2	2.384	Sertad1	1.9657	Cldn5	2.2986	Dnph1	3.3738	Dcaf5	2.9311	Cfap300	1.9816	Ascl1	3.8246	Prpf19	2.1073
Naa20	2.3836	Krt74	1.9655	Elp2	2.2974	Atp6v0d1	3.3719	Selenbp1	2.9307	Glra3	1.9804	Srp54	3.8234	Eapp	2.1071
Apeh	2.383	C1orf56	1.9654	H4c1	2.2965	Tpm3	3.3713	Trim32	2.9289	Lypd5	1.9804	Mfap4	3.823	Adipoq	2.1065
Traf4	2.3804	Or4p4	1.9652	Gmeb2	2.2956	Erlin1	3.3709	Esyt2	2.9267	Krtap29-1	1.9787	Dgcr8	3.822	Ephb6	2.1065
Inhba	2.3789	Gclc	1.9639	Bbln	2.2955	Dgkz	3.3682	Rab18	2.926	Sult6b1	1.9786	Grin2a	3.8184	Anp32b	2.1065
Ankrd9	2.3782	Dennd11	1.9635	Dpf1	2.2949	Pik3ip1	3.3645	Cnppd1	2.9259	Mlc1	1.976	Catsper2	3.8173	Lsamp	2.1061
Camk1g	2.378	Grin2a	1.963	Lhx3	2.2947	Dnm2	3.3631	Akap8l	2.9225	Spem2	1.9752	Adal	3.8167	Upp2	2.1051
Rfxank	2.3761	Mad2l1bp	1.9625	Cplx1	2.2934	Grik2	3.3589	Gnao1	2.9223	Dydc1	1.9744	Tbc1d19	3.8144	Kbtbd3	2.1047
Cggbp1	2.3757	Psma6	1.9622	Fcn3	2.293	Fhod3	3.3558	Map3k13	2.9223	Ivd	1.9712	C2cd3	3.8128	Josd2	2.1038
Gabrr3	2.375	Gtf3c2	1.9621	Zranb1	2.2922	Scaf1	3.353	Cog5	2.9217	Tes	1.9711	Cntnap5	3.8113	Mlec	2.1035
Cand2	2.3747	Spdye5	1.9612	Usp19	2.2919	Bloc1s5	3.352	Pold3	2.9205	Suclg2	1.971	Szt2	3.811	Timp2	2.1023
Loc101929519	2.3742	Spata31c2	1.9611	Snrpd1	2.2911	Ppp1r14d	3.3513	Etfdh	2.9194	Znf98	1.9698	Gtf2a1	3.8104	Trip12	2.1009
Dennd4c	2.3736	Rnf34	1.9601	Cgb8	2.291	Mettl9	3.3506	Ndufa7	2.9186	Arl14ep	1.9696	Pdzk1	3.8094	Tmc3	2.0991
Clps	2.3731	Csmd3	1.9598	Yeats2	2.2891	Timp4	3.3487	Chmp3	2.9182	Lrrtm2	1.9693	Thap5	3.808	Sema3e	2.0984
Galnt13	2.3723	Mapk8ip2	1.9596	Tspan31	2.2889	Slc4a8	3.3469	Znf408	2.915	Asphd1	1.9693	Kalrn	3.8065	Tmem132a	2.0977
Cox7a2l	2.3719	Llgl1	1.9595	Il4i1	2.2874	Bag4	3.3466	Mob4	2.9135	Cdh7	1.9693	Crtc2	3.806	Hand1	2.0965
Syndig1l	2.3707	Col15a1	1.9572	Ado	2.2871	Prpf40a	3.3464	Adgrl2	2.912	Snapin	1.9679	Slc8a3	3.8054	Zbtb7a	2.0941
Add1	2.3701	Pdia2	1.9568	Ankrd13a	2.2868	Trpv4	3.3458	Hbp1	2.9113	Cd320	1.9674	Znf407	3.803	Adpgk	2.0937
Diablo	2.365	Psmd1	1.9566	Pdyn	2.2867	Napa	3.342	Ptprn2	2.9111	Rnf14	1.9673	Elac2	3.8023	Fam47e	2.0935
Znf319	2.3649	Lrrc4c	1.9562	Rft1	2.2865	Nrxn1	3.3417	Rassf1	2.9097	Gmcl1	1.9669	Cpd	3.7993	Ank1	2.0933
Snx14	2.3643	Ahnak2	1.9557	Fam209a	2.2842	Znf117	3.3404	Plcg1	2.9096	Znf664-Rflna	1.9666	Gigyf1	3.799	Ccdc179	2.092
Slc3a1	2.363	Spata5l1	1.9552	Mnt	2.2827	Rhof	3.3397	Thumpd3	2.906	Arrdc5	1.9663	Cenpa	3.7969	Gpr75-Asb3	2.0919
Lmbr1l	2.3618	Myl12a	1.9551	Sgip1	2.282	Trmt2a	3.3374	Znf584	2.9058	Smad9	1.964	Cyb5d2	3.7967	Cetn3	2.0918
Haus8	2.3613	Arntl	1.9544	Slc66a1l	2.282	Rev1	3.3373	Cd8a	2.9053	Neu4	1.9638	Shisa6	3.7958	Kcnc1	2.0907
Rbm45	2.3611	Efcab6	1.9543	Dcun1d2	2.2812	Pou2f2	3.3367	Hspe1-Mob4	2.9047	Linc02897	1.9636	C2orf61	3.7924	Taf6l	2.0903
Iqcf5	2.3606	Trpt1	1.9539	Mtor	2.2802	Mettl21a	3.3361	Mta2	2.9046	Slc35f3	1.9624	Eif4ebp3	3.7896	Krtap5-9	2.0903
Mmp24	2.36	Lrrc14	1.9527	Lactb	2.2802	Patz1	3.3325	Gfra2	2.9042	Slc2a10	1.9615	Lacc1	3.7888	Tenm2	2.0871
Prlh	2.3588	Adnp	1.9521	Kir3dl2	2.2793	Cdc123	3.331	Cacna2d1	2.9017	Sdad1	1.9612	Ankrd45	3.7876	Asb3	2.0869
Chrm4	2.3586	Nedd9	1.9514	Fbxo21	2.2779	Pcnt	3.331	Cxadr	2.901	Hsf5	1.9608	2025-03-07	3.7871	Ankrd35	2.0866
C3orf38	2.3566	Nckipsd	1.951	Shc3	2.2736	Tcaim	3.3299	Arhgap15	2.8992	Tprx1	1.9602	Metap1d	3.78	Vps9d1	2.0855
Scn2a	2.3547	Rbx1	1.9499	Vav3	2.2733	Lyrm9	3.3294	Rbms2	2.8971	Psme3ip1	1.9593	Lpcat4	3.7796	Rab44	2.0854
Vamp8	2.3543	Shmt1	1.9482	Cd164l2	2.273	Sugp1	3.3289	Znf574	2.8968	Kbtbd2	1.9587	Ly6h	3.777	Ing2	2.0841
Hook3	2.3535	Mpp2	1.9478	Astn1	2.2726	Erv3-1	3.3289	Fads2	2.8955	Id1	1.9585	Bach2	3.7758	Znf276	2.0841
Fnta	2.3529	Slc22a7	1.947	Znf652	2.2722	Tet1	3.3279	Hspa8	2.8943	Chrnb1	1.958	Ell3	3.7734	Scnn1g	2.0835
Dmtn	2.3521	Krt72	1.9459	Uba7	2.2721	Hhipl2	3.3278	Cul4a	2.8925	Rpl37a	1.9572	Cd302	3.7724	Dnajc14	2.0829
Lipt2	2.3516	Or51e2	1.9453	Ngdn	2.2717	Kptn	3.3278	C17orf70	2.8907	Ikzf2	1.9571	Csde1	3.7688	Tns4	2.0817
Raph1	2.3509	Dnah6	1.9448	Gpr182	2.2712	Tsnare1	3.3275	Fam134a	2.8889	Sap130	1.9564	Pik3c2a	3.7674	Elovl2	2.0813
Slc1a5	2.3493	Borcs8	1.9441	Ube2h	2.271	Mapk3	3.3254	Spats2l	2.8887	Secisbp2	1.9544	Znf281	3.7667	Tm4sf1	2.0803
Setd5	2.3489	Immp1l	1.9426	Ncl	2.2707	Tox	3.3243	C11orf80	2.8872	Krtap16-1	1.9538	Lgsn	3.7663	Arl10	2.0802
Dmrta2	2.3484	Zic1	1.9414	Trg	2.2689	Zfyve19	3.323	Pcmt1	2.8867	Chkb	1.9533	Arl5b	3.7626	Ebf4	2.0798
Colec11	2.3479	Ucn3	1.94	Znf594	2.268	Arl3	3.3226	Or4b1	2.8867	Atoh1	1.9531	Tnfaip8l2-Scnm1	3.7623	Dsn1	2.0788
Ccdc184	2.3478	Ttc39a	1.9397	Hpdl	2.2678	Tmem131	3.3173	Naa11	2.8862	Ddr1	1.953	Saxo2	3.7576	Polr2e	2.0783
Edar	2.3476	Znf562	1.9389	Slc22a7	2.2676	Slc35f6	3.3154	Cyb561d2	2.8854	Cct7	1.9503	Rmnd5a	3.7565	Snca	2.0783
Fbxo28	2.3464	Tacc2	1.9354	Cited2	2.2667	Mdk	3.3101	Eml3	2.8843	Bnc1	1.948	C12orf76	3.7564	Phb1	2.0783
Ccdc171	2.3463	Actr1a	1.9354	Ehmt1	2.2664	Dgcr8	3.31	Akap10	2.8842	Pttg1	1.9478	Rexo1	3.755	Uaca	2.0756
Gata2	2.3407	Glrb	1.9344	Helz2	2.266	Cenpbd1	3.31	Shmt1	2.884	Tmem230	1.9475	Wnt3	3.7523	Rnf122	2.0752
Dpm1	2.3375	Ncam1	1.9332	Polr2a	2.2653	Doc2a	3.3086	Krtap25-1	2.8832	Tbc1d9	1.9462	Magoh	3.7521	Pappa2	2.0746
Rnf24	2.3369	Gpn1	1.9324	H3-3a	2.2647	Gpr83	3.3079	Mief2	2.8782	Ypel4	1.9449	Setd6	3.7478	Sf3a1	2.0737
Galnt3	2.3366	Omg	1.9295	Mcm2	2.2646	Itpripl1	3.3073	Or5r1	2.8751	Pemt	1.9432	Klf16	3.7476	Gcg	2.0715
Pde1c	2.3358	Rab44	1.9288	Vash1	2.2639	Begain	3.3029	Lrfn4	2.8743	Cabp4	1.9412	Fabp3	3.7457	Fam153b	2.0714
Gtf2h1	2.3355	Nipa1	1.9283	Nefm	2.2637	Fam189a1	3.3015	Ptar1	2.8717	Il1rap	1.9403	Tbx6	3.7407	Sipa1l3	2.0711
Rpn2	2.3343	Pom121c	1.9281	Ppp2r3a	2.2632	Sowaha	3.3009	Chadl	2.8674	Ptprcap	1.9395	Cenpl	3.7402	Actr10	2.0706
Arhgap32	2.3327	Fnbp4	1.9278	Traip	2.2629	Znf276	3.3009	Dnajc11	2.8646	Ryr3	1.9393	Mamdc2	3.738	Slc1a3	2.0699
Slc22a23	2.3322	Socs6	1.9277	Exosc10	2.2628	Catsper3	3.3002	Rad21l1	2.8616	Eddm3a	1.9377	Kiaa1045	3.7377	Mep1b	2.0695
Nt5c3a	2.3315	Rp1	1.9273	Kif22	2.262	Depdc5	3.2991	Npas4	2.8614	Esyt3	1.9376	Syndig1l	3.7369	Gpr87	2.0684
Aph1a	2.3303	Lrrk1	1.9272	Or4f15	2.2615	Agrp	3.2974	Or4x2	2.8599	Rsl24d1	1.9366	Tmem17	3.7338	Ube2e2	2.068
Ago2	2.3303	Cc2d2a	1.9272	Cntf	2.261	Prrt2	3.2968	Lrp4	2.8588	Pip5k1c	1.9349	Psmd11	3.7317	Tvp23c	2.0678
Abi2	2.3269	Tra	1.927	Rpl27a	2.2604	Adamts4	3.2966	Gapvd1	2.8541	Pkd2l2	1.934	Tacc1	3.729	Aspdh	2.0675
Mapkap1	2.3262	Camsap2	1.9252	Linc02843	2.2602	Maz	3.2949	Tex40	2.854	Zdhhc2	1.9338	Zbtb48	3.7234	Nsf	2.0671
Creb3l1	2.3262	Pnliprp1	1.9249	Gkap1	2.2601	Setd1b	3.2933	Nt5c2	2.8505	Vps9d1	1.9337	Mrps21	3.7163	Sphkap	2.067
Fzd1	2.3248	Or8g1	1.9249	Myo1a	2.2599	Layn	3.2932	Lingo2	2.8504	Gtf3c1	1.9324	Sirpg	3.7141	Tdrd3	2.0664
Carf	2.3239	Pard6b	1.9229	Or9i1	2.259	Nrgn	3.2928	C10orf32	2.8497	Znf205	1.9321	Rab13	3.7111	Fxyd1	2.0664
Atox1	2.3238	Dennd2d	1.9225	Smco1	2.2586	Plcg1	3.2876	Sirt5	2.8443	Chst3	1.9311	Sox13	3.7109	Kcnk1	2.0627
Zkscan7	2.3227	Ibtk	1.9222	Eif3d	2.2583	Mvp	3.2865	L3mbtl2	2.8413	Spata18	1.9305	Cbx1	3.7089	Kif12	2.0627
Mipol1	2.3226	Rprd1a	1.922	Ino80e	2.2571	Lgals14	3.2836	Gabrb3	2.8412	Gstm3	1.9304	Fam205a	3.7079	Marchf7	2.0621
Ptdss1	2.3215	Csnk1a1l	1.9219	H1-2	2.2569	Trim8	3.2823	Aatk	2.8402	Dcst2	1.929	Snrnp40	3.7015	Mmp8	2.0609
Amn	2.321	Gkn1	1.9211	Rbbp5	2.2568	Kif22	3.2812	Igsf21	2.8371	Eif2b3	1.9284	Trpv4	3.7005	Pdlim7	2.0598
Pygm	2.3207	Mtdh	1.9209	Ginm1	2.2568	Psma5	3.2811	Mmab	2.8352	Tex14	1.9282	Eif3b	3.6986	Gca	2.0595
Znf250	2.3203	Polrmt	1.9202	Thumpd3	2.2559	Mybpc2	3.2811	Sema3f	2.8341	Cpt1b	1.9281	Kcnn3	3.6979	Swap70	2.0594
Fes	2.3197	Stx10	1.9181	Baiap2l2	2.2546	Chtf8	3.2811	Ndufa2	2.8334	Glyr1	1.9276	Dlg1	3.6958	Rims2	2.0591
Slc25a52	2.3193	Slc9c1	1.9163	Gnpat	2.2544	Gli1	3.2805	Cenpw	2.8332	Krt31	1.9273	Cwc25	3.6942	Slfn14	2.0585
Adar	2.3193	Pi15	1.9154	H1-1	2.2532	Nucks1	3.2801	Sorbs3	2.8314	Hnrnpcl1	1.9268	Cdc20	3.6917	C14orf178	2.0579
Phf2	2.3178	Dtx2	1.9139	Krt26	2.253	Pskh1	3.2799	Nprl2	2.8303	Tamalin	1.9266	Cacna1b	3.6904	Nr6a1	2.0562
Ncoa5	2.3174	Fzd8	1.9132	Catsper2	2.2524	Mccc1	3.2798	Per1	2.8295	Ctsg	1.9258	Ost4	3.6884	Susd2	2.0561
Ppp1r3a	2.3171	Wipf3	1.913	Vsig10	2.2516	Pmfbp1	3.2785	Znf446	2.8282	Catsper2	1.9257	C1orf56	3.6847	Pim1	2.0559
Atp11b	2.317	Rab26	1.9128	Eif4a1	2.2507	Dbndd1	3.2776	Psmd3	2.8273	Acd	1.9246	Gpr75-Asb3	3.6845	Slc26a6	2.0555
Focad	2.3166	Znf660	1.9128	Tchp	2.2504	Lrrc4b	3.2767	Lyrm4	2.8268	Clock	1.9236	Agbl4	3.6834	Znf566	2.0527
Slc16a13	2.3142	Hla-Dma	1.9125	Atp10b	2.2503	Fam83d	3.2765	Llgl1	2.8261	Foxc2	1.9235	C11orf84	3.6824	Parpbp	2.0523
Psrc1	2.3128	Stau1	1.9118	Siglec1	2.25	Cyba	3.2761	Znf511	2.8261	Prdx2	1.9235	Ypel1	3.6811	Ormdl2	2.0522
Wdr6	2.3079	Cd69	1.9117	Bbs7	2.249	St8sia5	3.27	Btg3	2.8259	Add3	1.9223	Ufsp1	3.6802	Krtap5-7	2.0512
Stard9	2.3078	Eif2b4	1.9115	Arl13b	2.2486	Ndufs2	3.2694	Rnf34	2.824	Fcrl4	1.9221	Enox1	3.6766	Ero1a	2.051
Wnt3	2.3074	Or2ak2	1.9114	Fermt2	2.2483	Rabgef1	3.2694	Iqsec3	2.8236	Coro1b	1.9219	Snx11	3.6761	Cpne5	2.0453
Pramef11	2.307	Xab2	1.9111	H3c1	2.2483	Alpk3	3.2668	C14orf159	2.8217	Yjefn3	1.9214	Stx16	3.676	Gjd3	2.0445
Ttc34	2.3069	Celsr3	1.9093	Brwd1	2.2482	C15orf61	3.2614	Lrrd1	2.8214	Ceacam7	1.9205	Adipor2	3.675	Prss3	2.0441
Htr1b	2.3065	Cys1	1.9083	Stx19	2.2446	Hivep3	3.2605	Pkib	2.82	Gal3st2	1.9193	Rab8b	3.6728	Deptor	2.0439
Cyb561d2	2.306	Irf2bp1	1.9073	Mcidas	2.2442	Fam160b2	3.2598	Pif1	2.8196	H1-10	1.9179	Stab2	3.6728	Loc389602	2.0435
Snx29	2.3047	Myo1h	1.9063	Sergef	2.2439	Ppargc1b	3.2595	Zp2	2.8195	Katnip	1.9176	Chac2	3.6716	Qars1	2.0432
Serinc2	2.3021	Setd1a	1.905	Kcp	2.2426	Arhgap1	3.2582	Dnajc2	2.8185	Efna5	1.9175	Snf8	3.6712	Phf5a	2.0423
Ccdc14	2.3019	Calm3	1.9048	Fam193a	2.2425	Slc10a4	3.2549	Xdh	2.8174	S100a13	1.9164	Agbl5	3.6703	Sptssb	2.0408
Ankrd7	2.3018	Hs6st1	1.9048	Sox2	2.242	Prm1	3.2541	Hspe1	2.817	Ccni2	1.9164	C17orf75	3.6675	Crabp1	2.0396
Cyp4v2	2.3018	Spesp1	1.9043	Smim29	2.2415	Chrm4	3.254	Ahsa2	2.8168	Kdm4c	1.9158	Ccdc122	3.6673	Kntc1	2.0383
Dedd2	2.3018	Slc7a8	1.901	Ppp2r2a	2.241	Lrrfip2	3.253	Med18	2.8165	Slc26a8	1.9151	C10orf11	3.6671	Rnh1	2.038
Nt5c1a	2.3006	Dnttip2	1.9002	Rest	2.2403	Zc3hc1	3.2526	Fhit	2.8161	Slc50a1	1.9126	Ppm1e	3.664	Cdh10	2.0378
Tmem214	2.3003	Tmem209	1.9	Pml	2.2401	Pcbd2	3.2514	Kat6a	2.8144	Sh3bp1	1.912	Ccdc157	3.6624	Coa6	2.0363
Trim41	2.3	Fbxw4	1.899	Lysmd2	2.2394	Pagr1	3.2507	Ep300	2.8143	Nrn1l	1.9118	Zdhhc4	3.6621	Akap3	2.0353
Egr1	2.2998	Pcp2	1.8987	Fbxo36	2.2392	Atp2b2	3.2502	Acta1	2.8123	Qrich2	1.9113	Rps27	3.662	Erlin2	2.0351
Camk2g	2.2993	Xpnpep3	1.8987	Pin1	2.2374	Scaf8	3.2472	Ublcp1	2.812	Parpbp	1.9105	Tbc1d15	3.6615	Cyp2r1	2.0342
Or8a1	2.2989	Pgbd1	1.8983	Enah	2.2371	Cdc25b	3.2456	Dtd1	2.8065	Agap5	1.9102	Gna13	3.6584	Fap	2.0341
Znf462	2.2987	Aurkc	1.8961	Crtap	2.2363	Ralgapa1	3.2452	Dpysl4	2.8063	Sh3d19	1.9096	Tex14	3.6579	Tex50	2.0332
Loc101927844	2.2982	Gria2	1.896	Alk	2.2353	Rtn4	3.2437	Tmem115	2.805	Lgals2	1.9081	Olfm3	3.6526	P4htm	2.0326
Map7d1	2.2961	Loc101928451	1.8957	Tbc1d21	2.2341	Cnot1	3.2432	Timp4	2.8048	Tcf12	1.9069	Loc339862	3.6522	Rdh10	2.0318
C1orf54	2.2956	Or9a2	1.895	Slc4a7	2.2316	Pgap3	3.2403	Styxl1	2.8046	Cks2	1.9044	Cbwd1	3.6522	Vars1	2.0317
Cd34	2.2944	Ect2l	1.8947	Smad3	2.2313	Dcst1	3.2398	Sepn1	2.8034	Dpm3	1.9036	Adprhl2	3.6522	Ttll8	2.0299
Tmem44	2.293	Parp11	1.8922	Rad51	2.231	Slc22a12	3.2347	Tut1	2.8026	Cd300lf	1.9034	Syne1	3.6516	Acot8	2.0299
Igf2bp3	2.2918	Ran	1.8921	Rpl5	2.2294	Ebf1	3.2326	Kcnj2	2.8016	Spire1	1.9032	Rgs5	3.6487	Hnrnpa1	2.0298
Kcnip1	2.2913	Vwf	1.8909	Dido1	2.2292	Hpca	3.2322	Cyb561	2.8011	Xpnpep3	1.9025	Vstm2b	3.6432	Gprc5b	2.0286
Pdia6	2.2909	Orai1	1.8907	Galnt10	2.2273	Tssk6	3.2293	Acsf3	2.7995	Aprg1	1.9021	Ercc8	3.6431	Prex1	2.0282
Zbtb32	2.2896	Cldn25	1.8905	Hoxd11	2.227	Ppargc1a	3.2289	Znf664	2.7988	Upf1	1.9019	Nfe2l1	3.642	Insl3	2.0279
Spib	2.2893	C2orf72	1.8904	Tcta	2.2265	Cldn20	3.2267	Rbm27	2.7985	Rgs7bp	1.9019	Phf7	3.6418	Tcf7	2.0278
C7orf71	2.2883	Ugt2b4	1.8903	Metap1	2.223	Adamts19	3.2267	Chst14	2.7971	Fdx1	1.9016	Nrn1l	3.6402	Acvr1	2.0275
Agbl5	2.2856	Pfas	1.8886	Pm20d2	2.2216	Peli3	3.2259	Wdr73	2.7968	Shisal2b	1.9007	Enkd1	3.6386	Dcaf16	2.0267
Adck5	2.2856	Guca1c	1.8874	Cplx3	2.2208	Epm2aip1	3.2259	Lrp11	2.796	Cnbp	1.9006	Emilin1	3.6368	Ankrd12	2.0265
Anp32e	2.2851	Sidt1	1.8874	Tigd1	2.2205	B4galt2	3.2244	Akap8	2.7951	Ddn	1.8993	Rarb	3.6328	Pdgfrl	2.0263
Vps28	2.2851	Or8g5	1.8869	Rtp3	2.2201	Tecpr2	3.2241	Capn15	2.795	Kctd21	1.8991	Adamtsl3	3.6309	Trim14	2.0262
Mapkapk5	2.284	Gpbp1	1.8864	Rap1gap	2.2196	Snx16	3.2216	Ppp3ca	2.7949	Rpl26	1.8991	Tmem127	3.6293	Kdm3b	2.0256
Dguok	2.2839	Ficd	1.8854	S100a10	2.2191	Nme1-Nme2	3.2204	Fam71c	2.7934	Abcc4	1.8989	Dcc	3.6275	Prkar2a	2.0255
Shisa7	2.2838	Or4s2	1.8853	Dalrd3	2.219	Flrt1	3.22	Loc100129307	2.793	G3bp1	1.8987	Zic1	3.6247	Or4k5	2.0254
Sf1	2.2835	Agps	1.8836	Esco1	2.2185	Tfb1m	3.2193	Chsy3	2.7909	Map3k7cl	1.8981	Copa	3.6241	Mrps31	2.0248
Chst4	2.2832	Lilra3	1.8824	H3c3	2.2184	Znf253	3.2186	Nmb	2.7905	Or2j2	1.898	Oprd1	3.6217	Cfap251	2.0229
C9orf3	2.2827	Akip1	1.8824	Fbxw2	2.2182	Crhbp	3.2169	Myo15a	2.7892	Znf816-Znf321p	1.8975	Pop7	3.62	Dph3	2.0224
Sec23ip	2.2823	Slc26a1	1.8823	Tmem222	2.2171	Pp2d1	3.2162	Gata4	2.7886	Sp140l	1.897	Atp5o	3.6183	Nbpf10	2.0222
Dach1	2.2823	Prune1	1.882	C2cd6	2.217	Lrrc36	3.2126	Ctnna1	2.7869	Celf1	1.8967	Pigw	3.6182	Sowaha	2.0218
Slc12a7	2.2821	Arhgap39	1.8811	Agap2	2.217	Zdhhc8	3.2123	Knstrn	2.7849	Dagla	1.8962	Ucp3	3.6178	Sfmbt1	2.0216
Gle1	2.2818	Acad11	1.8806	Hdhd5	2.217	Kcng2	3.212	F2	2.7845	Spart	1.896	Usp16	3.6177	Mdh1	2.0188
Tmem184b	2.2812	Cse1l	1.8767	Ephb1	2.2163	Rptor	3.2102	Shox2	2.7826	Cwh43	1.8958	Eml6	3.6168	Sarnp	2.0185
Sox6	2.2801	Zdhhc7	1.8756	Gpr63	2.2159	Bad	3.2098	Rap2a	2.7821	Agbl2	1.8953	Ranbp10	3.6143	Spam1	2.018
Mmel1	2.2784	Lrrk2	1.8755	Ssb	2.2148	Ahsa1	3.2071	Znf430	2.7807	Pigh	1.8945	Ubqln4	3.6143	Klhdc8b	2.0178
Hibch	2.2766	Kiss1r	1.8755	Ctbp1	2.2136	Runx1t1	3.2066	Naa40	2.7806	Ccz1b	1.894	Vcp	3.6131	Cpsf7	2.0167
Aqp10	2.2766	Gabrb1	1.8743	Cep44	2.2134	Chuk	3.2043	Calb1	2.7798	Myef2	1.8936	Dcaf8	3.6123	Usp14	2.0145
Cspg5	2.2755	Arpc1b	1.8743	Cdc25a	2.2134	Slc4a10	3.2001	Slc22a8	2.7793	Rnaseh2a	1.8926	Chd3	3.6115	Fut2	2.0144
Trim28	2.2739	Wdr11	1.8742	H4c2	2.2125	Tmem248	3.1998	Rims3	2.7777	Prmt7	1.8922	Ache	3.6089	Nit2	2.0141
C9orf62	2.2737	Fbxo6	1.8739	Slamf6	2.2125	Sike1	3.1996	Zp3	2.7767	Fam13b	1.8918	Zcchc14	3.6086	Glrx2	2.0125
Brk1	2.2729	Fkbp8	1.8738	Gpsm1	2.2123	Slc16a14	3.1992	Aadac	2.776	Rufy1	1.8907	Itsn1	3.6083	Jmy	2.0123
Dclk1	2.2727	Ddc	1.8733	Bzw1	2.2122	Vav3	3.1971	Wiz	2.7756	Dio2	1.8906	Rnf215	3.6072	Mras	2.0119
Vps36	2.2723	Myot	1.8723	Ckb	2.2121	Ppp2r2b	3.1942	Hspd1	2.7752	Ttyh2	1.8898	Adgrv1	3.6059	Znf692	2.0117
Pdgfrl	2.2707	Fbxl5	1.8722	Helz	2.2117	Cct2	3.1925	Snrnp200	2.7722	Gnpda1	1.8885	Kcnk7	3.604	Chic2	2.0114
Dock4	2.269	Ccnt2	1.8719	Stxbp3	2.2095	Sfi1	3.1919	Mylk	2.7715	Tp53aip1	1.8884	Nsun6	3.6021	Rorb	2.0114
Rps6ka1	2.2687	Lmo7	1.8713	Phc3	2.2081	Osbpl9	3.1913	Pdxdc1	2.7713	Mcrip2	1.8883	Cd40	3.6013	Nckap5l	2.0107
Entpd8	2.2679	Dhx32	1.8709	Dnm2	2.2078	Aldoa	3.1912	Rftn2	2.7708	Nmnat3	1.8883	Cse1l	3.5997	Slc15a3	2.0106
Hspa9	2.2677	Sox4	1.8707	Fibp	2.2078	Sfpq	3.1893	Mdh2	2.7701	Timm50	1.8881	Ncl	3.599	Unc119b	2.009
Ikzf5	2.2671	Esr2	1.8696	Tmod2	2.2076	Pnmt	3.1885	Pla2r1	2.7697	Sapcd1	1.8869	Sdk1	3.5976	Hacd4	2.0086
Aktip	2.2671	Rbm17	1.8696	Sri	2.2062	Col10a1	3.1873	Pacsin3	2.7694	Zbtb43	1.8862	Erlin1	3.5965	Alg14	2.008
Vps33a	2.267	Hhipl1	1.8693	Prpf38a	2.2061	Panx3	3.1864	Bahd1	2.7686	Ybx1	1.8852	Foxn2	3.5955	Ptchd3	2.0044
Cenpb	2.2658	Dnajc4	1.8675	Gpr62	2.206	Kiaa1109	3.1803	Sdccag8	2.7681	C16orf86	1.884	Pepd	3.5951	Chst1	2.0035
Prr35	2.2654	C11orf16	1.8663	Ehbp1	2.2058	Arhgap9	3.1773	Slitrk3	2.7674	Iffo1	1.8837	Zcchc17	3.5947	Ccdc157	2.0035
Fam78b	2.2644	Tmem70	1.8663	Cyhr1	2.2057	Rnf19b	3.1772	Fpr1	2.7633	Eid3	1.8836	Arhgap44	3.5947	Znf573	2.0014
C11orf73	2.2642	Col23a1	1.8662	Atpaf2	2.2052	Ccz1	3.1738	Iqce	2.7615	Dhrs13	1.883	Apbb3	3.5929	C6orf52	2.001
Sepp1	2.2632	Tril	1.8654	Tmem87a	2.2041	Nr1i3	3.1732	Fmnl2	2.7613	Cilp	1.8821	Fam120a	3.5928	Mat2a	2.0009
Tmed8	2.2626	Thap5	1.865	Trpc7	2.2034	Frs2	3.1729	Nr3c1	2.7612	Cyyr1-As1	1.8816	Cacna1g	3.5918	Loc100129697	1.9999
Pkig	2.2626	Ptgdr	1.8634	Alg5	2.2025	Mllt10	3.1724	Plcl1	2.7601	Tcp1	1.8808	Prpf3	3.5866	Dmtn	1.9983
Nudcd1	2.2616	Perp	1.8633	Malt1	2.2018	Ism2	3.1716	Mst1	2.7584	Krit1	1.8807	C9orf131	3.5866	Kics2	1.9915
Bace1	2.2613	Trim35	1.8599	Taok3	2.2015	Kif1a	3.1704	Nek6	2.758	Rpusd3	1.8796	Tshz3	3.5862	Atp5me	1.9912
Ost4	2.2593	Tmem258	1.8599	Mlf1	2.2007	Nudt18	3.1704	Klc4	2.7579	Mms22l	1.8777	C7orf26	3.5836	Man1b1	1.9902
Dhx30	2.2592	Ppp1r16a	1.8595	Sgta	2.1999	Dcbld1	3.1691	Sim1	2.757	C8b	1.877	Nsf	3.5826	Polr2g	1.99
Kiaa0825	2.2582	Tex47	1.8579	Bahd1	2.199	Bambi	3.1673	Ifrd2	2.7569	Asah2	1.877	Papd7	3.5801	Syce1	1.9895
Rab40c	2.2581	Slc6a5	1.8579	Ccr8	2.1986	Tcap	3.1617	Syn2	2.7545	Lin54	1.8769	Uchl5	3.5787	Dusp7	1.9893
Nicn1	2.2575	Dpm1	1.8576	Atn1	2.1978	Samd10	3.1606	Loc101927160	2.7526	Col21a1	1.8762	Slc4a1ap	3.575	Or52a1	1.9873
Il10	2.2569	Dlg2	1.8576	C6orf58	2.1973	Psmd14	3.1597	Mvk	2.7517	Gng11	1.8728	Hmga2	3.5739	Sdr9c7	1.9872
C3orf14	2.2566	B3galt2	1.8575	Adamts4	2.1958	Eif5b	3.1587	Lrfn1	2.7502	Junb	1.8721	Ggnbp2	3.5732	Sparcl1	1.9869
Traf3	2.2553	Seh1l	1.8569	Tpra1	2.1958	Nab2	3.1583	Prss35	2.7499	Far1	1.8712	Rora	3.5717	Mapkapk3	1.9866
Mat2a	2.2547	Fancd2p2	1.8564	Nemp1	2.1954	Trim63	3.157	Krtap26-1	2.7497	Ctnna1	1.87	Naaladl2	3.5711	Mfn1	1.9858
Ggcx	2.2545	Ip6k2	1.8555	Rex1bd	2.1928	P3h3	3.157	Rbm6	2.7492	C10orf82	1.8696	Npepl1	3.5704	Cpamd8	1.985
Slbp	2.254	Acmsd	1.8554	Cabp7	2.1925	Cdca3	3.157	Mbd2	2.7477	Abt1	1.8694	Lcmt2	3.5701	Alg5	1.9849
Cnksr1	2.2533	Gtscr1	1.8549	Suds3	2.1906	Gnb3	3.157	Dusp6	2.7468	Lcmt2	1.8693	Loc388849	3.5694	Tmem266	1.9835
Mst1r	2.2506	C14orf93	1.8548	Rere	2.1896	Klhdc10	3.1564	Alas1	2.7452	Rad51c	1.8684	Bre	3.5688	Rdh16	1.9825
Sgcd	2.2489	Zar1l	1.8545	Rnf146	2.1895	Iars2	3.1544	Atp5l	2.745	Krt18	1.8684	Dcst1	3.5679	C14orf28	1.9823
Fbxl5	2.2489	Taf1l	1.8544	Ess2	2.1889	Cdh13	3.1527	Rnf103-Chmp3	2.745	Plk5	1.8683	Pcgf6	3.5668	Rbm27	1.9822
Plcl1	2.2488	Mettl21a	1.8539	Znf420	2.1888	Fmnl2	3.1511	Pou2f2	2.743	Pou2f3	1.8682	Myo1h	3.5662	Dlg1	1.98
Gtpbp1	2.2476	Aagab	1.8538	Lpxn	2.1883	Ormdl3	3.1488	Stk32c	2.743	Plekha1	1.8654	Znf385d	3.5653	Dcaf12	1.9799
Or10g3	2.2473	Nphp3	1.8536	Znf589	2.1879	Ttbk1	3.1478	Or8g2	2.7428	Mfap3l	1.8653	Rnaseh2c	3.5653	Ercc6	1.9797
Usp12	2.247	Srr	1.8523	Ltv1	2.1876	Mlh1	3.1468	Ttc28	2.7427	Fkbp2	1.8643	Ngf	3.5649	Mettl14	1.9773
B3gat1	2.2465	Insm1	1.8523	Xylb	2.1872	Ptprb	3.1458	Pou3f3	2.7426	Igdcc3	1.8631	Abcc8	3.5635	Prb3	1.9756
Dad1	2.2459	Kalrn	1.8515	C22orf39	2.187	Ggnbp2	3.1457	C12orf65	2.7407	Gpr152	1.8629	Trim9	3.5628	Znf527	1.9755
Akap12	2.2443	Faf1	1.8506	Sh3bp1	2.1846	Fermt3	3.1456	Krtap24-1	2.7402	Edc4	1.8625	Gpr75	3.5625	Malrd1	1.9755
Mon1a	2.244	Clec12b	1.8497	Nfia	2.1841	Kctd9	3.1453	Rarg	2.7401	Tsnaxip1	1.8623	Cntn2	3.5618	Gucy2d	1.9749
Mob2	2.2427	Fuom	1.8492	Leo1	2.184	A3galt2	3.1453	Mphosph9	2.7383	Natd1	1.8616	Rsrc2	3.5583	Fut7	1.9746
Fam213b	2.2412	Smim12	1.8492	Poln	2.1837	Camta1	3.1444	Gpt	2.7375	Dydc2	1.861	Cxxc4	3.5574	Gas6	1.9739
Adnp	2.241	Erp29	1.8487	Htr3a	2.1836	Mc1r	3.1423	Snapc5	2.7369	Atp4a	1.8607	Rltpr	3.5572	Loc101929185	1.9731
Nhlrc4	2.2406	Stxbp3	1.8479	H2bc10	2.1827	Mrpl27	3.142	Tbc1d31	2.7335	Stip1	1.8602	Fam177a1	3.5543	Pde7a	1.9727
Rasgrf1	2.2402	Adk	1.8479	Slc35g6	2.1817	Tbrg4	3.1399	Tas2r50	2.733	Trip10	1.859	Asb3	3.554	Madd	1.9721
Atp8b2	2.2399	Hoxd9	1.847	Phf10	2.1808	C1orf189	3.1367	Il15	2.7328	Borcs8-Mef2b	1.8581	Slc16a10	3.5527	Tmem216	1.9718
Mgat5b	2.2394	Slurp1	1.8467	Tcea3	2.1805	Mmel1	3.1365	Zpbp	2.7316	Mrpl9	1.857	Slc38a1	3.5515	Impa1	1.9717
Gnpnat1	2.238	Ackr4	1.8466	Dpcd	2.1783	Pde3b	3.134	Tmco6	2.7303	Mzt1	1.8569	Ube2z	3.5511	Aida	1.971
Znf445	2.235	Uchl3	1.8464	Entr1	2.1782	Naa11	3.1337	Lrrc49	2.7299	Map2k5	1.8566	B3galt2	3.551	Faim2	1.9708
Foxp1	2.2349	Dlgap3	1.8406	Or2a4	2.1777	Syn2	3.1322	Bbs1	2.7288	Ccl21	1.855	C19orf73	3.5494	Sap30l	1.9698
Ropn1	2.2346	Rabggtb	1.8402	Inka1	2.177	Crk	3.1314	Pmpcb	2.7273	Bmp3	1.8547	Mvk	3.5486	Carmil2	1.9682
Zbtb43	2.2334	Lhpp	1.8398	Cabs1	2.177	Pisd	3.13	Arid1b	2.727	Afap1l1	1.8546	Rbbp5	3.5477	Aco2	1.9676
Gsta3	2.2334	Trim14	1.8397	Abhd8	2.173	Calb1	3.1288	Flii	2.7242	Slc39a6	1.854	Vps39	3.547	Srrm4	1.9674
Glyr1	2.233	Gckr	1.8376	Slc11a2	2.1712	Scamp1	3.1268	Ehhadh	2.7234	Hes6	1.8536	Dpep3	3.5446	Pcca	1.9667
Pex26	2.2315	Mitf	1.837	Actg1	2.1712	Lpar2	3.1252	P2rx2	2.7231	Rnf43	1.8531	Spata31d1	3.5437	Tomm70	1.9664
Parp4	2.2311	Nup210	1.837	Rint1	2.1711	Gipc2	3.1232	Taf12	2.721	Tdrkh	1.852	Hypk	3.5437	Ifih1	1.9659
Trim49b	2.2309	Nbpf10	1.8356	Neil2	2.1705	Rundc3b	3.1229	Rad9b	2.7175	Nek6	1.8499	Syncrip	3.5435	Cdk10	1.9658
Cplx1	2.2294	Tead4	1.8345	Gpr85	2.1705	Haus2	3.122	Vdac2	2.716	Fam153a	1.8497	Tceb3c	3.5428	Lrrc8a	1.9653
Ggtlc1	2.2293	Ccdc154	1.8345	Fam104a	2.17	Dnajc17	3.1211	Ubxn1	2.7148	Dppa3	1.8495	Tceb3b	3.5428	Hsd17b13	1.965
Rita1	2.2293	Mocs3	1.8334	Tmem81	2.1687	Atxn1	3.1198	Dand5	2.7148	Zmynd8	1.8492	Pde4d	3.5392	Rpa2	1.9644
Cenpe	2.2282	Agbl2	1.8314	Vps54	2.1681	Ptprt	3.1197	Or8b3	2.7143	Ptgr2	1.8487	Supt7l	3.539	Cdc123	1.9638
Med9	2.2273	Spdye4	1.831	Nsl1	2.1674	Tspyl4	3.1193	Znf17	2.714	Srrm3	1.8486	Pcdh8	3.5389	Rbfox3	1.9636
Dffa	2.2269	Gpr141	1.83	C2cd4b	2.1664	Cpt1a	3.119	Aldoa	2.7133	Ppt2	1.8473	Epo	3.5385	Foxo1	1.9633
Chst10	2.2264	Napsa	1.8299	Gsdme	2.1658	Hunk	3.1182	Elk3	2.7124	Tmem205	1.8457	Ly75-Cd302	3.5381	Znf212	1.9619
Aqp12b	2.2261	Tmppe	1.8292	Ccdc188	2.165	Nus1	3.1177	Rps28	2.7112	Cyren	1.8457	Kat5	3.5367	Sdhaf2	1.9611
Stk39	2.2252	Glb1	1.8292	Nbas	2.1645	Sec11c	3.1167	Arvcf	2.7106	Or56a3	1.8451	Ganc	3.5364	Pom121l12	1.9604
Dctd	2.2244	Ssmem1	1.8291	Mlana	2.1637	Atp6v0b	3.1164	Abcb10	2.7084	Pced1a	1.8436	Nalcn	3.5346	Marcks	1.96
Lce5a	2.2223	Auts2	1.829	Sfmbt1	2.1634	Bap1	3.1143	Fam57b	2.7082	Map3k8	1.8428	Snapc3	3.5341	Kazald1	1.9597
Rps10	2.2223	Rreb1	1.8286	Hla-Dpb1	2.1633	Phactr1	3.1124	Pafah1b1	2.7079	Mucl3	1.8421	Elovl1	3.5322	Scyl2	1.9592
Anp32d	2.2217	Fads1	1.8273	Tarp	2.1625	Phc2	3.1115	Slc23a3	2.7071	Prtn3	1.8405	Unc79	3.532	Npy2r	1.9591
Emp3	2.2214	Prx	1.8266	Cgb1	2.1623	Igip	3.1108	Nat6	2.7071	Brd9	1.8402	Znf664-Fam101a	3.5318	Mrpl45	1.959
Tnfaip8l3	2.2209	Znf141	1.8253	Rab35	2.1622	Mvb12b	3.1103	Hyal3	2.7071	Ninj2	1.8393	Pcgf3	3.5311	Cfap91	1.9583
Mlip	2.2195	Gpr25	1.8251	Anp32c	2.1621	Ankrd9	3.1087	Ppp1r16a	2.7055	Wdhd1	1.839	Med8	3.5299	Spire2	1.9582
Crct1	2.219	Tmem168	1.8236	Sncg	2.1601	Irf3	3.1068	Plekhb1	2.7052	Zyg11b	1.8388	Nek1	3.5297	Znf507	1.9577
Onecut2	2.2171	R3hdm4	1.8231	Lin52	2.1592	Apol5	3.1054	Pip4k2c	2.7046	Col11a2	1.838	Gyltl1b	3.5251	Amdhd1	1.9576
Trhr	2.2106	Sco2	1.8228	Kiaa1549	2.1586	Bahd1	3.1036	Kiaa0930	2.7037	Or11g2	1.8377	Hnrnpa0	3.5248	Tcl1a	1.9573
Kcnmb3	2.2095	Pwwp2a	1.8227	Ttc30a	2.1558	Znf516	3.1032	Rpl4	2.7035	Fndc1	1.8353	Afap1l1	3.5244	Ggcx	1.9567
Pla2r1	2.2083	Scarb1	1.8223	Or5b21	2.1509	Znf396	3.1005	B3gat3	2.703	Tmigd2	1.8337	Mlkl	3.5223	Alkbh1	1.9548
Chmp2a	2.2072	C11orf58	1.8211	Rcc1l	2.149	Grik5	3.1005	Lrrn2	2.7022	Gapdh	1.8333	Dennd4b	3.5223	Med7	1.9548
Adgrl3	2.2062	Ap2a2	1.8208	Anxa1	2.1486	Wbp1l	3.0998	Gtf2i	2.7003	Frs2	1.8328	Khk	3.5215	Arap2	1.9536
Sh2b3	2.2044	Pycr3	1.8206	C17orf80	2.1479	Chmp2a	3.0995	Mars2	2.7001	Ccdc159	1.8326	Lrrc43	3.5189	Plppr2	1.9529
Zscan5a	2.2042	Trmt10c	1.8204	Hs3st2	2.147	Mtbp	3.0988	C16orf92	2.6998	Znf404	1.8314	Eif5a2	3.5184	Zpr1	1.9524
Fam175b	2.202	Mmaa	1.8203	Ctnnd2	2.1463	Sik2	3.0967	Lrrc70	2.6986	Klf17	1.8313	Acd	3.5165	Gins4	1.9522
Gtf2i	2.1997	Lypd2	1.8203	Micall2	2.1455	Nrg2	3.0956	Arhgef25	2.6985	Nap1l4	1.8311	Slc4a9	3.516	Helz2	1.9514
Emilin1	2.1994	Scrt2	1.8182	Hexim1	2.1446	Adamtsl4	3.0946	Nebl	2.6985	Ptger1	1.8309	Ciao1	3.5158	Adck2	1.9511
Vsig10	2.1987	Fam136a	1.8173	Znf101	2.1443	Nptx1	3.0942	Hp1bp3	2.698	Il5ra	1.8304	Zcchc8	3.5148	Rngtt	1.951
Or5ap2	2.198	Ecel1	1.8169	Rxfp3	2.1441	Zar1	3.0935	Hic1	2.6976	Ccnb1	1.8298	Pard6a	3.5133	Or2l13	1.9502
Prkg1	2.1978	Or10v1	1.8164	Cdc45	2.1435	Rbm11	3.0898	Fbxl17	2.6973	Mta1	1.829	Sema6c	3.5126	Arglu1	1.9501
Chordc1	2.1962	Cyb561	1.8161	Sirt4	2.1425	Tinagl1	3.0887	Atp6v1c2	2.6971	Siglec14	1.8288	Ppp1r21	3.5125	Larp6	1.9499
Crim1	2.1927	Tll1	1.816	Agps	2.1411	Vipas39	3.0858	Prox1	2.6951	Mef2b	1.8282	Dhrs11	3.5125	Rap2b	1.9479
Pbxip1	2.1917	Pde6d	1.8148	Gsk3b	2.1402	Fryl	3.0843	Ppp3cc	2.6946	Ftmt	1.8279	Tspan8	3.5119	Umps	1.9467
Pbx4	2.1913	Trnau1ap	1.8136	Cd300lg	2.1399	C11orf86	3.0833	Kcnq4	2.6936	Vars1	1.8279	Raly	3.5109	Pecr	1.9431
Lyg2	2.1901	Acadsb	1.8115	Angel1	2.1394	Bbs1	3.0831	Npas3	2.6929	Pydc1	1.8269	Dnajb5	3.5105	Gpr22	1.9419
Nprl2	2.1893	Pank1	1.8112	Slc26a6	2.1391	Lyg2	3.0829	Gpr141	2.6922	Pkn1	1.8269	Mpl	3.5047	Cep89	1.9411
Mpp6	2.1892	Bace1	1.8103	Ccdc85b	2.1367	Cacna1d	3.0822	Abca5	2.691	Mrfap1	1.8262	Naa40	3.5029	Or51v1	1.9405
Bace2	2.1888	Kbtbd3	1.8102	Unc45b	2.1366	Hyal3	3.0809	Loc101929766	2.6907	Ltn1	1.8249	Tln2	3.5029	Erp27	1.9405
Ecm1	2.1882	Sox6	1.8099	Ccna2	2.136	Trit1	3.0807	Ccdc92	2.6906	Dcaf10	1.824	Bnipl	3.5016	Ptdss2	1.9404
Nup210l	2.1881	Pdap1	1.8096	Znf623	2.1354	Trim42	3.0793	Sall1	2.6896	Fhip1a	1.8237	Lin7b	3.5015	Scaper	1.9403
Tipin	2.1879	Pde4dip	1.809	Slc12a8	2.1348	Pptc7	3.0754	Agps	2.6874	Pax8	1.8227	Cacna1s	3.5005	Sacm1l	1.9394
Mc3r	2.1856	Tmod2	1.8086	Arih2os	2.1345	Mef2a	3.0751	Rce1	2.6874	Tars2	1.8226	Mrm1	3.5003	Smarcc1	1.9381
Etf1	2.1854	Neil3	1.8081	Prtg	2.1342	Soga1	3.0751	Aurkb	2.6866	Ilf2	1.8216	Mfsd9	3.4988	Fpr3	1.9374
Slco4a1	2.1843	Rbsn	1.8065	C21orf62	2.1334	Mettl21c	3.0742	Phactr4	2.6865	Ndufa13	1.8211	Alpk3	3.4949	Sct	1.9366
Myl3	2.184	Lce3c	1.8056	Poll	2.1333	Cpn1	3.0734	Ntan1	2.6852	Hbegf	1.8202	Casp2	3.4932	Sarm1	1.9362
Slc25a2	2.1817	S1pr2	1.8053	Scoc	2.1317	Ifrd2	3.073	Or8b2	2.6828	Pcgf2	1.8195	Cd47	3.4903	Loc100287290	1.9358
Slc27a4	2.1809	Alg10b	1.8052	Srsf12	2.13	Lyve1	3.0729	Rilpl2	2.6823	Lrrc72	1.8191	Ksr2	3.4881	Rplp2	1.9357
Dnlz	2.1804	Atp5mj	1.8042	H2ac4	2.1287	Ccdc61	3.0723	Mfsd3	2.6794	Nfxl1	1.819	Znf484	3.4877	Fgfrl1	1.9353
Card9	2.1804	Kif6	1.8039	Mpp3	2.1239	Tomm34	3.0714	Klhl22	2.677	Nos1	1.8177	Edc4	3.4869	Trabd2b	1.9335
Slc22a5	2.18	Ppp2r2c	1.8035	Gbf1	2.1235	Topaz1	3.0702	Znf431	2.6762	Nlrp2	1.8173	Plcl2	3.486	Erlec1	1.9333
Serpinb11	2.179	Nin	1.8033	Pebp1	2.1233	Map2k5	3.07	Fam83f	2.6751	Ppp4c	1.8172	Dscaml1	3.4853	Myct1	1.9323
Cenpl	2.1779	Ccdc117	1.8028	Zbtb4	2.1232	Bcl2l12	3.068	C17orf74	2.6747	Barhl1	1.8171	Arfgap2	3.4852	Dlx2	1.9318
Znf700	2.1772	Asgr1	1.8022	Atp5mf	2.123	Rimkla	3.066	Samd4b	2.6737	Loc101928631	1.8152	C16orf86	3.485	Atp2c2	1.931
Pmvk	2.1769	Tmem126a	1.8018	Cdhr4	2.1228	C1orf43	3.0657	Zfyve21	2.6736	Scn4a	1.8144	Tmem200a	3.485	Kif24	1.931
Tshz2	2.1764	Washc5	1.8006	Bloc1s2	2.1227	Trim28	3.0654	Nalcn	2.6722	Tmem181	1.8143	Prkcz	3.4846	Kpna4	1.9307
Dis3l	2.1758	Stx4	1.7996	Cdipt	2.1227	Cyp1a1	3.0638	Hdgfrp2	2.6714	Tjap1	1.8134	Pias2	3.4845	Or4c12	1.9301
Ddx1	2.1755	Dennd2b	1.799	Arl5c	2.1225	Xrcc3	3.0633	C17orf98	2.6697	Cox6a2	1.8102	Gucy2c	3.4823	Cxadr	1.929
Lctl	2.1753	Snx33	1.7988	Rps23	2.1213	Ccdc24	3.0624	Zdhhc24	2.6694	Hoxd3	1.8095	Slc2a2	3.4792	Garin3	1.9282
Naprt	2.1749	Efr3a	1.7981	Tagln2	2.1205	Slc6a9	3.0622	Scrt2	2.6683	Epb42	1.8093	Calhm1	3.4788	Msx2	1.9269
Shox2	2.1741	Fam110b	1.797	Camkv	2.1204	Slc12a9	3.0615	Htr1d	2.6665	Ints13	1.8091	Snrnp200	3.4785	Mpo	1.9257
Ddx54	2.1727	Neto2	1.7963	Mmp1	2.1185	Edf1	3.0597	Pcid2	2.6663	Krtap17-1	1.8084	Arhgap28	3.4771	Thap10	1.9256
Ankrd35	2.1719	Xbp1	1.7954	Plxdc1	2.118	Akirin1	3.0585	Bicd1	2.6663	Sct	1.8078	Cox8a	3.4769	Tank	1.9241
Tmem116	2.1712	Orai2	1.795	Doc2a	2.116	Kcnk9	3.057	Boll	2.6653	Or10w1	1.8064	Fam83d	3.4764	A2ml1	1.923
Klhl20	2.1703	Nbas	1.7947	Dnah6	2.1159	Cinp	3.0562	Scp2	2.6625	Pld2	1.8054	Znrf3	3.4761	Uba7	1.9226
Zc3h4	2.1696	Ern1	1.7947	Ube2q2l	2.1131	Rab3gap2	3.0548	Nxpe3	2.6621	Tbc1d9b	1.805	Nrip1	3.4754	Plcg1	1.9209
Auh	2.1694	Htr3c	1.7947	Slc34a2	2.1128	Fam178b	3.0546	Trmt112	2.6619	Sumf1	1.804	Tomm34	3.4745	Gad2	1.9207
Malsu1	2.1668	Hes7	1.7935	Rwdd4	2.1111	Itch	3.0541	Pon2	2.6615	Ntm	1.8038	Ndrg4	3.4739	Tmem270	1.9205
Ppp2r3a	2.1666	C9orf43	1.793	Gzma	2.1111	Peak1	3.0537	Hoxb5	2.6601	Pom121c	1.8019	Loc101928291	3.4705	Tmem233	1.9197
Celf1	2.1659	Alpi	1.793	Mrgpre	2.109	Gpm6a	3.0532	Kremen2	2.6584	Sphk1	1.801	Fam184a	3.4698	Rbfox1	1.919
Arl4a	2.1657	Pacs1	1.792	Tgm3	2.1088	C1orf54	3.0496	Cdh4	2.6582	Pde1b	1.8007	Gpn3	3.4695	Ncapg	1.918
Tubb4b	2.1646	Ndufs1	1.7919	Galr3	2.108	Tmem120a	3.0489	Doc2a	2.6575	Chmp1a	1.8005	Mfge8	3.4686	Cdh6	1.9178
Pcdh17	2.1634	Arhgap45	1.7918	Tcea2	2.105	Ciart	3.0489	Astn1	2.6573	Lrp6	1.7988	Mfap1	3.4683	Cilp2	1.917
Acot4	2.1631	Naa25	1.7912	Slc16a8	2.105	Cyp17a1	3.0481	Tusc2	2.6565	Sil1	1.7987	Pcdhb5	3.4667	Spast	1.9168
Mrpl21	2.1631	Klrd1	1.7911	Habp2	2.1045	Leap2	3.0456	Bcl11a	2.6564	C10orf105	1.7987	Prkab2	3.4655	Ugp2	1.9165
Arhgap39	2.163	Rd3l	1.791	Pet100	2.1045	Hr	3.0443	Lsm4	2.6554	Or4k2	1.7986	Ppia	3.4648	Mier1	1.9162
Wdr63	2.1625	Polr1c	1.7904	Exosc9	2.1032	Kiaa1211l	3.0436	Traf1	2.6553	Ranbp10	1.7981	Zmynd8	3.4643	Capn8	1.916
Khk	2.1623	Mrpl4	1.7904	Rilpl1	2.1032	Nacad	3.0428	Ganab	2.655	Vash2	1.7981	Rcor2	3.4635	Creb3l2-As1	1.9149
Pfkfb3	2.1615	Dazap2	1.7901	Plagl2	2.1031	Plekhg3	3.0423	Loc101060341	2.655	Atox1	1.7972	Map2k5	3.462	Nhlrc2	1.9147
Tacc1	2.16	Pet100	1.79	Spock1	2.1023	Syt13	3.0417	Tsc22d2	2.6529	Or6m1	1.7965	Tmem214	3.4593	Rnft2	1.9143
Med27	2.1599	Scg5	1.7899	Ruvbl1	2.1019	Txndc15	3.0414	Rtn4	2.6528	Prelid3a	1.7963	Pcdhac2	3.4572	Phldb1	1.9135
Agtr1	2.1577	Akna	1.7894	Znf593	2.1015	Nfs1	3.0413	Taok2	2.6527	Il9	1.7959	Ang	3.4565	Muc16	1.9133
Exd3	2.1562	Mis12	1.789	Podxl2	2.1015	As3mt	3.0391	Gstcd	2.6483	Rims2	1.7957	Rnase4	3.4565	Ervv-2	1.9126
Ablim3	2.1542	Lrrc24	1.7888	Cpsf4l	2.1009	Ube2m	3.0354	Syt10	2.6474	Gipc2	1.7946	Eif2s2	3.4559	Srrm3	1.9122
Or4c13	2.1539	Sf3b5	1.7886	Sp3	2.1001	Ablim1	3.0348	Eef1g	2.6449	Or2l5	1.7933	Qki	3.4551	Ilf2	1.9122
Nrip1	2.1526	Megf6	1.7884	Htr1f	2.0993	Asph	3.0335	Nup50	2.6445	Hpcal1	1.793	Wbp11	3.4539	Pkp4	1.9116
C1orf210	2.152	Agap1	1.7884	Soga3	2.0982	Blk	3.0313	Syne2	2.6436	Dcaf13	1.7919	Inhba	3.4534	Hdac10	1.9113
Ccndbp1	2.1516	Kpna2	1.7882	Fbxw7	2.098	Coro2b	3.0293	Nup133	2.6426	Lin7c	1.791	Prr13	3.4526	Cox8a	1.9106
Tmem115	2.1511	Adra1d	1.7878	Gtpbp2	2.0977	Myo5a	3.0292	Znf304	2.6418	Znf676	1.7903	Casq1	3.4519	Pdgfra	1.9099
Ctdspl	2.1508	Col11a2	1.7878	Unc13a	2.0972	Rab29	3.0292	Eif4ebp3	2.6417	Atp6v0e2	1.7894	Satb1	3.4504	Prune2	1.9095
Ctnnd1	2.1503	H4c3	1.7864	A4gnt	2.097	Ccdc91	3.0287	Prdx5	2.6407	Rxfp3	1.7894	Tchp	3.4492	Gpr146	1.9091
Stk32c	2.1493	Ptchd3	1.7864	Iqce	2.0968	Eif5	3.0287	Rev3l	2.6405	Ldhal6a	1.7892	Ppp2r2a	3.4466	Frzb	1.9087
Rps24	2.1492	Arhgef15	1.7863	Pdxp	2.0963	Fgfr1	3.0284	Lrrtm2	2.6404	Eml5	1.789	Vwc2l	3.4464	Nicn1	1.9071
Celf6	2.1487	Tbc1d30	1.7861	Znf521	2.0959	Asic3	3.0256	Fam178b	2.6393	Coq3	1.7887	Klhdc10	3.4458	Taf4b	1.9065
Anp32b	2.1479	Lrrtm3	1.7859	Slc7a7	2.0952	Ggt1	3.0248	Hsd17b6	2.6383	Cd164	1.7879	Aig1	3.445	Matn2	1.9061
Abhd4	2.1474	Stk35	1.7858	Rmdn3	2.0932	Nbn	3.023	Nr2c2ap	2.6377	Slc6a11	1.7875	Rprd2	3.4438	Slc39a5	1.9054
Rpl38	2.1467	Cd302	1.7855	Get1	2.093	Mrpl13	3.0223	Ift81	2.6354	Hla-Dqa1	1.7872	Nudcd3	3.443	Cct4	1.9042
Ntng2	2.1454	Stx1b	1.7847	Apof	2.0926	Ncaph	3.0212	Cyp17a1	2.6352	Septin4	1.7865	Tgm5	3.4425	Dact1	1.9037
Olah	2.1434	Potea	1.7846	Rapgef4	2.0918	Cdk5	3.021	Baz2b	2.635	Drgx	1.7862	Arhgap40	3.4423	Rgs4	1.9036
Cmpk2	2.1429	Med6	1.7846	Ubl5	2.0904	Kdm2b	3.0179	Ppp4r1	2.6336	Cdca2	1.7859	Col8a2	3.441	Cpped1	1.9026
Ccnk	2.1425	Negr1	1.7839	Lsm14b	2.0894	Adap1	3.0179	Tas2r20	2.6322	Spdye5	1.7848	C9orf64	3.4406	Med12l	1.9001
Or2v2	2.1417	Nr2e1	1.7833	Hivep2	2.0869	Nsun2	3.0168	Agbl1	2.6317	Setx	1.7827	Cgref1	3.44	Tmem150c	1.8987
Sstr3	2.1404	Kdm2b	1.7823	Rbm6	2.0868	Slc4a2	3.015	Gtf3c4	2.6305	Prss48	1.7826	Cul3	3.4388	Krtap5-8	1.8982
Armc1	2.1391	Znf646	1.7814	Wasf2	2.0856	Rbm27	3.0091	Stat1	2.6297	Gdpd3	1.7822	Hectd1	3.4373	Cish	1.8981
Rbfa	2.1383	Alpk2	1.7813	Robo1	2.0849	Tph1	3.0082	Rnf157	2.6279	Ap5s1	1.7821	Glrx2	3.4372	Slco1a2	1.8976
Pde11a	2.1377	Rgs10	1.7811	Pros1	2.0846	Grm5	3.0081	Tbc1d21	2.6278	Rtbdn	1.7819	Lin28b	3.4351	Tmem67	1.8969
Lin28a	2.1357	Dnajc25-Gng10	1.7803	Arih2	2.084	Gpr25	3.0077	Vstm2a	2.627	Morc3	1.7814	Znf207	3.4328	Lpar5	1.8967
Noxa1	2.1356	Atp9a	1.7801	Rev1	2.0831	Banf1	3.0074	Or5as1	2.6257	Steap3	1.7812	Krtap19-8	3.43	Pom121	1.8965
Ces1	2.1338	Camsap3	1.78	Nup93	2.0819	Mapre2	3.0018	Rras2	2.6244	Alkbh5	1.7811	Ntrk3	3.4286	Iho1	1.896
Usp15	2.1335	Pla2r1	1.7796	Sf3a1	2.0818	Xxylt1	2.9998	Eif5	2.6237	Cisd3	1.7803	Dnah10	3.4276	Efr3a	1.896
Sumo1	2.133	Loc728392	1.7782	Rps3a	2.0813	Spire2	2.9994	Psma6	2.6235	Cars2	1.7799	Serf2	3.4248	Fam240a	1.8957
Slc12a5	2.1326	Nedd4l	1.7782	H3c8	2.0804	Phpt1	2.9977	Ier5	2.6232	Bmp1	1.7798	Capn3	3.4247	Lsm6	1.8954
Tspan3	2.132	Cul5	1.7781	Amer2	2.0798	Smarcal1	2.9975	Mr1	2.6225	Fhdc1	1.7776	Lima1	3.4246	Gypa	1.8953
Ssuh2	2.132	Gtf2a1l	1.7762	Pofut1	2.0797	Prpf3	2.9956	Or8k1	2.6225	Tcp11	1.777	Prune	3.4237	Atp8b4	1.8944
Fbxl15	2.1309	Gria1	1.7753	Slc22a2	2.0792	Inpp4a	2.9952	Map3k11	2.6223	Hmces	1.7768	Lrrc72	3.4218	Nhsl1	1.8943
Fam220a	2.1306	Ppp2r3a	1.7749	Cpsf4	2.0791	Dpp3	2.9945	Phf19	2.6217	Blid	1.7766	Vps41	3.4212	Pkd1	1.8937
Nabp2	2.1302	Xpo5	1.7744	Foxb1	2.0779	Alx4	2.9939	Itpripl1	2.6212	Cd9	1.7761	Hp1bp3	3.4197	Ndufab1	1.8931
Kiaa0368	2.1298	C10orf105	1.7732	Acr	2.0754	Klf12	2.9931	Tmem161a	2.6198	Pcbd2	1.776	Mkl1	3.4191	Potee	1.8929
Cldn19	2.129	Tmod3	1.7728	Upk3bl1	2.075	Vps9d1	2.9927	Kndc1	2.6198	Nudt9	1.7752	Sipa1l1	3.4175	Dhx30	1.8926
Tmem9	2.1279	Znf846	1.7721	Tjap1	2.0749	Adgrl3	2.9914	Ddx31	2.6192	Flrt1	1.7751	Med15	3.4167	Nr1h3	1.892
Lsm8	2.1273	Six4	1.7718	Or5b3	2.0738	Repin1	2.9897	Tada1	2.6174	Cox7c	1.7746	Tmod4	3.4166	Ppm1b	1.8915
Als2cr11	2.1267	Nol11	1.7709	Gbgt1	2.0735	Kansl3	2.9881	Col11a1	2.6163	Fam161b	1.7729	Znf79	3.416	Tmem14a	1.8907
Fam43b	2.1261	Cav1	1.7696	Naprt	2.0734	Lin9	2.9874	Rangap1	2.6161	Gbp7	1.7729	Slc45a1	3.4156	Sla2	1.8892
Pofut2	2.1255	Fam110c	1.7694	C6orf120	2.0733	Commd3-Bmi1	2.9854	Ino80e	2.6145	Usp8	1.7728	Sh3rf1	3.4155	Pafah2	1.8889
Larp7	2.125	Shld2	1.7688	Znf700	2.0726	Commd3	2.9854	Tmem219	2.6127	Rab14	1.7727	Fam124b	3.4154	Bcam	1.8889
Abcc8	2.1247	Etfrf1	1.7677	Cog1	2.0717	Bmi1	2.9854	C4orf17	2.6125	Garem1	1.7719	Sltm	3.4142	Slco3a1	1.8889
Slc52a2	2.1243	Rhebl1	1.7665	Bicdl1	2.0708	Slc12a5	2.9841	Cdk2ap1	2.6114	Lsm5	1.7716	Sema3a	3.411	Hdgfl2	1.8888
Spaca4	2.1241	Kras	1.7654	Wsb1	2.0707	Dnajb4	2.9836	Bhmt2	2.6096	Rasl10b	1.7715	Bbx	3.411	Wnt5b	1.8887
Cyp26a1	2.1241	Ctdnep1	1.765	Pdia3	2.07	Apbb3	2.9824	Recql4	2.6096	Pdxk	1.7713	Sowahc	3.4104	Usp19	1.8884
Trpm7	2.1236	Zscan31	1.7642	Exo5	2.0673	Znf682	2.9812	Pip4k2b	2.6085	Prr20a	1.7713	Tgm7	3.4096	Pnpla2	1.8877
Supt20h	2.1232	Btg4	1.764	Ulk3	2.0671	Ak3	2.9795	Fam19a5	2.6079	Tmcc2	1.7704	Zak	3.4091	Ak4	1.8877
Ggn	2.1231	Mtnr1a	1.7638	Cdk4	2.0667	Ppp2r1b	2.9786	Mettl21a	2.6065	Grk4	1.7702	Tp53bp2	3.4086	Spats2l	1.8875
Znf584	2.1231	Klhl23	1.7636	Cfhr2	2.0666	Prkg1	2.9776	Trim33	2.6061	Rab2b	1.7684	Trove2	3.4049	Kcnd2	1.8869
Letm1	2.1215	Ranbp3	1.7633	Polg2	2.0653	Mfap3l	2.9774	Ckap5	2.6056	Marchf10	1.7677	L3mbtl4	3.4042	Snapin	1.886
Epb42	2.1208	Plin5	1.7626	Chsy1	2.0651	Sla2	2.9757	Coa1	2.6042	Pcyt1a	1.7666	H2afj	3.4041	Mapk11	1.8858
Flrt1	2.1193	Rsad1	1.7621	Neurl1	2.0647	Decr1	2.9737	Gbgt1	2.6041	Srek1ip1	1.7664	Dars2	3.4034	Rnf215	1.8849
Xkr6	2.119	Anks6	1.7602	Lcn2	2.0643	Abcb8	2.9655	Fbxl18	2.6029	Plod2	1.7656	Gabra2	3.4032	Tob2	1.8842
Man1a1	2.1184	Rhcg	1.7601	Zmat5	2.0635	Thbs4	2.9646	Fam69b	2.6015	C10orf55	1.7653	Mapre3	3.403	Dcc	1.8834
Cep350	2.1183	Chd4	1.7591	Sh2d1b	2.0622	Ap1m2	2.9641	Myeov	2.6008	Lynx1	1.7644	Ttc14	3.4023	Mapk10	1.8816
Zswim5	2.1177	Grm7	1.7589	St3gal3	2.0619	Tubgcp5	2.9607	Rbm34	2.6	Dpep2	1.7642	Itpkb	3.4022	Sec61a1	1.8812
Atxn2	2.1176	Lims1	1.758	Nme6	2.06	Gpr142	2.9607	Kcne2	2.5998	Snx29	1.7639	Wdr26	3.4022	Mettl3	1.8807
Sdk1	2.1175	Pfdn1	1.7579	Tmem44	2.0581	Bag5	2.9599	Moap1	2.5987	Ttbk2	1.7637	Slc39a14	3.4	Fut9	1.8799
Lmo3	2.1174	Fgfrl1	1.7558	Wdr27	2.058	Ipo13	2.9597	Mrpl33	2.598	Akt3	1.7625	Thumpd2	3.3989	Iffo1	1.8796
Ube2m	2.1156	Tff3	1.7537	Itga8	2.057	Ranbp1	2.9587	Ppp2r3c	2.598	Tnfaip8l2-Scnm1	1.7623	Myo19	3.3983	B3galt2	1.8796
Loc100506127	2.1153	Pglyrp3	1.7534	Rbm8a	2.0561	Coq10b	2.9577	Il1rap	2.597	Eif4ebp3	1.7615	Camk1d	3.398	Opcml	1.8794
Ptafr	2.1147	Bnip1	1.7533	Gpx1	2.056	Dph2	2.9575	Scn7a	2.5969	Vwa5b2	1.7613	Mark2	3.3977	Inhbb	1.8792
Gpr84	2.1139	Hla-Dmb	1.753	Eno2	2.0556	Elovl2	2.9555	Igsf9b	2.5969	Or9i1	1.7605	Slc7a6	3.3969	Knop1	1.8786
Tnks	2.1127	Cda	1.7527	Anp32e	2.0549	Flywch1	2.9544	Loc101929519	2.5957	Alad	1.7605	Tnr	3.3968	St6gal2	1.8764
Spred3	2.1117	C7orf33	1.7521	Adad2	2.0538	Stard3	2.9542	Apeh	2.5945	Plau	1.7598	Cox14	3.3964	Or4b1	1.8759
Cd209	2.1114	Dlx2	1.7512	Lgals1	2.0538	Ikzf3	2.9521	Meox2	2.5918	Dok3	1.7598	Ankk1	3.3964	Kaag1	1.8757
Foxn4	2.1112	Lmbr1l	1.751	Depdc1b	2.0519	Glyctk	2.9518	Mterf1	2.5915	Galk1	1.7594	Ppp4c	3.3961	Nrg1	1.8753
Cryz	2.1111	Gng12	1.7508	Trim2	2.0505	Snx19	2.9482	Cyp1a1	2.591	Mettl21a	1.7583	Ywhab	3.3959	Fabp1	1.875
Rps6	2.1108	Popdc3	1.7508	Mad2l1bp	2.0496	Rassf1	2.9412	Kifc2	2.5905	Pdzrn4	1.7572	Mchr1	3.3954	Ntm	1.8742
Mogat3	2.1104	Hexd	1.7508	Znf181	2.0487	Cx3cr1	2.9392	Znf324	2.5883	Bcl11a	1.7567	Stau2	3.3943	Nkx2-2	1.8733
Tmem143	2.1102	Htr2b	1.7505	Dgcr2	2.048	Znf664	2.9375	Magi1	2.5877	Trip13	1.7544	Dus2	3.3938	Fat3	1.8729
Odf2	2.11	Grik3	1.7503	Lcmt2	2.0475	Znf512b	2.9358	Camkv	2.5874	Gypa	1.7541	Tmem108	3.3935	Sh3glb2	1.8721
Fam83b	2.1096	E2f7	1.7499	Kcnj5	2.0472	Mamdc4	2.9329	Fam129b	2.5873	Dpep1	1.7538	Igsf21	3.3915	Kif20b	1.8719
Or4c16	2.1096	Crebrf	1.7486	Arl6ip5	2.0465	Rras	2.9325	Mchr1	2.5869	Sprr1a	1.7536	Stard3	3.3902	Smad3	1.8714
Ust	2.109	Camk4	1.7471	Sp140	2.0458	Esrra	2.9325	Mms22l	2.5863	Nsun2	1.7536	Snx14	3.3899	Fxyd7	1.8711
Xcl2	2.1088	Naa20	1.747	Rnf123	2.0454	Usp5	2.932	Me1	2.5858	Krtap9-2	1.7535	Tbc1d10a	3.3879	Cdc73	1.8708
Pja2	2.1081	Rbp1	1.7459	Sox15	2.0441	C11orf88	2.9319	Egr1	2.5847	Klk1	1.7526	Gpc5	3.3837	Krtap7-1	1.8706
Prkd1	2.1069	Clrn1	1.7454	Dnmt1	2.0427	Rmi2	2.9316	Tas2r13	2.5834	Lig3	1.7519	Mef2c	3.3834	C2orf73	1.8701
Exosc8	2.1061	Bud31	1.7454	Kcnj5-As1	2.0425	Serpinc1	2.9315	Ntrk2	2.5833	Cenph	1.7519	Stt3a	3.383	Dclre1b	1.8693
Dnah6	2.1061	Zscan26	1.7454	Garin4	2.0423	Rgs9bp	2.9314	Cep57l1	2.579	Bfar	1.7511	Timp4	3.3827	Fam151b	1.8684
Capn3	2.1059	Gmps	1.7453	Inhbb	2.0419	Noxred1	2.9307	Ell2	2.5774	Slc25a48	1.7496	Adam15	3.3826	Prrc2a	1.8681
Ssbp4	2.1056	C20orf203	1.7442	Tfdp1	2.0419	Lrrc75b	2.9302	Hirip3	2.5766	Or56a5	1.7488	Znf462	3.3825	Bfsp2	1.868
Nbeal1	2.1043	Zranb1	1.744	Zfhx4	2.0412	Far2	2.9297	Dlgap2	2.5764	Smyd1	1.7487	Aldh7a1	3.3824	Sirpb1	1.8679
Yipf3	2.1033	Mrln	1.7439	Spry2	2.0412	Dtx3	2.9278	Auts2	2.5764	Tm9sf2	1.748	Brinp1	3.3802	B3gnt4	1.8674
Clp1	2.1031	Map6	1.7432	Rps27l	2.0408	Gpr12	2.9277	Nav2	2.5747	Zcchc7	1.7479	Ptk7	3.3789	Arid4a	1.867
Eif3b	2.1017	Dsp	1.7429	Adnp2	2.0398	Helz2	2.9274	Cdc25b	2.5742	Znf862	1.7474	C9orf66	3.3759	Fam20a	1.8667
Elf1	2.101	Plpp2	1.7422	Masp2	2.0393	Adam10	2.925	Zbtb5	2.5736	Cldnd2	1.746	Slc25a12	3.3746	Phospho1	1.8657
Gria1	2.1004	Ascl3	1.7402	Kiaa0408	2.0391	Pde6g	2.9245	Sugp2	2.5726	Wdr1	1.7459	Cpt2	3.3742	Trim67-As1	1.8654
Ipo9	2.0994	Atg9a	1.7399	Ell3	2.0387	C19orf81	2.9243	Fam177a1	2.5725	Etfa	1.7458	Ccbl1	3.3738	Kalrn	1.8647
Cntf	2.0993	Smagp	1.7386	Ppp2r2b	2.0383	Tnfrsf14	2.9241	Cyp2w1	2.5724	Znf622	1.7456	Pdxdc1	3.3731	Kif13a	1.8638
Snupn	2.0991	Grap	1.7383	Ctsw	2.0374	Dcakd	2.9225	Nrde2	2.5714	Kcna6	1.7452	Depdc1b	3.3719	Apof	1.8638
Cdk8	2.0984	Derl2	1.7374	Ino80c	2.0371	Ccdc92	2.9223	Gtf2ird2	2.5706	Nlgn2	1.7449	Mapk10	3.3716	Kirrel2	1.8632
Gstm1	2.0984	Syne2	1.7351	Olfm4	2.0371	Gpsm1	2.9219	Ncf1	2.5706	Rft1	1.7442	Rpl22l1	3.37	Lcorl	1.863
Mnt	2.0981	Plet1	1.7347	Psmb4	2.0371	Katnal2	2.9215	Otub1	2.5702	Lrrc73	1.7442	Slc22a17	3.37	Zp1	1.862
Kansl1l	2.0981	Mfsd13a	1.734	Svbp	2.0362	Top1	2.9211	Cwc25	2.5697	Myl1	1.743	Ago1	3.3672	Gna11	1.8617
Or5m3	2.0973	Znf668	1.7336	Dll4	2.0347	Kcnj12	2.9203	Mcmbp	2.5685	Ccp110	1.7407	Slc9a2	3.367	Hspb3	1.8607
Mfsd10	2.0969	Tmem81	1.7317	Jag1	2.0347	Ube2r2	2.9197	Znf664-Fam101a	2.5674	Spryd4	1.7405	Hecw2	3.3664	Mpeg1	1.8606
Cstf1	2.0969	Ccdc91	1.7314	Smr3a	2.0336	Ogdh	2.9163	Fam227a	2.5666	Prrc2a	1.7405	Plxna2	3.3661	Ece2	1.8604
Zc3h12c	2.0954	Cdk15	1.7312	Nutm2g	2.0324	Znf541	2.916	Bard1	2.5663	Alg3	1.7404	Acvr2b	3.3659	Erap1	1.8598
Ankrd34c	2.0951	Agap4	1.7305	Mettl23	2.0323	Il4r	2.9156	C7orf50	2.5657	Egfl8	1.739	Poc1b	3.3655	Znf783	1.8596
Pik3r3	2.0947	Rnf19a	1.7303	Znf132	2.0323	Adam32	2.9138	Sec23ip	2.5645	Acap1	1.7388	Ndufaf2	3.365	Erf	1.8584
Atp4a	2.0945	Rab21	1.7303	Meig1	2.0306	Erlin2	2.9137	Phf7	2.5639	Por	1.7368	Znhit3	3.3628	Linc02908	1.8582
Fbxl6	2.094	Zbtb45	1.7303	Dhfr2	2.0294	Zdhhc6	2.9131	Eif4g3	2.5631	Cacna1s	1.7365	Zzef1	3.3618	Hspa12b	1.8577
Grm4	2.0929	Dner	1.7302	Yipf3	2.0288	Dlgap2	2.9126	Armc6	2.5622	Agpat1	1.7364	Il31	3.3617	Heatr5a	1.8571
Dtx1	2.0919	Slc26a6	1.7294	Synj2	2.0286	Dzip3	2.9125	Proser2	2.5617	Amtn	1.736	Mgrn1	3.3613	C3orf84	1.857
Erlin1	2.09	Actr3b	1.7291	Ccdc157	2.0277	Myh15	2.9121	Tiaf1	2.5616	Rfx6	1.736	Srrt	3.3593	Slc38a1	1.8566
