# Supplementary material for: A single-cell spatiotemporal transcriptomic atlas of mouse prefrontal cortex maps dynamics of intratelencephalic neurons during postnatal development
Source: PLoS Biol. 2026 Jan 12;24(1):e3003594. doi: 10.1371/journal.pbio.3003594 (PMC12818735; doi:10.1371/journal.pbio.3003594)
Supplement: S9 Table — (XLSX) [file pbio.3003594.s016.xlsx]

## Sheet: S9 Table
S9 Table. RNA FISH probe sequence
Probe	Sequence
Plxna1A546-F1	ACTCGAAGGCCAAATGAGATCGTCATCGTAATGAGATCGTCATCGTACGTACACCAGCT
Plxna1A546-R1	GGAATGGAGTTGCTACGATGACGATCTC
Plxna1A546-F2	ACACCCACAGGAAATGAGATCGTCATCGTAATGAGATCGTCATCGTTAGAGGCTGCATG
Plxna1A546-R2	TTAGCCCGCAGAGAACGATGACGATCTC
Plxna1A546-F3	GTACCTGCCTCCTATGAGATCGTCATCGTAATGAGATCGTCATCGTGTGCCACAGCTTG
Plxna1A546-R3	TGGTTCCTCACCACACGATGACGATCTC
Plxna1A546-F4	AGAGTGGCTCCCCATGAGATCGTCATCGTAATGAGATCGTCATCGTCAGTACAGCAGGA
Plxna1A546-R4	GCTGCTTGATGGCCACGATGACGATCTC
Plxna1A546-F5	TCTGTCGAAGCTTATGAGATCGTCATCGTAATGAGATCGTCATCGTATCTGCTCCAGCT
Plxna1A546-R5	ACACCAGGGTGATCACGATGACGATCTC
Plxna1A546-F6	GATGGCCAGCAGCATGAGATCGTCATCGTAATGAGATCGTCATCGTCCAGCACAACAGT
Plxna1A546-R6	ACGCTTGTAGGCGTACGATGACGATCTC
Plxna1A546-F7	AAATTACCGCTGCATGAGATCGTCATCGTAATGAGATCGTCATCGTCCGCACCTTCTTC
Plxna1A546-R7	TGAGAGCCATCGAGACGATGACGATCTC
Plxna1A546-F8	ACGCATGGAGAAAATGAGATCGTCATCGTAATGAGATCGTCATCGTCAGTACCACGGTC
Plxna1A546-R8	GGTGAGTGAGGCCTACGATGACGATCTC
Plxna1A546-F9	CTGTTAAAGCGCAATGAGATCGTCATCGTAATGAGATCGTCATCGTCTGCACACTGCTG
Plxna1A546-R9	GAGGCATTCTGGCTACGATGACGATCTC
Plxna1A546-F9	ATCGGGGATCAGCATGAGATCGTCATCGTAATGAGATCGTCATCGTCAGCCACAGTTGA
Plxna1A546-R9	GCTCTGAGATGCAGACGATGACGATCTC
Plxna1A546-F11	CACACACCAACCAATGAGATCGTCATCGTAATGAGATCGTCATCGTACCTGTGCTGTAG
Plxna1A546-R11	CCCTTCACGGCAGGACGATGACGATCTC
Plxna1A546-F12	AAGGTCAGTGCCCATGAGATCGTCATCGTAATGAGATCGTCATCGTCACCATAGCTGGT
Plxna1A546-R12	CCTGCTGCTAGCCGACGATGACGATCTC
Plxna1A546-F13	CTCGCCATCTCTTATGAGATCGTCATCGTAATGAGATCGTCATCGTTCACAAACTGGCA
Plxna1A546-R13	CTCGGCATCTCTCGACGATGACGATCTC
Plxna1A546-F14	CTGCCACAAGCTAATGAGATCGTCATCGTAATGAGATCGTCATCGTGCCCTGCCAGATG
Plxna1A546-R14	AGGAACTGGCAGAAACGATGACGATCTC
Plxna1A546-F15	CTCAAGGTGGGAAATGAGATCGTCATCGTAATGAGATCGTCATCGTGAGCTTACGGGAA
Plxna1A546-R15	TCCTCATCGTCGAAACGATGACGATCTC
Plxna1A546-F16	TAGTGCTCCTTGCATGAGATCGTCATCGTAATGAGATCGTCATCGTGGCCCCTGACAGA
Plxna1A546-R16	GAATCAGGCTCCTCACGATGACGATCTC
Plxna1A546-F17	AACAATGACGCCAATGAGATCGTCATCGTAATGAGATCGTCATCGTCCTGGACCTGTTC
Plxna1A546-R17	CAACTTGCTAGGCGACGATGACGATCTC
Plxna1A546-F18	GTCACTCGGTGCAATGAGATCGTCATCGTAATGAGATCGTCATCGTAAACACCTCCCCA
Plxna1A546-R18	TTCACGGCACCTAGACGATGACGATCTC
Plxna1A546-F19	CTTTGGGTGGTTCATGAGATCGTCATCGTAATGAGATCGTCATCGTTGCGCAATAGCAG
Plxna1A546-R19	CACCGACTCTGTCGACGATGACGATCTC
Plxna1A546-F20	AGAGCACTCGTGTATGAGATCGTCATCGTAATGAGATCGTCATCGTTGCCCTCCTGGAA
Plxna1A546-R20	AGGGCTGTGGACCGACGATGACGATCTC
Plxna1A546-F21	AGTGTCTGGAGCTATGAGATCGTCATCGTAATGAGATCGTCATCGTATGCCCTCTGGTA
Plxna1A546-R21	GTATGAGTGGCCCGACGATGACGATCTC
Plxna1A546-F22	CAGCGAGCATTGTATGAGATCGTCATCGTAATGAGATCGTCATCGTAGGAGGTGGGTAG
Plxna1A546-R22	CACACACGCATGCAACGATGACGATCTC
Sema3dA488-F1	GTTCCACACACGTTAGTCGCAACTCTGAAATAGTCGCAACTCTGAAATGAAACGCTCCA
Sema3dA488-R1	TACCCACACAGCGCTTCAGAGTTGCGAC
Sema3dA488-F2	ACCACATCTGCTCTAGTCGCAACTCTGAAATAGTCGCAACTCTGAACGCTTCTCCTTGT
Sema3dA488-R2	TGTTGCGCTGTCTGTTCAGAGTTGCGAC
Sema3dA488-F3	TGACCTGCCCCTCTAGTCGCAACTCTGAAATAGTCGCAACTCTGAAGCCAACAGATCCT
Sema3dA488-R3	TCAACCGTGACTCTTTCAGAGTTGCGAC
Sema3dA488-F4	ACCGCTGGATGTATAGTCGCAACTCTGAAATAGTCGCAACTCTGAATGCTCATCTCCTG
Sema3dA488-R4	TCAACTCCTCTCGTTTCAGAGTTGCGAC
Sema3dA488-F5	TGTCGCATCTGTGTAGTCGCAACTCTGAAATAGTCGCAACTCTGAAGCTTTCCCGTAAG
Sema3dA488-R5	AGCAGTCTGCACAATTCAGAGTTGCGAC
Sema3dA488-F6	ACACACAGACAGCTAGTCGCAACTCTGAAATAGTCGCAACTCTGAATCAGCCATGCTGT
Sema3dA488-R6	AGACTGCTCGGATTTTCAGAGTTGCGAC
Sema3dA488-F7	ATCTGCGTCAGTCTAGTCGCAACTCTGAAATAGTCGCAACTCTGAAGTGATCCACCACT
Sema3dA488-R7	TCTTCAGCGACCAGTTCAGAGTTGCGAC
Sema3dA488-F8	AGCTTGAGTCTTGTAGTCGCAACTCTGAAATAGTCGCAACTCTGAAGTCTTTGTAGGTT
Sema3dA488-R8	TTTGAAAGCAGCAGTTCAGAGTTGCGAC
Sema3dA488-F9	CCCCTCTCCTCATTAGTCGCAACTCTGAAATAGTCGCAACTCTGAATAGGAGCAGTATG
Sema3dA488-R9	TGGTCTTTGGCTCGTTCAGAGTTGCGAC
Sema3dA488-F10	GCATCTTTCCCAGTAGTCGCAACTCTGAAATAGTCGCAACTCTGAAACATTCTGCATTG
Sema3dA488-R10	CGGATGAAATTTGGTTCAGAGTTGCGAC
Sema3dA488-F11	GGTTGTGCGTGTCTAGTCGCAACTCTGAAATAGTCGCAACTCTGAACTGCCAGACTCCA
Sema3dA488-R11	AGGGACATTTCAGGTTCAGAGTTGCGAC
Sema3dA488-F12	TAGAGGTGCTCATTAGTCGCAACTCTGAAATAGTCGCAACTCTGAAAGCTGTTCCAGAG
Sema3dA488-R12	CCAAGGAAATCAGGTTCAGAGTTGCGAC
Sema3dA488-F13	ATGGTGGTCCTGCTAGTCGCAACTCTGAAATAGTCGCAACTCTGAACAGTTCTGATGGA
Sema3dA488-R13	GTGCTCTGAAATGGTTCAGAGTTGCGAC
Sema3dA488-F14	TGGGATGATTCTCTAGTCGCAACTCTGAAATAGTCGCAACTCTGAAAGTACTGCCTTCC
Sema3dA488-R14	ATGCTTCTGTCAGGTTCAGAGTTGCGAC
Sema3dA488-F15	ATCAGTCTTGCCTTAGTCGCAACTCTGAAATAGTCGCAACTCTGAAAGGAATCGAGCAA
Sema3dA488-R15	GCCCCATCGCTTCGTTCAGAGTTGCGAC
Sema3dA488-F16	GGGGTAAGGTATCTAGTCGCAACTCTGAAATAGTCGCAACTCTGAAACGTTCCAGGTCG
Sema3dA488-R16	GGTTTTGCTTGGAGTTCAGAGTTGCGAC
Sema3dA488-F17	GCCGCCTTATGAATAGTCGCAACTCTGAAATAGTCGCAACTCTGAATACATCACAGGGT
Sema3dA488-R17	GGTACACGGACTTGTTCAGAGTTGCGAC
Sema3dA488-F18	TGTCTGTTCCGAGTAGTCGCAACTCTGAAATAGTCGCAACTCTGAAAGGACTGTTCCAA
Sema3dA488-R18	TGCTCACAACTTTGTTCAGAGTTGCGAC
Sema3dA488-F19	GTGCTTGAATACCTAGTCGCAACTCTGAAATAGTCGCAACTCTGAAAGATAGCTGTTGG
Sema3dA488-R19	CAACTCCATGTTCGTTCAGAGTTGCGAC
Sema3dA488-F20	CATCCCAGGCACATAGTCGCAACTCTGAAATAGTCGCAACTCTGAAGAGCAAGCATTTC
Sema3dA488-R20	TGGGTGCATATCTGTTCAGAGTTGCGAC
Sema3dA488-F21	GATTGGGTCCCCATAGTCGCAACTCTGAAATAGTCGCAACTCTGAACCCAGCACTGAGT
Sema3dA488-R21	GCTGTCTTCTATGGTTCAGAGTTGCGAC
Sema3dA488-F22	AGTGTGCTCCTGTTAGTCGCAACTCTGAAATAGTCGCAACTCTGAATGGTGTGGATGAA
Sema3dA488-R22	AGTCAGCTTCACTGTTCAGAGTTGCGAC
A488	TAGTCGCAACTCTGAA
A546	ATGAGATCGTCATCGT
