# Supplementary material for: A single-cell spatiotemporal transcriptomic atlas of mouse prefrontal cortex maps dynamics of intratelencephalic neurons during postnatal development
Source: PLoS Biol. 2026 Jan 12;24(1):e3003594. doi: 10.1371/journal.pbio.3003594 (PMC12818735; doi:10.1371/journal.pbio.3003594)
Supplement: S1 Data — (XLSX) [file pbio.3003594.s017.xlsx]

## Sheet: Fig2C Data
	P0_P4	P4_P10	P10_Adult
IT	0.402782	0.683929	0.180591
PT	0.0713713	0.100785	0.046131
CT	0.0250553	0.0047949	0.029826
NP	0.0264316	0.0431818	0.0050335
Lamp5	0.151163	0.122449	0.0409836
Pvalb	0.0231936	0.0152778	0.031746
Sst	0.0959792	0.056338	0.0101266
Vip	0.0467128	0.011737	0.0225806

## Sheet: Fig5K Data
Age	Sema3d-Plxna1 expression
P10	3.45324043554039
P10	3.39775722189225
P10	3.4582
P10	0.518969922482114
P10	3.54166234445462
P10	4.82266466292097
P10	3.57291828538327
P10	5.13877193761636
P10	4.48486812612417
P10	4.89556938085394
P10	2.83180820490312
P10	4.77077763290634
P10	4.50978954058085
P10	4.36352974150431
P10	3.73234173911002
P10	3.0213996844738
P10	5.13877193761636
P10	4.77077763290634
P10	3.7116403812074
P10	3.7116403812074
P10	3.39251308741045
P10	4.84517528336379
P10	4.20450702184638
P10	4.55235981025303
P10	4.82266466292097
P10	4.18484179648262
P10	4.16213310032441
P10	4.92327915936868
P10	5.11199248656627
P10	4.92327915936868
P10	3.28541584948582
P10	4.19352113101953
P10	3.48449461333356
P10	5.1918983335611
P10	4.65526619673075
P10	4.85891849437533
P10	3.6272
P10	3.93669765787561
P10	5.48728833288317
P10	3.79549651694212
P10	4.86882544909134
P10	3.84008570856998
P10	5.64040128615145
P10	3.84587642889503
P10	5.64040128615145
P10	3.51454860265172
P10	2.56122798458965
P10	2.40651683123959
P10	4.68511383568891
P10	5.62128840818439
P10	2.52660169304197
P10	4.94933269927723
P10	3.43187905024167
P10	4.69623155992107
P10	4.8804966425577
P10	2.85962616589173
P10	5.20477371381634
P10	4.23195395719508
P10	5.62128840818439
P10	5.42716125547017
P10	5.43913236876783
P10	4.88094390778941
P10	5.47059659654784
P10	4.27574510717159
P10	3.85879988940924
P10	4.07878134319604
P10	4.8804966425577
P10	4.20049241829908
P10	4.44705936545664
P10	4.09621052114727
P10	2.8227818439696
P10	1.75508159960017
P10	5.27056315307934
P10	4.6596627039391
P10	5.0159826523063
P10	4.36895501292533
P10	4.96129799852705
P10	5.43913236876783
P10	5.42716125547017
P10	4.24736181934565
P10	5.47059659654784
P10	5.39272947609717
P10	4.40193628957347
P10	2.18776612809675
P10	4.31072624943779
P10	5.02575834942391
P10	4.55232322676502
P10	4.34083733233918
P10	4.07655748705645
P10	4.47997158120616
P10	4.74642272204858
P10	4.33393835606744
P10	5.19660802649643
P10	5.03709442672103
P10	5.3171039041689
P10	3.80194932958252
P10	4.6700542114307
P10	5.22043704875112
P10	4.31720204351307
P10	4.55232322676502
P10	5.39272947609717
P10	3.81109535338773
P10	5.24214661453659
P10	4.52060300282542
P10	5.45634242503929
P10	4.50261922545996
P10	3.64852387511082
P10	3.86093659274908
P10	4.74371990827914
P10	4.34083733233918
P10	4.74062262867922
P10	4.04805921726795
P10	1.59363829480097
P10	3.86748635442889
P10	3.90516842583635
P10	5.07443057623065
P10	3.6213236917435
P10	5.51504984319868
P10	5.64040128615145
P10	5.60759014160158
P10	4.77706237770754
P10	4.74062262867922
P10	3.78204060967382
P10	5.07443057623065
P10	4.53468534018956
P10	5.60367176387758
P10	0
P10	4.65181412664466
P10	2.87351735213103
P10	3.78410623061587
P10	4.10845112514494
P10	3.99632140381447
P10	5.64040128615145
P10	5.64040128615145
P10	4.55840733552747
P10	4.75583009651042
P10	5.51504984319868
P10	5.60759014160158
P10	4.32014803233297
P10	1.50747018324096
P10	5.0902029680757
P10	3.63979435262261
P10	2.92744012454127
P10	5.16071406430852
P10	4.27484742305331
P10	4.90299977022158
P10	5.13087763497126
P10	4.87167338156388
P10	3.44793318524958
P10	4.90299977022158
P10	4.14850388370907
P10	5.16071406430852
P10	4.75583009651042
P10	3.30020947514647
P10	4.50748563876433
P10	5.45494821010315
P10	5.42808697074622
P10	4.23329469134128
P10	3.38633523243688
P10	4.4981533277692
P10	4.4264425056969
P10	5.43084561491188
P10	3.69715471272631
P10	4.78351278162959
P10	4.38511989601271
P10	4.44457147606041
P10	4.4264425056969
P10	4.02240422660672
P10	5.45494821010315
P10	3.38633523243688
P10	2.74968827581539
P10	3.65615106305391
P10	2.4164
P10	4.13132874492805
P10	3.19862011915621
P10	5.64040128615145
P10	3.94576116767538
P10	5.21100192794257
P10	4.60161236572027
P10	3.49652676463735
P10	5.14974474486404
P10	4.55741282163061
P10	2.94403060233105
P10	5.64040128615145
P10	4.19472070681841
P10	4.42363035378252
P10	4.43074550201277
P10	3.37757838441619
P10	3.09251763184304
P10	5.64040128615145
P10	3.4444834080871
P10	4.2910540587754
P10	3.82567714296148
P10	5.64040128615145
P10	2.48970131698944
P10	5.39080194540468
P10	3.79391516128323
P10	4.23869819337216
P10	3.0324310679963
P10	4.70385421359063
P10	3.87057695522498
P10	5.64040128615145
P10	4.47193845732141
P10	5.25226226762817
P10	4.85527000895499
P10	3.24525201382494
P10	3.82567714296148
P10	4.97653419525986
P10	4.77209992465538
P10	3.67033913787454
P10	5.08565074091957
P10	4.7911632053102
P10	4.91072316077835
P10	5.07733166423165
P10	3.81428302064906
P10	4.70385421359063
P10	3.63436120868221
P10	4.56521526860531
P10	4.79615769259076
P10	5.31698519772533
P10	5.07479169414444
P10	5.61067738876284
P10	3.29311828426217
P10	4.97653419525986
P10	3.21951633177415
P10	4.81294910260333
P10	5.31698519772533
P10	3.60551058740372
P10	5.02879445140173
P10	5.63696728747971
P10	3.63823791504497
P10	3.87690510631628
P10	5.64040128615145
P10	3.60551058740372
P10	4.50482328759744
P10	3.87690510631628
P10	1.69728243870265
P10	4.24645336162398
P10	4.89147616470931
P10	2.79314707229537
P10	2.56729070874668
P10	2.80213924054099
P10	2.28861040188293
P10	4.92945097982766
P10	3.16928283852327
P10	5.64040128615145
P10	5.04178505612432
P10	2.74645667898369
P10	4.21243451121659
P10	4.48657478342108
P10	2.7755878411863
P10	2.44512999727072
P10	3.27048470726512
P10	4.56881
P10	4.70779356467424
P10	4.04439371409353
P10	5.23232676255313
P10	4.70779356467424
P10	4.82636849679448
P10	4.04514972548552
P10	3.43923484533201
P10	4.39358519548894
P10	3.67307031596959
P10	2.27085113496695
P10	4.2670060874556
P10	3.20091641175986
P10	3.64809909394884
P10	5.23232676255313
P10	5.4207117485871
P10	4.91149939353015
P10	2.95400830103643
P10	5.06167264466806
P10	1.89088170084914
P10	2.88712283936395
P10	2.18301474676357
P10	2.28774322737512
P10	5.4207117485871
P10	4.04439371409353
P10	5.45747948663074
P10	5.03334997990379
P10	3.95249389098056
P10	1.2703802787403
P10	4.19299816934803
P10	3.43230212470695
P10	4.87634284538184
P10	2.56366679183518
P10	4.91149939353015
P10	5.64040128615145
P10	4.47309084645847
P10	2.88712283936395
P10	0.70164590041572
P10	5.53817852588996
P10	5.64040128615145
P10	5.64021902243706
P10	3.21618700728542
P10	5.35232760888939
P10	2.27992768303736
P10	5.64040128615145
P10	5.52898168157112
P10	3.58895789033055
P10	4.87672977333084
P10	4.84812406902583
P10	4.96410252568145
P10	2.23036842837248
P10	5.02335430589512
P10	4.64687391734729
P10	4.90322347962772
P10	3.25803225835865
P10	4.02830354463753
P10	5.07919367731085
P10	5.18536817105948
P10	5.12692075760586
P10	5.26141857276743
P10	3.99990562932191
P10	5.26141857276743
P10	4.31604519528987
P10	4.37591561946087
P10	3.6707729123901
P10	4.64687391734729
P10	2.72048648954608
P10	2.22984942201844
P10	3.77086815792703
P10	3.53187335744276
P10	2.46854930021298
P10	4.62453579803832
P10	4.36660046122185
P10	4.32372836045397
P10	5.64040128615145
P10	5.09208726470241
P10	4.0680386880199
P10	5.25863077041498
P10	4.26146122476908
P10	2.93349884438621
P10	5.07919367731085
P10	5.44082801597961
P10	2.53126882468387
P10	4.94429548655087
P10	5.64040128615145
P10	3.84087094181761
P10	4.91560958613053
P10	5.0472164638904
P10	5.09208726470241
P10	5.08949460798076
P10	3.20904577031481
P10	5.37365278553891
P10	5.11159213947347
P10	3.98970540757874
P10	3.81332069249843
P10	4.37737777497925
P10	3.13667322895959
P10	3.0346065749522
P10	5.05183712514528
P10	5.57512372244834
P10	3.98970540757874
P10	5.64040128615145
P10	5.64040128615145
P10	3.28390312889901
P10	4.0344434023781
P10	1.76783623609594
P10	3.62737057561635
P10	5.38142147614441
P10	2.59329448278029
P10	4.13721761896357
P10	2.32940477785564
P10	3.7286234612262
P10	3.53026862283926
P10	3.64601658364853
P10	5.13589
P10	4.45259861379134
P10	5.10478498819239
P10	1.49264879485304
P10	4.52333474226261
P10	3.81366385599517
P10	3.58300303764502
P10	5.64040128615145
P10	4.49766063602592
P10	4.45259861379134
P10	5.09465943771957
P10	3.45845629623382
P10	5.38142147614441
P10	4.58869910497854
P10	3.26335159605736
P10	5.13589
P10	5.3199004862098
P10	3.57665182997975
P10	4.01008480551917
P10	5.16446399050288
P10	0
P10	4.78903179759973
P10	0.395856249001528
P10	4.63248499734269
P10	4.49766063602592
P10	4.72551987964902
P10	5.63344233888925
P10	4.78726612390509
P10	3.55284228770193
P10	5.09465943771957
P10	4.11184434792786
P10	5.63344233888925
P10	5.24916375117524
Adult	2.77929251515306
Adult	3.3225364348245
Adult	1.49620738181897
Adult	3.3225364348245
Adult	0.497734264285022
Adult	4.35629461603399
Adult	3.37885588870027
Adult	4.38742961850742
Adult	4.00505756003048
Adult	2.64196723174773
Adult	2.06757563477195
Adult	2.80495619366706
Adult	2.06765229268805
Adult	2.99433843809619
Adult	3.77233698311117
Adult	4.07446717560771
Adult	4.38742961850742
Adult	3.4995622562525
Adult	0.602387244320904
Adult	3.26576987013815
Adult	3.76321698014814
Adult	3.26576987013815
Adult	3.77233698311117
Adult	3.30201549333879
Adult	2.51474586191861
Adult	3.74947275005234
Adult	3.77615198777547
Adult	4.28315542066484
Adult	1.66818438653477
Adult	0.913975452272367
Adult	3.16237392889936
Adult	2.23126699175458
Adult	3.16237392889936
Adult	3.16106823518035
Adult	3.08828521500998
Adult	2.15147174999746
Adult	3.25155090953068
Adult	3.04548468165904
Adult	3.84980141949996
Adult	2.62585116686699
Adult	3.27786138938508
Adult	3.77615198777547
Adult	1.87859523686499
Adult	3.97892122733747
Adult	3.58705834636779
Adult	3.84980141949996
Adult	0.589220133334798
Adult	2.51917387533758
Adult	3.5776875166629
Adult	2.40194173636222
Adult	3.43932984204818
Adult	1.22137457363614
Adult	3.97892122733747
Adult	1.92654094079406
Adult	2.63151709456131
Adult	4.03044709180798
Adult	4.38742961850742
Adult	2.93734980240971
Adult	4.35399091827518
Adult	4.13876726517388
Adult	0.730150670060783
Adult	3.68067990219923
Adult	2.0432175021602
Adult	3.07082966290534
Adult	4.17733231234038
Adult	2.44080881736565
Adult	2.38597606532655
Adult	3.07082966290534
Adult	4.13876726517388
Adult	4.38742961850742
Adult	4.28968244261677
Adult	3.68067990219923
Adult	3.02675863083551
Adult	4.23652862821654
Adult	2.3564524581104
Adult	4.17733231234038
Adult	4.38742961850742
Adult	3.40420537936048
Adult	0.782525171666849
Adult	0.953032449356384
Adult	3.54921188310749
Adult	2.8645340299434
Adult	4.10849030392759
Adult	3.43625320812187
Adult	2.77705555690574
Adult	3.58253517197037
Adult	2.80430775412632
Adult	4.21129221712201
Adult	0.702080058650963
Adult	1.49708491392268
Adult	0.589056478007846
Adult	3.94553852238437
Adult	3.54921188310749
Adult	3.57826404311472
Adult	3.76562779017078
Adult	3.32803613861727
Adult	2.80430775412632
Adult	0.14173594590797
Adult	4.10849030392759
Adult	2.59847888231294
Adult	2.11184598862194
Adult	1.78674324292299
Adult	1.9256544790913
Adult	0.666445897044101
Adult	2.34164590868186
Adult	0
Adult	2.76783
Adult	3.76562779017078
Adult	2.88023604463758
Adult	3.19202364977294
Adult	4.1879528865628
Adult	3.19202364977294
Adult	3.27901036878806
Adult	2.52165739951081
Adult	0.0957308055036814
Adult	1.48691529083807
Adult	3.32671107255087
Adult	1.69695971957822
Adult	1.9256544790913
Adult	2.76242903210755
Adult	3.49673352148324
Adult	4.38742961850742
Adult	4.38742961850742
Adult	1.9394248122712
Adult	4.1879528865628
Adult	3.27428453123782
Adult	2.74145623016838
Adult	3.28603949678472
Adult	2.9695841824197
Adult	2.66957484959848
Adult	2.80742092416869
Adult	2.30759182212852
Adult	2.80742092416869
Adult	0
Adult	1.77050620169905
Adult	1.63733659237366
Adult	2.83273258258655
Adult	3.70354636071956
Adult	1.45238631821022
Adult	3.70354636071956
Adult	0
Adult	2.72608026795502
Adult	4.38742961850742
Adult	1.65498
Adult	4.38742961850742
Adult	2.26169950363833
Adult	3.72781510649278
Adult	2.83273258258655
Adult	2.73356603360145
Adult	4.29394967236506
Adult	0.713894812754194
Adult	3.38766553730727
Adult	2.93895280549144
Adult	0.42214376865866
Adult	2.07175765066469
Adult	4.00111528613684
Adult	0
Adult	0.465360574143322
Adult	3.17897012946827
Adult	1.64070572591133
Adult	4.00111528613684
Adult	2.93895280549144
Adult	3.2842499260268
Adult	2.82255905516176
Adult	2.81533069652295
Adult	4.06975069814253
Adult	1.80514537392431
Adult	4.38742961850742
Adult	1.86568012368549
Adult	3.4934027596418
Adult	4.38742961850742
Adult	0.227455490695155
Adult	4.06975069814253
Adult	2.28559998950174
Adult	2.95844510814767
Adult	3.33242294067335
Adult	2.19758575726983
Adult	1.47053793612177
Adult	3.5156173784133
Adult	3.82374076811752
Adult	2.94595178953311
Adult	0.119597160573288
Adult	2.47337787228641
Adult	1.92774079765374
Adult	2.47337787228641
Adult	3.32798973328203
Adult	3.74873730886038
Adult	2.39704667835083
Adult	2.66298058458127
Adult	3.94859792417131
Adult	3.64118696626287
Adult	2.87316914817657
Adult	3.35499383300102
Adult	0
Adult	4.27622593383274
Adult	3.75164958363938
Adult	4.27622593383274
Adult	2.04375191970701
Adult	3.74873730886038
Adult	2.35628747662636
Adult	2.70724901483644
Adult	2.59291192454686
Adult	2.28558385004491
Adult	3.75164958363938
Adult	3.52343963526878
Adult	2.7481823393066
Adult	0.035181554336222
Adult	0.198743502023818
Adult	3.32351908025078
Adult	3.5067168622405
Adult	3.05803468108737
Adult	3.43661342305974
Adult	3.9445406388056
Adult	2.66849966588853
Adult	3.06282809278872
Adult	0
Adult	2.25513878171088
Adult	1.25868863872628
Adult	1.12045483367204
Adult	2.02322182855745
Adult	2.7481823393066
Adult	2.70364659483421
Adult	3.25881224965975
Adult	3.52343963526878
Adult	2.6888402081416
Adult	0.912243459303268
Adult	3.32004836884833
Adult	3.32004836884833
Adult	3.9445406388056
Adult	3.20702530354818
Adult	3.70652487211009
Adult	3.17876830944763
Adult	1.98526644423223
Adult	4.19056297529388
Adult	3.68790347891248
Adult	3.7230795723253
Adult	3.69108735813285
Adult	1.63435
Adult	3.38729970310262
Adult	4.38742961850742
Adult	3.68790347891248
Adult	4.38742961850742
Adult	2.60607184350232
Adult	2.93083
Adult	2.74076550470719
Adult	3.51287517980468
Adult	2.39699799979093
Adult	2.27488624013747
Adult	3.96044091444876
Adult	3.00696104316492
Adult	3.07517808109363
Adult	3.53232107575099
Adult	1.59099164933257
Adult	1.12605515688901
Adult	0
Adult	4.38742961850742

## Sheet: FigS2B Data
	IT	PT	NP	CT	Lamp5	Pvalb	Sst	Vip
P1	0.560423435698564	0.0777696258253852	0.010481081647626	0.201131956817944	0.00241064877895399	0.0797610313384341	0.0374174614820249	0.030604758411068
P4	0.521098643904454	0.0823294554966614	0.0342809940111517	0.186342672265437	0.00750326977352516	0.0801266607007641	0.0490810215460866	0.0392372823019206
P10	0.478678154651543	0.0761260769985822	0.0460246482713491	0.206347475188134	0.0195223034136765	0.0798342240157051	0.0448249536481623	0.0486421638128476
Adult	0.521051288594029	0.0872671599897933	0.0787190609849451	0.1511865271753	0.0153100280683848	0.0554988517478949	0.0516713447307987	0.0392957387088543

## Sheet: FigS2C Data
	Im L2/3 IT	Im L4/5 IT	Im L5 IT	Im L6 IT	L2/3 IT	L4/5 IT	L5 IT	L6 IT
P1	0.654011595287077	0.21264260332897	0.051617729567982	0.0461941275481578	0.00317935290817281	0.000374041518608566	0.000935103796521414	0.0310454460445109
P4	0.515852047556143	0.182959048877147	0.129722589167767	0.0553500660501981	0.00330250990752972	0.00752972258916777	0.0129458388375165	0.0923381770145311
P10	0.0690362269309638	0.0136705399863295	0.0437457279562543	0.0159489633173844	0.301435406698565	0.240829346092504	0.15311004784689	0.16222374117111
Adult	0.017384916748286	0.00269343780607248	0.00661116552399608	0.00269343780607248	0.276199804113614	0.310479921645446	0.216699314397649	0.167238001958864

## Sheet: FigS3D Data
Pseudotime	Time
60.7344864834815	Adult
60.4464244895749	Adult
60.6582126716616	Adult
60.5820307355294	Adult
60.4018100687214	Adult
60.6628225054628	Adult
60.2873294962035	Adult
60.4113604830958	Adult
60.3592433867175	Adult
60.7549965645375	Adult
60.7291301098618	Adult
60.5206170599414	Adult
60.6127191016962	Adult
60.5493216754365	Adult
60.317869416354	Adult
60.6069671055571	Adult
60.932865915535	Adult
60.4561367337248	Adult
60.3619601866901	Adult
60.3521111784486	Adult
60.6098827611366	Adult
60.7490192218249	Adult
61.0024016460657	Adult
60.7554126076617	Adult
60.906631270378	Adult
60.5785389688266	Adult
60.1148343247112	Adult
60.3607311482428	Adult
60.7170524284767	Adult
60.3123474955194	Adult
60.5004577463304	Adult
60.8017746620365	Adult
60.5785686534758	Adult
60.4513433605649	Adult
60.4733559360398	Adult
60.5646037000995	Adult
60.7595705682404	Adult
60.549293467516	Adult
60.5738795208724	Adult
60.9008811821488	Adult
60.6229035669823	Adult
60.6079794367673	Adult
60.3789718459655	Adult
60.6741298406272	Adult
60.3916708889633	Adult
60.9654013364944	Adult
59.9059087890847	Adult
60.837823635266	Adult
60.3994932887725	Adult
61.0832960945216	Adult
60.5832162081846	Adult
60.442373528293	Adult
60.4819329867687	Adult
60.7150924207886	Adult
60.6753784984932	Adult
61.1408862119734	Adult
60.6259299309398	Adult
60.2997884261365	Adult
61.1663949936121	Adult
60.3371909396888	Adult
60.665480072786	Adult
61.1234160830251	Adult
60.6930856661978	Adult
60.5368813398155	Adult
60.6336762821267	Adult
60.4394044115986	Adult
60.3025084797744	Adult
60.2706394957433	Adult
60.1510160781158	Adult
60.624828524882	Adult
60.4851346544953	Adult
60.7613562441453	Adult
60.134823116057	Adult
60.4924640466822	Adult
60.6820124625722	Adult
60.8275488770012	Adult
60.6288797337765	Adult
60.7936707027462	Adult
60.5670336585489	Adult
60.7633904072373	Adult
60.8158592501824	Adult
60.2237440848753	Adult
61.3765348251979	Adult
60.3386213803609	Adult
60.3798535333445	Adult
60.3310634965537	Adult
61.0662524621868	Adult
60.3911218526473	Adult
60.566830431605	Adult
60.6551673678855	Adult
60.8905018884978	Adult
60.6496211742625	Adult
60.2186165669784	Adult
61.2645648771512	Adult
60.5637586487106	Adult
60.8116588707648	Adult
60.236576523305	Adult
60.7594908354278	Adult
60.2746435468862	Adult
60.6587317133332	Adult
60.5409791817442	Adult
61.0569647665792	Adult
60.6530926286237	Adult
60.9374288875576	Adult
60.1702	Adult
60.8359456674612	Adult
60.4259787305637	Adult
60.6275790384971	Adult
60.4414346766762	Adult
60.5749794539323	Adult
60.6072102694703	Adult
60.2575	Adult
60.8758571745056	Adult
60.6195950496746	Adult
60.3611192146024	Adult
60.7204576900528	Adult
60.1337386514362	Adult
60.7412304859893	Adult
61.0295077600128	Adult
60.7370752288843	Adult
60.5974080271449	Adult
60.190480362941	Adult
60.9617283346986	Adult
60.2011624835184	Adult
60.6794748007203	Adult
60.2283804394352	Adult
60.778770707829	Adult
60.7393229576064	Adult
60.6408765054557	Adult
60.990761142406	Adult
60.5230229310496	Adult
60.5703236159302	Adult
60.6146633562134	Adult
60.1698632185576	Adult
60.3998208424532	Adult
60.5837132781994	Adult
60.6295096215981	Adult
60.922998775734	Adult
60.4448091335475	Adult
61.0210162534006	Adult
60.1920758206179	Adult
60.7390822722043	Adult
60.9305295915916	Adult
60.569892433769	Adult
60.246525248269	Adult
60.3234035968503	Adult
60.5471057487258	Adult
60.7977452654544	Adult
60.3755786472207	Adult
60.5175408847994	Adult
60.4821283461628	Adult
60.4817558827277	Adult
61.0196548664292	Adult
60.4187758053201	Adult
60.6338714986395	Adult
60.3647168688694	Adult
60.2846287215951	Adult
60.5783061636107	Adult
60.2035997933163	Adult
60.6732164603964	Adult
60.7285208399075	Adult
60.4313	Adult
60.3768743446369	Adult
60.8274626131389	Adult
60.8090975764158	Adult
60.8892879741551	Adult
60.1685622514907	Adult
60.4822089673085	Adult
60.8322334911632	Adult
60.205209742865	Adult
60.2721365590779	Adult
60.548268215441	Adult
60.3635497564998	Adult
60.1637280173683	Adult
61.2524954879375	Adult
60.6571853003915	Adult
60.7904320714872	Adult
60.4062766399117	Adult
61.3433052204935	Adult
60.6542951723989	Adult
60.2368046998089	Adult
60.6916	Adult
60.5824986688204	Adult
60.7103461180933	Adult
60.4677548389047	Adult
60.4552334795103	Adult
60.6074414096129	Adult
60.521441076404	Adult
60.7693336069993	Adult
60.0753500482901	Adult
61.1075424326468	Adult
60.7391977837608	Adult
60.8803541222869	Adult
60.7930455945952	Adult
60.8340573313925	Adult
60.7147949295816	Adult
60.3316906540981	Adult
60.1731739218705	Adult
60.7177224955805	Adult
60.7840494912257	Adult
60.9005827415618	Adult
61.1136988444933	Adult
60.1984159991566	Adult
60.7532794849852	Adult
60.3836670712987	Adult
60.5736843609956	Adult
60.4593147991212	Adult
60.4768066921042	Adult
59.9928589980768	Adult
60.4467352047781	Adult
60.3507919513615	Adult
60.5827958756405	Adult
60.793680428521	Adult
60.5250949432338	Adult
60.7387857647805	Adult
60.3767736287606	Adult
60.1999314173718	Adult
60.4415580419774	Adult
60.6795836701812	Adult
60.6166263861436	Adult
60.444893249968	Adult
60.740948719068	Adult
60.4218516108422	Adult
60.4430266767488	Adult
61.3185069774281	Adult
60.6695035883889	Adult
60.0866821961798	Adult
60.8369220871664	Adult
60.3092045789959	Adult
61.1288006402146	Adult
61.0947153498113	Adult
60.7061370063025	Adult
60.8281598606743	Adult
60.1584464337445	Adult
60.9469775475471	Adult
60.5937481402722	Adult
60.4971271724946	Adult
60.4717534110061	Adult
60.4284309341992	Adult
60.365733992583	Adult
61.0325397575895	Adult
60.3754498882214	Adult
60.3206052669456	Adult
60.6370274468067	Adult
60.8721930787969	Adult
60.8268	Adult
61.0609514287512	Adult
60.9092028377131	Adult
60.602	Adult
60.4883083550232	Adult
60.2107754397607	Adult
60.2614526374977	Adult
60.4700024128922	Adult
60.7031709836893	Adult
60.8117976615836	Adult
60.6604081646866	Adult
60.1813603988411	Adult
60.2439814923292	Adult
60.6250111147422	Adult
60.401181079275	Adult
60.6761722536864	Adult
60.6530979664303	Adult
60.6070399065451	Adult
60.6470120067366	Adult
61.2776619709333	Adult
61.4093867054212	Adult
60.3989723182904	Adult
60.2075990402615	Adult
61.0901351397135	Adult
60.8476246251507	Adult
60.2472310961208	Adult
60.603765946994	Adult
60.3553689984496	Adult
60.9712472325762	Adult
60.0024172917976	Adult
60.5132290199456	Adult
60.476779066633	Adult
60.8294764820298	Adult
60.2599541349734	Adult
60.6678318163968	Adult
60.329425065137	Adult
60.9449647237677	Adult
60.4483400110604	Adult
60.4513633410174	Adult
60.7810242223528	Adult
60.3065860307261	Adult
60.7449279067336	Adult
60.2072331104398	Adult
60.4832098762926	Adult
60.9639490649259	Adult
61.2952959215504	Adult
61.0398654399089	Adult
60.5441451177013	Adult
60.4212247520422	Adult
61.1590459660891	Adult
61.3168385348549	Adult
60.874139187387	Adult
60.6988008266136	Adult
60.3782379105669	Adult
60.6475129855511	Adult
61.0619962721787	Adult
60.175993576418	Adult
61.2243691501714	Adult
60.6393631816054	Adult
60.7540955238105	Adult
60.4964010816675	Adult
60.6982063434785	Adult
60.3765363677774	Adult
60.0293176385394	Adult
60.1140153127114	Adult
61.0123692932326	Adult
60.6664344869008	Adult
61.0284038172739	Adult
60.9271214095161	Adult
60.9760295053511	Adult
60.4484841317106	Adult
60.484483418417	Adult
60.3670510067003	Adult
60.3490536857355	Adult
60.2655855839959	Adult
60.4319248264573	Adult
60.5115334928977	Adult
60.6944228290316	Adult
61.0381918482801	Adult
60.3982397167871	Adult
60.708582582064	Adult
61.0048172933592	Adult
60.8911865617885	Adult
60.9965971430792	Adult
60.5309761602888	Adult
60.7479920481664	Adult
60.1647095888311	Adult
60.5410298722932	Adult
61.1000364923119	Adult
61.2281232237783	Adult
60.6619356110139	Adult
60.5045524223369	Adult
61.0855002049982	Adult
60.9757568207846	Adult
60.4505195236191	Adult
60.7978265496594	Adult
60.6336860787811	Adult
60.815745214568	Adult
60.4679409870281	Adult
60.9518561109746	Adult
60.8750825707366	Adult
60.4818983376905	Adult
60.8221849342477	Adult
60.0837259111566	Adult
60.6692838881223	Adult
61.3636233877655	Adult
60.7586511291963	Adult
60.7389696561262	Adult
60.3827573775541	Adult
60.4631872897064	Adult
61.2302963979077	Adult
60.3768845678777	Adult
60.6799789371297	Adult
60.6459079041709	Adult
60.1713166665113	Adult
60.4458440347176	Adult
60.1196853741996	Adult
60.5473895923201	Adult
60.3831819648159	Adult
61.2169998806714	Adult
60.6542718538516	Adult
60.7423983007846	Adult
61.0094119516966	Adult
60.3495137522414	Adult
60.5902657012142	Adult
60.399850823587	Adult
60.5993298712782	Adult
60.0124974850666	Adult
61.0765327208512	Adult
60.642990727133	Adult
60.6523577899115	Adult
60.7388093785684	Adult
60.2970679064099	Adult
60.7049248887771	Adult
60.447093541957	Adult
60.6305318390949	Adult
60.3963477351637	Adult
61.027229906681	Adult
60.7916123085765	Adult
60.5245053656191	Adult
60.3514519358292	Adult
60.5592238056211	Adult
61.0565751255809	Adult
60.9268127562617	Adult
60.2150284399056	Adult
60.5016230543337	Adult
61.1800672991642	Adult
60.8141430341341	Adult
60.1739434341172	Adult
61.3108612226991	Adult
61.0247266171536	Adult
60.9625853367398	Adult
60.4973628531835	Adult
60.427133502281	Adult
60.8762904935033	Adult
60.3629967286613	Adult
60.4640651785795	Adult
60.5645953639324	Adult
60.5903143276487	Adult
60.7891571903221	Adult
60.4665479965827	Adult
60.1120422192746	Adult
60.7294747847201	Adult
60.8452671754845	Adult
60.3014266006319	Adult
60.3974113305386	Adult
61.2241797901806	Adult
61.2223525301816	Adult
60.3628084192004	Adult
60.5159447773765	Adult
60.7611701523361	Adult
60.5146369510138	Adult
60.3072250116792	Adult
60.4378230263876	Adult
60.5927856975915	Adult
60.4011308128576	Adult
60.1738757233219	Adult
61.3911011298849	Adult
60.5319801226114	Adult
60.6728681727558	Adult
61.4518572711298	Adult
60.6109576823361	Adult
61.0540736952427	Adult
60.5190972533515	Adult
61.0031474876146	Adult
60.5688871848839	Adult
60.6617425216744	Adult
60.9714778118713	Adult
61.2392748964086	Adult
60.0105386392049	Adult
60.7184853422337	Adult
60.6607601538522	Adult
60.9335399076428	Adult
60.4641813386251	Adult
60.4171880105021	Adult
61.0483536064336	Adult
60.7802960337413	Adult
60.8275003834017	Adult
60.1711782670426	Adult
60.5970767887171	Adult
59.9074180572624	Adult
61.0612580543883	Adult
60.3879866577965	Adult
61.2706913726919	Adult
60.9512885680284	Adult
60.591512488451	Adult
60.7113882823203	Adult
60.5702772818011	Adult
60.4459332923528	Adult
60.0900026130959	Adult
61.0580974559967	Adult
61.1028	Adult
60.8213926787201	Adult
60.7940566951335	Adult
60.7595801631894	Adult
60.7562435729817	Adult
60.3993939808388	Adult
60.8555202151174	Adult
60.3407809809774	Adult
60.4321333343263	Adult
61.2424504034456	Adult
61.0966652838882	Adult
60.4890763321983	Adult
61.1232398364484	Adult
59.8806168676236	Adult
60.6320090007827	Adult
60.5069116316601	Adult
60.7810910222464	Adult
60.7886984342211	Adult
61.1979915177716	Adult
60.1660376048769	Adult
60.4651929265168	Adult
60.1566357268835	Adult
60.9542504648457	Adult
60.1346323498577	Adult
60.6717354470293	Adult
61.1782069487973	Adult
60.6046732840926	Adult
60.2259367822018	Adult
60.978359787093	Adult
60.7687663070015	Adult
60.0327744460855	Adult
60.3755178850446	Adult
60.8166402460817	Adult
60.864207389901	Adult
60.3646730893676	Adult
60.8202874273975	Adult
60.2668719902927	Adult
60.7573246502213	Adult
61.3541201229865	Adult
61.2601646425357	Adult
60.5996	Adult
60.6040976391255	Adult
59.9612498147578	Adult
60.5291915357522	Adult
60.6103307654202	Adult
60.4249749976288	Adult
60.7020592555481	Adult
60.9203479871314	Adult
60.6471666905068	Adult
60.1913577254511	Adult
60.6149951082594	Adult
60.3912893552059	Adult
60.8449511595397	Adult
60.9295136151596	Adult
61.0937753392393	Adult
60.5005585123028	Adult
60.2898472987799	Adult
60.8466153244198	Adult
59.994524888215	Adult
60.2101184904835	Adult
60.3653093676739	Adult
60.9074799972439	Adult
60.7306916428448	Adult
60.1964605067564	Adult
60.4452955040276	Adult
60.6447275018874	Adult
60.7548354533233	Adult
60.5857403511398	Adult
60.5815835031374	Adult
60.4959393244014	Adult
60.8250468117435	Adult
60.4304903759103	Adult
60.9214539302596	Adult
61.0089232552229	Adult
60.4907394480885	Adult
61.005780290448	Adult
60.0875335350486	Adult
61.1210384069874	Adult
60.6485758861211	Adult
60.7811610772428	Adult
61.0302619172202	Adult
60.5916050905122	Adult
60.2702228936714	Adult
60.8574185500971	Adult
60.8901882644914	Adult
60.5621575203391	Adult
61.0326	Adult
60.1385888511642	Adult
61.1152759675762	Adult
59.9772411950418	Adult
60.6446300351105	Adult
60.4705609065601	Adult
60.9659172051015	Adult
60.4846102735242	Adult
60.5976050283382	Adult
60.1051749588932	Adult
61.0174083816574	Adult
61.0611731898295	Adult
61.4307196264345	Adult
60.58	Adult
60.7231261110961	Adult
60.911816709396	Adult
60.4722155680498	Adult
60.6232886081137	Adult
61.0351714395567	Adult
59.9586107763076	Adult
60.7037871377459	Adult
60.3321364131946	Adult
60.8117829425382	Adult
60.6330740730795	Adult
60.3850724383354	Adult
61.2909283684981	Adult
60.6518129753555	Adult
60.0074081410204	Adult
60.2736928279191	Adult
60.6647262839408	Adult
60.2810154251514	Adult
60.6839741720896	Adult
60.3292544986913	Adult
61.2339163318293	Adult
60.7175500363883	Adult
60.9683554315479	Adult
60.6178825478051	Adult
60.2592489301007	Adult
60.3560489155671	Adult
60.6814531120462	Adult
60.1725868096243	Adult
60.8031194794911	Adult
60.9766934859224	Adult
60.1967054166376	Adult
60.3698222772873	Adult
60.2323696202506	Adult
60.720098194373	Adult
61.0231228233998	Adult
60.6899743521749	Adult
60.3861523819496	Adult
60.4067800022145	Adult
60.8786427492493	Adult
60.8577252774655	Adult
61.2089648536394	Adult
60.4479494102546	Adult
60.3459536211133	Adult
60.501762931615	Adult
60.3147139484533	Adult
60.993638627033	Adult
60.7017717005191	Adult
60.5549039137224	Adult
61.0405155590544	Adult
60.2716676752326	Adult
60.7274775096182	Adult
61.0882164728118	Adult
60.6309977716121	Adult
60.6061331361422	Adult
60.1018039283663	Adult
60.5478393011338	Adult
60.3847018083081	Adult
60.5096899742443	Adult
60.7564242575867	Adult
61.0924429360915	Adult
61.149435590733	Adult
60.6938202941605	Adult
60.2047419752026	Adult
60.680076796177	Adult
60.3398189422522	Adult
60.8750863706959	Adult
60.7921268874471	Adult
60.5500752553031	Adult
60.1957	Adult
60.2779689314047	Adult
60.9998471611556	Adult
61.1520207574717	Adult
61.0081811546354	Adult
61.1101393062061	Adult
60.6041877467432	Adult
60.364867129264	Adult
60.8307352599239	Adult
60.8077822834154	Adult
60.5151509389999	Adult
60.5412541042127	Adult
61.1756936311617	Adult
60.826239147702	Adult
60.8477999169276	Adult
60.735525381293	Adult
61.1016749883069	Adult
60.8752655490201	Adult
60.6899867545586	Adult
60.5921923982691	Adult
60.7304850453439	Adult
60.1733138407606	Adult
60.2326934325619	Adult
60.9272838720264	Adult
60.4453790639208	Adult
60.4549678625759	Adult
60.5021446519566	Adult
60.8016650634846	Adult
60.2116526061788	Adult
60.9531872941774	Adult
60.2020278018882	Adult
60.6108465054497	Adult
60.3425662398279	Adult
60.7231360497338	Adult
60.870023222857	Adult
60.5422169484558	Adult
60.5853867871837	Adult
61.1986629397261	Adult
60.2140018073396	Adult
60.1571193498317	Adult
60.6917682561893	Adult
60.1527391514476	Adult
60.2552153155412	Adult
60.5672875692698	Adult
60.8113269059463	Adult
60.0431353709419	Adult
61.197483964315	Adult
60.9761	Adult
60.4315932071547	Adult
60.6100508255348	Adult
60.2588231740824	Adult
60.6054301196763	Adult
60.588527418582	Adult
61.0587743689166	Adult
61.2521395531814	Adult
60.8136147537908	Adult
61.3433287792958	Adult
60.6108695147306	Adult
61.4139540711508	Adult
60.7189442242264	Adult
60.9198488819709	Adult
60.3054817141917	Adult
60.5813133849548	Adult
60.2287109540189	Adult
60.7741163667483	Adult
60.7633520419324	Adult
60.4181635555386	Adult
61.093761097608	Adult
60.4676908619132	Adult
60.5480185335832	Adult
59.9496526282276	Adult
60.5137926543804	Adult
60.8340904307401	Adult
60.3704770992199	Adult
60.6778445434705	Adult
60.5614588559378	Adult
60.679797686566	Adult
60.2134576423473	Adult
60.4824243073413	Adult
60.4421925572993	Adult
61.1537798357011	Adult
60.5498584025875	Adult
60.1951841878427	Adult
60.5072951396334	Adult
60.1419994588935	Adult
60.770524595132	Adult
61.1750696698883	Adult
60.6313227095184	Adult
60.826916332541	Adult
60.3969630973732	Adult
60.9077302355428	Adult
59.9560345874499	Adult
60.9162585974454	Adult
60.5519750497459	Adult
60.7067325358179	Adult
60.9781954008404	Adult
60.9418850593571	Adult
60.9856	Adult
60.9848015582467	Adult
60.8820237331377	Adult
60.7343011446687	Adult
60.7365173217453	Adult
60.7171661565653	Adult
60.4295585024013	Adult
61.0878823544916	Adult
60.5210327647231	Adult
60.8626485754269	Adult
60.5448972982524	Adult
60.6269307797303	Adult
60.9237229557192	Adult
60.3875011034119	Adult
60.2459423742106	Adult
60.7622977386435	Adult
60.3671607567671	Adult
60.8641376101951	Adult
59.8236217789118	Adult
60.4100738893645	Adult
61.186074145939	Adult
60.7728065368988	Adult
60.0603145716422	Adult
60.9656450657862	Adult
60.9809119158142	Adult
61.0155715817609	Adult
60.2678095321509	Adult
60.9309124001866	Adult
60.7561681471599	Adult
61.3766831782309	Adult
60.7384512584811	Adult
59.9444618306845	Adult
60.9346241935211	Adult
60.7560139906164	Adult
60.7219620500863	Adult
60.7960908980801	Adult
60.5199159543786	Adult
60.6796427259189	Adult
60.6637420404736	Adult
61.3797498799151	Adult
60.9173442853383	Adult
60.6475192797315	Adult
60.8255908749856	Adult
60.7912935325266	Adult
60.7434829880138	Adult
60.6091051058116	Adult
61.2997097769896	Adult
60.4686354497845	Adult
60.6667694980851	Adult
60.7760484738491	Adult
60.4759326036277	Adult
60.3337745170722	Adult
60.8191	Adult
60.3887489531521	Adult
60.8973800293924	Adult
60.4359639769608	Adult
60.7103437786436	Adult
60.5603438403803	Adult
60.9823474893599	Adult
60.5256643769481	Adult
60.5324469289034	Adult
60.7961308338483	Adult
60.6578588215463	Adult
60.4971014130871	Adult
60.2435673187012	Adult
60.3379097161453	Adult
60.6614349635992	Adult
60.8730887545614	Adult
60.4412999562473	Adult
60.5053485261533	Adult
60.641599335164	Adult
60.5724872371891	Adult
60.7396935097971	Adult
60.2499180014444	Adult
60.5173698266667	Adult
60.8256361479921	Adult
60.2823735911335	Adult
60.9306325053247	Adult
60.9184223708996	Adult
60.5824187420742	Adult
61.2173023020695	Adult
60.7982091959718	Adult
61.0732228708801	Adult
61.1038746836233	Adult
60.9069214968918	Adult
60.7122408493902	Adult
60.4155172532975	Adult
60.6981930938625	Adult
60.6296647408628	Adult
60.1756054507573	Adult
60.1352284214728	Adult
60.8835488393545	Adult
60.7164829725961	Adult
60.8520974821907	Adult
60.209081756116	Adult
60.6373446859784	Adult
60.929581690824	Adult
61.0782613512588	Adult
60.5367111889471	Adult
60.8124682547091	Adult
60.3825459600166	Adult
60.469259836446	Adult
60.564785306173	Adult
60.9279940500525	Adult
60.4355259057726	Adult
60.820381196285	Adult
61.2394597985066	Adult
60.9413508829402	Adult
61.2932774297174	Adult
60.7428521291806	Adult
60.6536591150184	Adult
60.7699897108486	Adult
60.8194193773744	Adult
60.4563230889605	Adult
60.7885118085225	Adult
60.6998	Adult
60.9293100945799	Adult
61.1703535677174	Adult
60.6971128448821	Adult
61.1366735169741	Adult
59.899744342876	Adult
60.9599752523256	Adult
61.1118664048204	Adult
61.5546940400295	Adult
60.5758402577609	Adult
60.9178431536805	Adult
60.6340555534319	Adult
61.174008913964	Adult
60.710118998825	Adult
60.6887	Adult
60.3324634875888	Adult
60.5672686054198	Adult
61.164229203729	Adult
61.2406	Adult
60.6980496179894	Adult
60.6529473592534	Adult
61.0313620131207	Adult
60.6992870889851	Adult
61.2604892262222	Adult
60.9811782649348	Adult
60.6992203654445	Adult
60.4858466325236	Adult
61.0414168464323	Adult
61.075177425188	Adult
61.0294261184724	Adult
60.8450358307144	Adult
60.7220603487116	Adult
60.4934675880387	Adult
61.2554560361902	Adult
60.7808754546076	Adult
60.1611589230912	Adult
60.9340267891505	Adult
60.8494418602148	Adult
60.0556	Adult
60.8363500377192	Adult
60.9217042024173	Adult
60.1842125854291	Adult
60.6622252790382	Adult
60.7070675819067	Adult
60.9131310662031	Adult
60.5082474582192	Adult
60.518645269883	Adult
60.4833032739988	Adult
60.710157627977	Adult
61.1662094293567	Adult
61.1651823767857	Adult
61.3481262240082	Adult
61.1670767902593	Adult
60.5215243316918	Adult
60.5189171369234	Adult
60.663040427168	Adult
60.4206029303848	Adult
60.7644886652584	Adult
60.1882638851361	Adult
61.2378778479748	Adult
60.7569768039469	Adult
60.2631302474778	Adult
60.4140503419287	Adult
60.9947067870847	Adult
60.6468280046006	Adult
60.4372237143388	Adult
60.6780636794808	Adult
60.4175056319271	Adult
60.4593703169905	Adult
61.0127412523321	Adult
60.3784044419976	Adult
60.5452117658759	Adult
60.5097194605418	Adult
60.8485942496655	Adult
60.5491213774557	Adult
60.3465026655275	Adult
60.928449250319	Adult
60.068606875676	Adult
60.626960950971	Adult
60.5124898525354	Adult
60.4333846721337	Adult
60.4682882231212	Adult
60.1196922458111	Adult
60.5363138744589	Adult
60.5910175864962	Adult
60.2965166782166	Adult
60.612381334575	Adult
60.2424477851763	Adult
61.5338210292427	Adult
60.441887029057	Adult
60.6680335170684	Adult
60.8512252451968	Adult
61.1772525776476	Adult
60.5324830046603	Adult
60.8058137560665	Adult
60.6198606788346	Adult
60.4736253376206	Adult
60.0089795375038	Adult
60.1863623231672	Adult
60.9332166907677	Adult
60.7986589359819	Adult
60.5848327043738	Adult
61.1715217365965	Adult
60.6024802585448	Adult
60.6295090224494	Adult
60.921273080729	Adult
60.5120904566787	Adult
60.7958361695664	Adult
60.6810995257779	Adult
60.8084058377051	Adult
60.9566071111241	Adult
60.7280526654466	Adult
60.7236810121176	Adult
60.4097546975692	Adult
60.786150296956	Adult
60.6701843211314	Adult
60.791675232649	Adult
60.7008086946424	Adult
60.5237997747295	Adult
60.4036710331409	Adult
60.9371331252844	Adult
60.8175555538003	Adult
60.672072792638	Adult
60.441024673212	Adult
60.2741651082234	Adult
60.5816743860888	Adult
60.9581660393126	Adult
60.9002317240284	Adult
59.9803901525244	Adult
60.8303283138487	Adult
60.3067112858025	Adult
60.9860918524309	Adult
60.7996177631314	Adult
60.5205794642118	Adult
60.1044228520658	Adult
61.0616907162995	Adult
60.6575660983495	Adult
60.2801403169146	Adult
60.461762139702	Adult
60.9168888762298	Adult
60.684496208552	Adult
60.7795722220938	Adult
61.0450666953198	Adult
60.8836935489163	Adult
61.0168	Adult
61.2295720199923	Adult
60.8676479383898	Adult
60.7506726094413	Adult
60.8879443800013	Adult
60.566822750208	Adult
60.6662849159517	Adult
60.8152894557888	Adult
61.2937333331293	Adult
60.3830340590987	Adult
61.028138079626	Adult
60.2712399128166	Adult
60.5082072500646	Adult
60.8946079273811	Adult
61.3127468063007	Adult
60.7657	Adult
61.1245418762465	Adult
60.7686493722804	Adult
61.1886158532792	Adult
60.0606134767905	Adult
60.4186673929202	Adult
60.730386602517	Adult
60.7910499535045	Adult
60.6706924615996	Adult
60.5259266932006	Adult
61.3700161729204	Adult
60.6415431746435	Adult
60.376801219646	Adult
61.1571762273623	Adult
60.2525158940464	Adult
61.2281856124042	Adult
60.9483806650462	Adult
60.8406027483521	Adult
60.3609364128477	Adult
60.1229960640943	Adult
60.6446835792447	Adult
60.7323802178434	Adult
60.6959918685152	Adult
60.8599892907931	Adult
60.1717942603876	Adult
60.7545412368678	Adult
60.9538159926088	Adult
60.4618756484932	Adult
60.2272016453461	Adult
60.3891551948372	Adult
60.4602712356451	Adult
60.7190256809535	Adult
60.6268639698454	Adult
61.0333256963429	Adult
60.3516071121105	Adult
61.0927407074416	Adult
60.3126564071192	Adult
60.4376156479018	Adult
60.4673778705331	Adult
60.7168657781014	Adult
60.5231780260967	Adult
60.2917678480848	Adult
60.8656725003666	Adult
60.2853627063425	Adult
61.2507044536982	Adult
60.5027826565823	Adult
60.3092580253846	Adult
60.6799550660492	Adult
60.8214563330773	Adult
61.3883740262641	Adult
61.5996576885346	Adult
60.7483718415484	Adult
60.6123813472691	Adult
60.6970744633163	Adult
61.4753430076561	Adult
60.8030835829832	Adult
60.2682259822314	Adult
61.3070204152888	Adult
60.4245222651288	Adult
59.9779292427087	Adult
60.3920804990476	Adult
61.2301964398182	Adult
60.8838822025389	Adult
60.3125521562202	Adult
60.1940065340922	Adult
60.8334639836963	Adult
60.2052486691136	Adult
60.129679439865	Adult
60.3093542552244	Adult
61.0389366663393	Adult
60.9823636083164	Adult
60.0017126934951	Adult
60.4985734504995	Adult
61.1531148164999	Adult
61.5121519254498	Adult
60.6911854824458	Adult
60.9163723228113	Adult
60.6814152142336	Adult
60.3333274061579	Adult
60.6407032550891	Adult
60.8280781347655	Adult
60.5864005719045	Adult
60.5935684395947	Adult
60.5335384711776	Adult
60.7336186464644	Adult
60.3885377913821	Adult
60.3817637797368	Adult
61.0247457893048	Adult
60.5237725919657	Adult
60.9486676713308	Adult
60.8353798823744	Adult
60.5352156823656	Adult
60.9138887148081	Adult
60.7208143512719	Adult
60.0686346123443	Adult
60.7621298752006	Adult
59.8185223975031	Adult
60.7954553554992	Adult
60.7989176847834	Adult
60.5403455931878	Adult
61.4227290188827	Adult
60.9321970832246	Adult
60.9136653475195	Adult
60.6339423881979	Adult
61.3295929235322	Adult
60.8105091085222	Adult
60.9048134773582	Adult
61.2749742243198	Adult
61.0189965071076	Adult
60.8104492603348	Adult
60.9518412862013	Adult
61.0546843143517	Adult
60.5784491987298	Adult
60.7170830106243	Adult
60.318225112866	Adult
60.8916119642313	Adult
60.038184406145	Adult
60.737206360841	Adult
60.3133871381044	Adult
61.1440760908198	Adult
60.6667494651165	Adult
60.9365351726275	Adult
60.2752521526842	Adult
60.3999127125782	Adult
60.9497276030762	Adult
60.3062759433668	Adult
59.8632931801929	Adult
60.8964025833078	Adult
61.0224794938471	Adult
60.7815776202684	Adult
60.2059181164795	Adult
60.534236854388	Adult
59.869543359355	Adult
60.7425745260229	Adult
60.6429	Adult
60.1699043611489	Adult
60.869436133993	Adult
61.4277597311962	Adult
61.4895302457628	Adult
60.2147136457997	Adult
60.4849424662832	Adult
60.4318186640727	Adult
60.8895846100818	Adult
60.0699009851382	Adult
60.9185761491862	Adult
60.2506931808997	Adult
61.2727262196256	Adult
60.0705140747986	Adult
60.2843405199735	Adult
60.7949988505822	Adult
61.1862200356781	Adult
60.3979327448049	Adult
60.861219433794	Adult
60.6943951132203	Adult
60.423242612712	Adult
60.9701707590903	Adult
60.162024209714	Adult
60.9636460574785	Adult
60.1772057246439	Adult
60.997593273898	Adult
60.4907978312178	Adult
60.5816048187202	Adult
60.6974309950261	Adult
60.5215	Adult
60.6563208558058	Adult
60.6424037762757	Adult
60.6698451293576	Adult
60.6850566101848	Adult
60.6456415599953	Adult
60.5394	Adult
60.6410498076643	Adult
60.4140063321398	Adult
60.8278161215245	Adult
61.0478208689971	Adult
60.4501883409849	Adult
60.7353190532054	Adult
61.081308609325	Adult
60.7281217910069	Adult
60.782663099632	Adult
59.9576905376145	Adult
60.989806986225	Adult
60.812111809238	Adult
60.8764008142052	Adult
60.8166426371222	Adult
60.8494944707312	Adult
61.3606837786103	Adult
60.1796613849231	Adult
60.6476273230399	Adult
61.0541265882855	Adult
60.3983317206397	Adult
60.9405661244488	Adult
60.7905684977682	Adult
60.7388163745712	Adult
60.6206046817515	Adult
59.8713111901799	Adult
60.7469227905089	Adult
60.8049159145095	Adult
60.5033013756467	Adult
60.965837375475	Adult
60.3723778320619	Adult
60.6008517577197	Adult
60.564810066421	Adult
60.619052103945	Adult
60.8844879345023	Adult
60.1633041011357	Adult
60.7290941833772	Adult
60.7321196520506	Adult
60.5998274244815	Adult
60.6883238744447	Adult
60.5921791920862	Adult
60.5853992781736	Adult
60.6079623489662	Adult
60.3484653811853	Adult
60.6280076530807	Adult
60.533891701604	Adult
60.7166700503465	Adult
60.0193816724193	Adult
60.6678177877654	Adult
61.4523226118023	Adult
60.2230548232836	Adult
60.8875775727888	Adult
60.6797008577047	Adult
61.0376341246198	Adult
60.6076302346145	Adult
61.075053752461	Adult
60.2402584428216	Adult
60.8069195047426	Adult
61.0388315548443	Adult
60.1187652251029	Adult
60.5711572967647	Adult
61.3046845285901	Adult
60.4191391915261	Adult
60.7686702378099	Adult
60.6058374102507	Adult
60.3767555112562	Adult
60.7404971391685	Adult
60.7886597106571	Adult
60.5862123102457	Adult
60.5174080889065	Adult
60.7476527816431	Adult
60.5028975207259	Adult
60.4525104313932	Adult
61.2557660342807	Adult
61.4323324552819	Adult
61.3220653978448	Adult
59.8929178893463	Adult
60.714797080304	Adult
60.5479601867398	Adult
60.7103493341687	Adult
60.4391435381414	Adult
60.4874652051067	Adult
60.7498240508495	Adult
60.6572611420217	Adult
60.6944018401316	Adult
60.6941513406775	Adult
60.7474466065011	Adult
60.7620480579051	Adult
60.0203578166667	Adult
60.8115750959078	Adult
59.922406858707	Adult
61.1028706515667	Adult
61.0865626538946	Adult
60.9219045976302	Adult
60.9096951906036	Adult
61.0977408399922	Adult
61.2491494610313	Adult
60.7036606597593	Adult
60.7253385860445	Adult
60.2873455822277	Adult
60.1977318953083	Adult
60.4223346763089	Adult
60.7708373610431	Adult
60.5285821805061	Adult
60.1890270313716	Adult
60.4385212534874	Adult
60.7456522303492	Adult
60.1369277750209	Adult
61.3932192774224	Adult
60.3329455933862	Adult
60.6638926745785	Adult
61.161989341823	Adult
60.2722866345974	Adult
60.1323611039278	Adult
60.9704309031706	Adult
60.2868005467238	Adult
60.5454790844243	Adult
60.0923309259334	Adult
61.1886170957979	Adult
60.3061859904432	Adult
60.6118546964447	Adult
60.824801442926	Adult
60.7019064527662	Adult
60.537198276252	Adult
60.5750053449516	Adult
61.1361119549582	Adult
60.6458319066241	Adult
60.5180989830329	Adult
60.6831096718637	Adult
61.1745246748752	Adult
60.542136331892	Adult
59.9359188939732	Adult
61.2595326555798	Adult
60.7787664655573	Adult
60.7940118932341	Adult
60.9220890640925	Adult
60.4793081874729	Adult
60.1453918609416	Adult
60.6438433571045	Adult
60.7473748647632	Adult
60.6365262325969	Adult
61.1445584488697	Adult
61.3708870533045	Adult
60.7536023571519	Adult
60.6958301136207	Adult
60.6144340308996	Adult
60.3526	Adult
61.6556418700146	Adult
60.7894398968649	Adult
60.8936518008357	Adult
60.8971579060479	Adult
60.7170386498491	Adult
60.5541284353884	Adult
60.1776339928809	Adult
61.0426151627855	Adult
61.5053004531211	Adult
61.3205	Adult
60.0716068915662	Adult
60.9408517150723	Adult
60.8873785990023	Adult
61.4018800189936	Adult
61.320271659929	Adult
60.7261836567138	Adult
60.8736553748603	Adult
60.8397563354693	Adult
60.6967884268737	Adult
60.4558558659842	Adult
60.8007208591677	Adult
60.7580075489496	Adult
60.6987213410013	Adult
61.1496646653853	Adult
61.3392734723193	Adult
60.6856009252033	Adult
61.0640884459705	Adult
60.9524241181322	Adult
60.4642416769242	Adult
60.7705405626075	Adult
60.7296605544899	Adult
61.0587236219961	Adult
60.7035833414817	Adult
60.3582231572515	Adult
60.1729585678123	Adult
60.237321299971	Adult
60.0522193014112	Adult
61.2985	Adult
60.5350818114108	Adult
60.6722742944274	Adult
61.1684780036601	Adult
60.7240197452867	Adult
60.5680745760442	Adult
60.1840577007884	Adult
60.7317380013024	Adult
60.9887607313826	Adult
60.4300808869536	Adult
61.4322610075519	Adult
60.8928644658238	Adult
60.526834145922	Adult
60.2538927845798	Adult
60.2929864648779	Adult
60.2360442930885	Adult
60.8368967374253	Adult
60.7324728394452	Adult
60.7115151310661	Adult
60.0192646770411	Adult
61.2533174659023	Adult
61.176874692592	Adult
60.7029141230452	Adult
60.8553630989823	Adult
60.7713171125196	Adult
61.2920327635249	Adult
59.948630360851	Adult
61.1985586214447	Adult
60.4006893842831	Adult
60.201967935137	Adult
60.7169122634039	Adult
60.3177661524006	Adult
60.9847598974945	Adult
60.9061485563303	Adult
60.8430443984376	Adult
59.9927149345893	Adult
61.3601230182371	Adult
60.8783160601644	Adult
61.2769655042325	Adult
60.788557537781	Adult
60.8380262893967	Adult
60.7410074086669	Adult
60.3144745005254	Adult
60.5573622533661	Adult
60.5648225046995	Adult
60.6172749864604	Adult
61.2385213316146	Adult
60.4297531641873	Adult
60.7408875521112	Adult
60.7199629671175	Adult
60.7371315284487	Adult
61.0472036422386	Adult
60.2608581666066	Adult
60.8385843984842	Adult
60.8759798686538	Adult
60.8424309661931	Adult
60.7204627720676	Adult
60.6871393858208	Adult
60.7464356849005	Adult
61.2153383160143	Adult
61.1420501827251	Adult
60.6701680418534	Adult
60.7470034716378	Adult
60.2555819760224	Adult
60.5126536138913	Adult
61.0314751893501	Adult
60.7547470021634	Adult
61.1598450678645	Adult
60.5605000194427	Adult
61.2783999896726	Adult
59.9627548366089	Adult
60.1545895261459	Adult
60.4789529626308	Adult
60.8047175502344	Adult
60.9762656663961	Adult
60.2306154194391	Adult
60.2480596381139	Adult
60.515514547114	Adult
61.2974749657624	Adult
60.7159920833402	Adult
61.2815019459937	Adult
60.2623251072419	Adult
60.0669196630509	Adult
60.7638184440343	Adult
60.8156100687356	Adult
60.3687415984281	Adult
60.0195149339214	Adult
60.7826124353962	Adult
60.313780414648	Adult
60.8356639165551	Adult
60.8420563513214	Adult
60.2033314770821	Adult
60.8322695958126	Adult
60.6931003837108	Adult
60.6817691572103	Adult
60.8901611668237	Adult
61.1115981702478	Adult
60.7417293063391	Adult
60.5524456838029	Adult
60.2677571703105	Adult
60.6420136968951	Adult
60.7550649290567	Adult
61.179298142983	Adult
60.7196066914048	Adult
61.0167649239694	Adult
60.5379354098334	Adult
61.0213706321513	Adult
60.2877437864179	Adult
60.0043	Adult
60.2098198700766	Adult
61.168761888955	Adult
61.0930411149862	Adult
60.5131814392886	Adult
60.2680972632389	Adult
60.8638326263829	Adult
60.3180220073397	Adult
60.1878329323041	Adult
60.7608328288298	Adult
60.616185148092	Adult
60.8672626883975	Adult
60.3664279992679	Adult
60.1567236587935	Adult
60.9726881789585	Adult
60.3042435450615	Adult
60.1822946113806	Adult
60.6693578198314	Adult
61.237685110317	Adult
60.4868457035123	Adult
60.7842346420947	Adult
60.6945453982568	Adult
61.2931471706301	Adult
60.7468667773932	Adult
60.4298426171921	Adult
59.9905781250287	Adult
60.7671346447369	Adult
60.4144384088623	Adult
60.5542493243672	Adult
61.1108813443722	Adult
60.8693309921576	Adult
61.2433370260849	Adult
61.0132703516482	Adult
61.1678474550197	Adult
60.6585939227325	Adult
60.3450201261405	Adult
59.8575494347054	Adult
61.3839	Adult
61.1122150227685	Adult
60.5566773399867	Adult
61.0353068397816	Adult
61.2807048585366	Adult
60.8070313413208	Adult
61.3190839701278	Adult
60.1345488514306	Adult
60.7785120056378	Adult
60.5785403449521	Adult
60.7751120254262	Adult
60.9410376942938	Adult
60.4452661349038	Adult
60.8626	Adult
60.2989145959171	Adult
60.1164750595749	Adult
61.244169028901	Adult
61.0204209178273	Adult
61.0822048871693	Adult
60.8821755189657	Adult
60.354414479336	Adult
61.625767263202	Adult
60.8017368433596	Adult
60.9393202959313	Adult
60.237057137884	Adult
61.2134628459085	Adult
60.1478365447502	Adult
61.0449792477671	Adult
60.7303183587359	Adult
61.204560823783	Adult
60.9669615958029	Adult
60.7060174868035	Adult
61.1487226014665	Adult
61.0005982510464	Adult
60.4840098240956	Adult
60.4892633119527	Adult
60.0765175913967	Adult
60.4478248394731	Adult
61.1769222812704	Adult
60.5248934339338	Adult
60.2581223704565	Adult
60.8420725554668	Adult
60.8739007083686	Adult
60.6504352341549	Adult
61.0869337501657	Adult
60.9324230797914	Adult
60.1574100735453	Adult
60.5371952934823	Adult
61.1859506737901	Adult
61.0845540420875	Adult
60.3307450962164	Adult
60.4184741936782	Adult
60.5298367976807	Adult
60.7534028743795	Adult
60.4949314324514	Adult
60.7497016756272	Adult
61.1647782895801	Adult
60.8667808479773	Adult
61.1239999841795	Adult
60.8010690771408	Adult
61.2603450126766	Adult
60.4809903870753	Adult
60.4663323913335	Adult
60.7094345210943	Adult
60.5268518094031	Adult
60.3599272762046	Adult
61.5141382000651	Adult
61.2444672647399	Adult
61.2895726474156	Adult
61.326094625158	Adult
60.515097985317	Adult
60.7232714449883	Adult
59.9835904828514	Adult
60.7820896918735	Adult
60.6310019804254	Adult
60.3478762218143	Adult
60.7837604782638	Adult
61.2717857719826	Adult
60.4159745762854	Adult
60.9780364726107	Adult
60.975499904489	Adult
60.0729693172358	Adult
60.9289427000826	Adult
60.705014022716	Adult
60.3848077525102	Adult
60.6881731993043	Adult
60.203913560272	Adult
60.5089559634712	Adult
60.6273358028209	Adult
60.3833194875227	Adult
60.5471391889592	Adult
60.6218057190291	Adult
60.7290682815383	Adult
60.014201006126	Adult
60.9063664222143	Adult
60.3492251246845	Adult
60.1866171949001	Adult
60.6345401748307	Adult
60.4801477124729	Adult
60.7682851365668	Adult
60.663009038181	Adult
60.4968	Adult
60.2501496960134	Adult
61.3666318109555	Adult
60.5888468922804	Adult
60.4189285676215	Adult
60.9645465055393	Adult
60.858947793241	Adult
60.8856985779478	Adult
60.5215621652414	Adult
60.4753369910196	Adult
60.9450889949398	Adult
60.6662	Adult
60.6994280257826	Adult
60.9207812806774	Adult
60.1399248161103	Adult
60.7610192877214	Adult
61.3777817863931	Adult
60.7117771721697	Adult
60.4055219329251	Adult
61.2135207625217	Adult
61.3053330529333	Adult
61.618141039903	Adult
60.6306320203499	Adult
60.4870250141516	Adult
60.0062209521009	Adult
60.9017861615479	Adult
60.6735036280061	Adult
60.1480259467901	Adult
60.2527668774053	Adult
61.2321220740397	Adult
61.1879011359937	Adult
60.176643912401	Adult
61.0842744801855	Adult
60.1495648112076	Adult
60.639977812039	Adult
60.6542015882803	Adult
60.7722419683071	Adult
60.683131865631	Adult
61.0912998154662	Adult
61.2213437859655	Adult
60.1398612889434	Adult
60.5667846352015	Adult
60.452314679948	Adult
61.2534211118642	Adult
60.9762977137933	Adult
60.3266281154814	Adult
61.0560828578462	Adult
60.4116552027201	Adult
60.6875232689531	Adult
59.7663398786879	Adult
60.9538391083117	Adult
61.0946645318068	Adult
60.6915415627588	Adult
61.1188255477186	Adult
60.5095387686578	Adult
61.0527135062167	Adult
60.7535914130468	Adult
61.0744476043487	Adult
60.6366938550937	Adult
61.1853966394812	Adult
60.188761041252	Adult
61.3058693561769	Adult
60.5740331846529	Adult
61.1546879235021	Adult
61.2097663731299	Adult
60.5120409647008	Adult
60.6297108121761	Adult
60.8727237320595	Adult
60.5043734009551	Adult
61.0549870198952	Adult
60.6289820368144	Adult
61.0669898062815	Adult
61.0599705076205	Adult
60.0036657726688	Adult
60.5971688060977	Adult
61.2627393660546	Adult
59.9752162812742	Adult
61.2613470903888	Adult
61.1191595168226	Adult
61.3980355749588	Adult
60.2745268093368	Adult
60.759381446361	Adult
60.4516579531406	Adult
60.5726380128762	Adult
60.8836473866355	Adult
61.038176986106	Adult
60.8459279614782	Adult
61.0348276001892	Adult
60.4822512314825	Adult
60.2780556119372	Adult
60.8814395722103	Adult
60.8607634352005	Adult
60.2948994608034	Adult
60.4042089370682	Adult
61.4256541681237	Adult
60.2986398333464	Adult
60.828288069359	Adult
60.7648288923275	Adult
61.1920067454005	Adult
60.6879783100885	Adult
59.3372619980503	Adult
61.8132620734552	Adult
60.8057673302354	Adult
60.9892589830916	Adult
61.031347411556	Adult
61.1583818253554	Adult
61.4736951996552	Adult
61.0023329085919	Adult
60.7102265818083	Adult
60.7215788879539	Adult
59.9119680793924	Adult
60.2738695925132	Adult
60.4293135216736	Adult
60.7648763618819	Adult
60.3353979739223	Adult
60.6058332854834	Adult
60.7904996761502	Adult
61.3163035570722	Adult
60.7030348948176	Adult
60.1344170230498	Adult
60.7852046527617	Adult
59.7437801102072	Adult
60.3307289023113	Adult
61.0139097269256	Adult
60.2708647159155	Adult
60.6603581057385	Adult
60.4139572998773	Adult
60.5941502381716	Adult
61.0361017803145	Adult
60.1700748371562	Adult
60.5972506426278	Adult
61.0682163639619	Adult
60.6502320889017	Adult
60.4585266499594	Adult
60.9401097275235	Adult
61.1780972162095	Adult
60.4770964792211	Adult
60.8641799891265	Adult
60.9569520257809	Adult
60.1393457332267	Adult
61.2597510950525	Adult
60.2062077611048	Adult
60.9968012153647	Adult
60.8060034968081	Adult
61.1762815649868	Adult
60.8982151011938	Adult
60.9234994526503	Adult
60.6624095125784	Adult
60.8439469377505	Adult
60.9165552975481	Adult
59.9370291708792	Adult
61.7984663909401	Adult
60.5904597240354	Adult
60.602236975155	Adult
60.695717796683	Adult
60.4961039623486	Adult
61.2638412299169	Adult
59.9783652885531	Adult
60.7404790542856	Adult
60.534600923232	Adult
60.5012690410611	Adult
61.035018798805	Adult
61.6007422524047	Adult
60.9703015264193	Adult
60.6257282852232	Adult
60.9430497468523	Adult
60.555580156917	Adult
60.2409368950649	Adult
60.8903007233479	Adult
60.5553168460438	Adult
60.8020141317169	Adult
61.1042816875743	Adult
60.577333447595	Adult
60.7831086381683	Adult
60.4699271898728	Adult
60.6768552069175	Adult
60.0306359928681	Adult
61.1832447562589	Adult
60.5280570478062	Adult
60.1505396629462	Adult
60.6467841687226	Adult
60.6522435435261	Adult
60.7225359391257	Adult
61.1604926584937	Adult
60.2592918892184	Adult
60.7408377352416	Adult
60.8958887918886	Adult
61.1099148528267	Adult
60.6346509330677	Adult
59.8788420815981	Adult
61.072686412507	Adult
60.0316616143655	Adult
60.7066601345574	Adult
61.0341070209109	Adult
61.4663017685544	Adult
60.5784551628784	Adult
60.4056014793677	Adult
60.0476859649962	Adult
61.0732232284316	Adult
60.4669645417633	Adult
60.5783673979064	Adult
60.9787522383546	Adult
60.4509321899657	Adult
60.8075128912947	Adult
60.6993601846612	Adult
60.0354145212942	Adult
59.969981918204	Adult
60.6694194356327	Adult
61.3240716408835	Adult
61.2670485979059	Adult
60.1323506642799	Adult
60.433015500684	Adult
61.207833815887	Adult
61.3571	Adult
60.6743714262852	Adult
60.1460690458483	Adult
60.0144422925477	Adult
60.6954231424418	Adult
61.246906157928	Adult
60.9267774529471	Adult
60.5695940038338	Adult
60.2317093898837	Adult
61.0004364945289	Adult
60.9262628402223	Adult
60.184197491732	Adult
60.7904464282851	Adult
60.7975133959775	Adult
60.7844617867992	Adult
61.0615929499969	Adult
60.3767308077903	Adult
60.0120473359519	Adult
61.1669742424177	Adult
60.2233672412342	Adult
60.4038085981451	Adult
60.9540804872783	Adult
60.7639227922543	Adult
60.0430644315987	Adult
60.3479530857524	Adult
61.180571728972	Adult
60.570276649791	Adult
60.9377781532841	Adult
60.0668853573288	Adult
60.8147071391521	Adult
60.7859438581189	Adult
60.4546321038526	Adult
60.2578586198586	Adult
61.091773801239	Adult
60.2420333634039	Adult
60.1868623579474	Adult
61.0295399951167	Adult
61.0996683386764	Adult
60.6656732263322	Adult
60.4225926880713	Adult
60.3431334800171	Adult
60.8322602448325	Adult
60.7542528420916	Adult
60.3325554150785	Adult
60.2840965106807	Adult
60.4022038577415	Adult
60.6466348707862	Adult
60.7655392447849	Adult
60.7778104733642	Adult
60.9342780767247	Adult
59.8897194622677	Adult
61.4435	Adult
60.3533189276527	Adult
60.1722673452607	Adult
60.2998365228966	Adult
60.7079788388534	Adult
60.6818991799109	Adult
60.0360523778923	Adult
60.7285409907487	Adult
60.4611244266121	Adult
60.5664747521227	Adult
60.9005898024652	Adult
60.3674621119973	Adult
60.7359661465167	Adult
60.6061333325409	Adult
61.0855115853118	Adult
61.054774158817	Adult
61.1383026754323	Adult
61.2427405777714	Adult
60.3942388036942	Adult
61.1123329555098	Adult
60.7331356536178	Adult
60.8794753400438	Adult
59.9808225117083	Adult
60.8042815153591	Adult
61.5871792409464	Adult
61.1382616922607	Adult
59.894745107132	Adult
60.8433	Adult
60.7769117570295	Adult
61.2947098249417	Adult
60.9221343017916	Adult
60.0270526727632	Adult
59.7595416071363	Adult
60.771914830379	Adult
61.4412202081106	Adult
61.1967188646963	Adult
61.1560997645993	Adult
61.1758654985802	Adult
60.8741210619627	Adult
60.1682102550093	Adult
60.6264723105988	Adult
60.4377365906431	Adult
60.7658470049924	Adult
61.3795678154122	Adult
60.3485447782708	Adult
60.5833558713741	Adult
61.6029490978849	Adult
60.6430169899848	Adult
61.1469198900864	Adult
60.369187371883	Adult
60.5203475276728	Adult
60.7475804447311	Adult
60.4601716394674	Adult
60.8831386715747	Adult
60.3190863693029	Adult
60.0129360746764	Adult
59.983133632421	Adult
61.0943654955509	Adult
59.9463574940205	Adult
60.6034237988036	Adult
60.7503526001156	Adult
60.7119619689147	Adult
60.6257729219418	Adult
59.9684227024096	Adult
60.4853971713535	Adult
60.5268841786533	Adult
61.516499381624	Adult
60.5348639723621	Adult
60.9253235691494	Adult
60.1652659178094	Adult
60.4846689288827	Adult
60.4489756367678	Adult
60.0520714861224	Adult
60.8121329329697	Adult
60.5395367719001	Adult
60.4501079283929	Adult
60.3953269357423	Adult
60.8202741929946	Adult
61.0407898326504	Adult
60.2846139687098	Adult
60.6884396553107	Adult
60.5539790006339	Adult
61.0306186237495	Adult
60.6711400423108	Adult
60.6256585134129	Adult
60.7779673342999	Adult
60.6812963380956	Adult
60.8747368037671	Adult
60.7259258669317	Adult
61.0312138082615	Adult
60.4883367014948	Adult
60.9683720807661	Adult
60.7928074734313	Adult
60.2722863936865	Adult
60.9362892291223	Adult
59.9373716217972	Adult
60.694957567014	Adult
60.7554131718702	Adult
60.5268393030128	Adult
60.1717527468878	Adult
59.9055056969872	Adult
61.406531879215	Adult
61.0876725818185	Adult
60.0950940716291	Adult
60.6905518555178	Adult
60.6582228658157	Adult
61.1032973477545	Adult
60.3940517074224	Adult
60.7961110520891	Adult
60.5913338984658	Adult
60.8608	Adult
60.3875414808326	Adult
60.272987803575	Adult
60.2482120427342	Adult
61.3521416731554	Adult
60.7244	Adult
61.6375476955067	Adult
60.3830017331097	Adult
60.2502054644711	Adult
60.3726133804037	Adult
61.0475358071749	Adult
60.4679007107573	Adult
60.3269563163629	Adult
60.5658826007936	Adult
60.1887563942767	Adult
60.9641260426358	Adult
60.7787579102682	Adult
61.1647389929688	Adult
61.1190622567933	Adult
59.845031268292	Adult
60.5767293167064	Adult
61.026212343416	Adult
61.2306693699623	Adult
60.0799616898146	Adult
60.3673417388294	Adult
60.7367256972348	Adult
60.2888598086992	Adult
60.4701887342119	Adult
60.565919861926	Adult
60.5516005279242	Adult
60.9786919226694	Adult
61.4612592679997	Adult
[truncated: 19,391 more rows]

## Sheet: FigS5D Data
Pseudotime	Time
25.6639648633484	Adult
26.1644456041822	Adult
25.7424261701309	Adult
26.1619018624195	Adult
25.8992269889566	Adult
25.9110914526213	Adult
25.7727320106582	Adult
25.4827639155252	Adult
25.765533642806	Adult
25.9842519036987	Adult
25.6725336666989	Adult
25.8577595202641	Adult
25.5898812500832	Adult
26.0364100820982	Adult
25.7608302090065	Adult
25.1406957205383	Adult
26.5637877798919	Adult
25.6233162038301	Adult
26.2164137198823	Adult
26.7649206072725	Adult
26.1695981497785	Adult
25.483199155057	Adult
25.3981096986343	Adult
25.4084938720509	Adult
25.8925387478452	Adult
26.7234257987848	Adult
26.0436509919938	Adult
26.6816651632186	Adult
25.1831713827849	Adult
26.3285428333598	Adult
26.6940475489562	Adult
26.180485695141	Adult
26.0503680403224	Adult
26.553106366852	Adult
26.2321605905494	Adult
25.5412609647556	Adult
26.144	Adult
26.5492292246996	Adult
26.339466166323	Adult
26.1322407981538	Adult
25.9818733768102	Adult
25.5373330298785	Adult
26.1479534012409	Adult
25.2843961283158	Adult
25.3533314089487	Adult
37.4514934853004	Adult
25.5648754393446	Adult
26.534981967804	Adult
25.9398850152191	Adult
26.4876068271967	Adult
26.495529810793	Adult
37.7617690611953	Adult
26.580069771998	Adult
25.4495084630723	Adult
25.8360497958275	Adult
26.6535340787343	Adult
25.9550405507807	Adult
26.2351440357686	Adult
26.7578186341153	Adult
26.5924807206031	Adult
25.3829411347143	Adult
26.3619532707846	Adult
26.4890357577879	Adult
26.0676710040899	Adult
26.7777722445066	Adult
26.4302836506984	Adult
26.6079327703058	Adult
25.7314512688386	Adult
26.1460290446348	Adult
25.7878162588301	Adult
37.646691851054	Adult
22.6651807730328	Adult
25.8360547174741	Adult
26.3029690404452	Adult
37.110021095001	Adult
26.5388311024918	Adult
26.2366663100102	Adult
37.4438770353818	Adult
26.2498646019846	Adult
26.4407888251415	Adult
26.1487483559715	Adult
25.5766809232493	Adult
26.5590418725907	Adult
26.4091347786102	Adult
26.4270138692147	Adult
26.3291303245699	Adult
23.6243695688529	Adult
26.4955727947921	Adult
25.7565778836002	Adult
26.5243132429538	Adult
23.6223887696234	Adult
26.1155702021883	Adult
26.4381894031477	Adult
37.8545396340391	Adult
26.1743082293984	Adult
26.4415703781116	Adult
24.380500059127	Adult
26.6022168115493	Adult
25.3898235587873	Adult
26.6980005732727	Adult
21.7807261095033	Adult
26.4018219203839	Adult
26.2347109563792	Adult
37.6583493477237	Adult
26.6292293061033	Adult
26.2520461192728	Adult
26.3167235765856	Adult
26.4028771498009	Adult
26.6686621807146	Adult
24.098560751707	Adult
25.7865944717726	Adult
26.2929663182588	Adult
26.288091662514	Adult
26.6647945662547	Adult
26.4573216239543	Adult
26.3410682106855	Adult
26.3573636045041	Adult
24.3436512504502	Adult
26.3032592318764	Adult
26.2113404385549	Adult
26.630468647234	Adult
26.2920029720108	Adult
26.3786848907999	Adult
26.5568714262945	Adult
26.5606987208449	Adult
26.4457950682614	Adult
26.7725750872086	Adult
26.6507607622938	Adult
37.2895139428173	Adult
26.530824547485	Adult
26.3100830030388	Adult
26.1101132030113	Adult
20.4245097606934	Adult
1.66824081635637	Adult
26.5030719484876	Adult
26.2448436857971	Adult
26.4341821016848	Adult
26.4043746307438	Adult
26.2486969792778	Adult
26.3125387274015	Adult
26.6135619036014	Adult
37.8422858882272	Adult
26.2633875396453	Adult
26.124110548975	Adult
26.6394650915801	Adult
26.5072109136241	Adult
25.4071457333136	Adult
26.5985946925444	Adult
26.4968576248578	Adult
26.5982978705334	Adult
24.1081343067043	Adult
26.6579750020001	Adult
26.2393490587496	Adult
26.8594765008175	Adult
26.664242099212	Adult
26.4731209393278	Adult
26.4392126251955	Adult
26.6600159671258	Adult
26.3226200328252	Adult
25.1407560785168	Adult
36.9510559347542	Adult
26.4244458555347	Adult
37.552684321766	Adult
25.9863107345276	Adult
26.3618437484023	Adult
26.6105542375184	Adult
26.6692014559114	Adult
26.2414408676104	Adult
26.4058220239269	Adult
24.6256786456515	Adult
26.6891710738428	Adult
26.5030551374601	Adult
36.9397010355635	Adult
26.613150619427	Adult
26.4841994651848	Adult
25.4929128317689	Adult
35.4974770196892	Adult
26.4093379959965	Adult
26.8883439261692	Adult
25.9289116514863	Adult
26.390703887626	Adult
37.4503561194478	Adult
26.2422680904882	Adult
26.5812065756145	Adult
26.4239239822587	Adult
25.2435070879154	Adult
37.5600607022223	Adult
26.2276645303465	Adult
15.4411655228087	Adult
26.1360932498642	Adult
26.4767349015989	Adult
26.1078133997433	Adult
37.7071500597512	Adult
36.979447477947	Adult
26.6771318882684	Adult
26.3992101473012	Adult
26.2993167970993	Adult
26.394827981499	Adult
36.6741512081472	Adult
25.9683772834113	Adult
26.4273829776375	Adult
25.9018975201518	Adult
37.1365598975026	Adult
26.2175083802687	Adult
26.6650762208088	Adult
26.3478746232046	Adult
26.4056618756249	Adult
26.3748953564831	Adult
26.3778342594312	Adult
25.6217291631315	Adult
26.5394214944316	Adult
26.5036188055622	Adult
26.350366912835	Adult
25.8802857588656	Adult
26.4836514882468	Adult
37.6668160921129	Adult
37.4500702470873	Adult
16.2684795707762	Adult
26.3736788669192	Adult
37.7394743757664	Adult
26.3322429280329	Adult
37.4366027028635	Adult
26.6410788671428	Adult
26.270213490243	Adult
26.6346282825307	Adult
26.3879632793217	Adult
26.4841767298556	Adult
26.4365252471285	Adult
37.4810229473836	Adult
25.5306566672287	Adult
26.3558111862556	Adult
37.6789538522444	Adult
26.5765671397593	Adult
37.6062351290115	Adult
25.3159319799667	Adult
26.3833953669743	Adult
26.2818165652283	Adult
37.6839991398944	Adult
25.461755559103	Adult
25.8930313638224	Adult
26.5209943887641	Adult
24.7065183566642	Adult
37.7572398298099	Adult
26.7537285843242	Adult
26.3698588151642	Adult
26.5202523649658	Adult
26.3372921502288	Adult
26.3233878346627	Adult
37.5984287176964	Adult
19.8859654601347	Adult
26.181128076507	Adult
25.3008686392014	Adult
26.431958147027	Adult
25.9265108245538	Adult
26.2737762461248	Adult
37.6157408471493	Adult
37.8018361446562	Adult
26.3208987708665	Adult
2.1853917450655	Adult
26.4481254274651	Adult
26.3524074144059	Adult
26.2494934890535	Adult
24.9897361781349	Adult
23.5911196378545	Adult
37.2725811938746	Adult
26.4394077103087	Adult
26.598106704421	Adult
37.7790954842507	Adult
23.1388963807468	Adult
37.5311233414391	Adult
26.3139304150401	Adult
26.3001665366564	Adult
25.4489801989364	Adult
26.4020179216156	Adult
26.6168357146148	Adult
37.3056083841286	Adult
25.2141179986732	Adult
26.4787858906667	Adult
33.9868716892277	Adult
26.3608153130312	Adult
26.3881454639233	Adult
26.5120083570256	Adult
14.4350389445523	Adult
25.7758026576951	Adult
24.5889261494846	Adult
24.331863894079	Adult
24.8103594189278	Adult
15.8392938607882	Adult
26.5982534820087	Adult
21.7998911000844	Adult
37.5940411666418	Adult
25.895877468871	Adult
26.202064499722	Adult
26.5842457220628	Adult
26.6763620994389	Adult
26.2669552896835	Adult
24.3806222757096	Adult
26.0427657016988	Adult
35.9559049365623	Adult
26.3787616811996	Adult
37.7589954847391	Adult
26.3786252727622	Adult
24.6765028267255	Adult
24.9227986720006	Adult
25.9466178526664	Adult
37.4080733062483	Adult
37.561724368894	Adult
13.9665985558502	Adult
26.2028290665488	Adult
25.7104686152954	Adult
15.7846086391133	Adult
15.7871623607531	Adult
11.262084686779	Adult
26.4797005092104	Adult
26.2948877214158	Adult
26.3687238864067	Adult
35.7134638553133	Adult
26.2098246958375	Adult
25.9786508646268	Adult
26.4618671540493	Adult
37.4585016830765	Adult
36.9344233159817	Adult
12.2846911171909	Adult
26.526751771037	Adult
25.7185928994373	Adult
15.7878809279741	Adult
26.6491442137199	Adult
14.7418400579797	Adult
37.8256805775003	Adult
13.3687473911188	Adult
37.1166941934457	Adult
37.5303078972194	Adult
26.2047364402373	Adult
10.9022020841635	Adult
32.5327366859908	Adult
35.9182196965847	Adult
37.0297941831529	Adult
37.0465097349966	Adult
24.654274892782	Adult
26.5111710450077	Adult
26.5966803063281	Adult
37.4815441708984	Adult
15.8115506495271	Adult
37.6194103412921	Adult
37.7764185850912	Adult
37.6171524693867	Adult
13.3428876684105	Adult
25.0073680115215	Adult
37.092577338629	Adult
37.6368467320119	Adult
26.7884189620836	Adult
26.0906018075327	Adult
37.7970811124823	Adult
13.6994159066378	Adult
25.5017671326769	Adult
26.5385071862196	Adult
15.4291626209629	Adult
25.5819044701969	Adult
25.3752467082776	Adult
25.5562931506195	Adult
37.7918434240251	Adult
37.5439471669273	Adult
37.1352985247043	Adult
37.7035192209073	Adult
26.1781928294111	Adult
26.740697130392	Adult
21.3107583946016	Adult
37.5261399159564	Adult
12.9836459620702	Adult
26.4608166769253	Adult
15.4384780131963	Adult
37.6990035059307	Adult
26.3665283673893	Adult
15.7993667293809	Adult
26.1523453980475	Adult
36.8482208786139	Adult
37.3968550366904	Adult
2.31723970419521	Adult
37.7540745611595	Adult
26.5366458937047	Adult
36.8645306055491	Adult
15.8141449291835	Adult
37.0121304877619	Adult
26.1506694427868	Adult
16.3132635288519	Adult
37.0590880675117	Adult
26.5591721479831	Adult
26.4179024852546	Adult
37.551025130683	Adult
8.27205842474839	Adult
26.616792717735	Adult
12.2412129219013	Adult
26.4104387297031	Adult
35.4681236153913	Adult
25.8365011594153	Adult
26.5093	Adult
37.8063324688793	Adult
37.6354508578697	Adult
25.9513042764456	Adult
15.8033122925674	Adult
16.7709924740151	Adult
37.5140528727139	Adult
14.3849417347107	Adult
14.3996591086833	Adult
37.5788930245804	Adult
15.4701610983759	Adult
26.4315485365517	Adult
37.5722348744633	Adult
25.9996883636403	Adult
37.6672258358726	Adult
26.5556693993081	Adult
25.7785370740547	Adult
14.4024290025712	Adult
37.3002614332709	Adult
26.8714	Adult
26.2042931873654	Adult
26.457291428557	Adult
26.4701452883998	Adult
15.8175193446544	Adult
25.7156803708916	Adult
14.755937558461	Adult
26.179017263107	Adult
26.4282440533064	Adult
37.6826098497437	Adult
25.952144870745	Adult
12.6450131249981	Adult
37.3303813672367	Adult
36.9211974717585	Adult
16.1889012071294	Adult
12.9923771946685	Adult
26.5908180836478	Adult
26.1987350388334	Adult
37.6030521662903	Adult
12.989666385022	Adult
25.7847052238501	Adult
13.554739121527	Adult
25.6627748054652	Adult
37.4738458658564	Adult
15.772380302663	Adult
37.6220039279449	Adult
5.13852974482658	Adult
26.316983516119	Adult
15.8291651085382	Adult
26.3458289754164	Adult
37.7230407363576	Adult
37.2100428248655	Adult
26.3769784198875	Adult
37.6710760148994	Adult
26.3526551650951	Adult
37.0868232981051	Adult
12.9875479636127	Adult
15.4268660012883	Adult
15.7752712441236	Adult
37.2915289859522	Adult
17.1225208321753	Adult
25.8830895797838	Adult
25.8370022150722	Adult
22.721052926332	Adult
26.3767538193267	Adult
11.6000270089294	Adult
37.6050972233012	Adult
26.3282326881502	Adult
26.315363417627	Adult
13.337250451372	Adult
37.7419106424126	Adult
14.0507713743958	Adult
25.4929039499699	Adult
37.7734213555434	Adult
37.0426147875459	Adult
37.2549310375594	Adult
14.7487181780237	Adult
25.9339714567518	Adult
14.0408173869236	Adult
37.4299712241913	Adult
11.9491968263772	Adult
26.5601823863668	Adult
13.581138742719	Adult
15.1587379494486	Adult
37.4885841021997	Adult
37.5514741432159	Adult
25.6967171382118	Adult
36.9703185623371	Adult
37.6074197706555	Adult
26.126380191706	Adult
25.9155748714225	Adult
26.2053711464947	Adult
37.4352977138304	Adult
15.8059357615965	Adult
35.0010576317616	Adult
37.4146168238975	Adult
14.7300510632843	Adult
36.4124489665109	Adult
26.1379347529189	Adult
15.7829231657771	Adult
25.8853783206392	Adult
26.3150847100836	Adult
37.501151075181	Adult
37.3521087218878	Adult
26.4433642722867	Adult
37.4661421828698	Adult
37.4653848683793	Adult
37.6979854243461	Adult
37.7988668587198	Adult
15.4715194184674	Adult
26.6691866093911	Adult
13.6904005277913	Adult
37.2983783814152	Adult
37.6935002889047	Adult
26.1884219833322	Adult
26.383478881822	Adult
26.5882752339032	Adult
26.233281129763	Adult
26.2662658141702	Adult
17.1265204591171	Adult
25.4241780284197	Adult
37.5809499696305	Adult
37.7032707738334	Adult
26.1443905421839	Adult
37.6206943981872	Adult
37.6282665286407	Adult
37.5606319170859	Adult
14.7435982574055	Adult
26.4795346291172	Adult
25.8982680907529	Adult
13.6134629623957	Adult
26.1966082917307	Adult
37.3141261950694	Adult
26.2483789904259	Adult
24.709813256366	Adult
12.6392791924004	Adult
15.8576305270566	Adult
4.82213279201474	Adult
26.4585132008515	Adult
37.7056071121505	Adult
26.4647263961357	Adult
16.1889741308035	Adult
25.9417919577403	Adult
37.389334221831	Adult
18.5484959533631	Adult
14.4910519944434	Adult
26.0441375960603	Adult
37.4082723551731	Adult
26.5014588975857	Adult
37.4515001374872	Adult
26.2783578879365	Adult
37.2271597621793	Adult
26.1935856472918	Adult
14.7447675715188	Adult
37.3422915908297	Adult
10.2281474444228	Adult
37.8027426190963	Adult
26.1013939200481	Adult
20.7233302305078	Adult
36.9353517570071	Adult
26.3903446947492	Adult
26.5124951960619	Adult
13.3497110110729	Adult
26.2285112194767	Adult
15.8081960506725	Adult
11.5902187527391	Adult
12.3046971438339	Adult
26.2004872386702	Adult
37.5689593129121	Adult
15.4711719652228	Adult
26.1473383498206	Adult
12.6472500867441	Adult
26.1378611051894	Adult
15.4748210923557	Adult
25.610238345454	Adult
13.9871778911842	Adult
13.6451164269995	Adult
15.8211448959428	Adult
26.1219702139893	Adult
7.61899859926737	Adult
15.0924310931103	Adult
12.3478654053613	Adult
37.5337401834051	Adult
37.4381579742268	Adult
26.105211623095	Adult
26.3600436322957	Adult
16.6658936598876	Adult
26.3592816680239	Adult
10.9255289944087	Adult
26.382122416499	Adult
15.4990597062575	Adult
26.1629527913584	Adult
37.5834291893082	Adult
25.6081775175592	Adult
14.9792983972781	Adult
37.0969541083864	Adult
37.1970890235341	Adult
37.3979952756721	Adult
26.1646456520474	Adult
15.1399572055126	Adult
37.1211017716334	Adult
13.3471647430561	Adult
37.2383056617701	Adult
15.8271839751625	Adult
26.0026740568687	Adult
37.6273897514816	Adult
25.9033040469735	Adult
36.8509501215889	Adult
15.6873252409722	Adult
26.241880491457	Adult
26.290779745571	Adult
26.494739968862	Adult
13.3437855075939	Adult
17.1046264592027	Adult
12.6387511656307	Adult
13.6997878134999	Adult
16.1451332077975	Adult
2.21680747406682	Adult
26.4114136592023	Adult
15.7811395720737	Adult
20.4162447897976	Adult
36.9006154105149	Adult
37.3830077032442	Adult
15.8564035498694	Adult
26.5284832593034	Adult
16.1569547669879	Adult
37.5178885213837	Adult
36.9609214989618	Adult
37.0685090309726	Adult
37.6515443833583	Adult
19.4648788475794	Adult
37.2340107604742	Adult
25.9446881209614	Adult
25.7360948548755	Adult
15.0564273767543	Adult
13.6950101860623	Adult
15.4532761518713	Adult
26.3616515851602	Adult
15.8208301234378	Adult
37.3374562695713	Adult
26.406592544604	Adult
25.0621	Adult
26.2923020777873	Adult
37.2098650034577	Adult
25.7270501383886	Adult
26.0121485214814	Adult
26.3688149342348	Adult
15.819024704723	Adult
37.0551222201228	Adult
12.2829116762241	Adult
26.1550476641563	Adult
37.0410644449671	Adult
16.1978227862831	Adult
26.4225741105409	Adult
37.4713652401136	Adult
37.454146947353	Adult
36.9485134433839	Adult
15.4421255695885	Adult
37.7326507923582	Adult
26.3532411865402	Adult
15.073658079867	Adult
25.8493183206972	Adult
26.5028902663153	Adult
37.8036364250631	Adult
37.1817028699049	Adult
26.0525951476874	Adult
37.1431705389255	Adult
37.323051326516	Adult
26.3994691116784	Adult
26.5199442082573	Adult
26.0878324242744	Adult
26.6410913641558	Adult
26.6206767644924	Adult
18.5525988811786	Adult
13.3384438246376	Adult
25.8620909719071	Adult
26.2330160754949	Adult
36.9689489841047	Adult
36.9988515626954	Adult
26.4939136431608	Adult
26.3433599423807	Adult
13.7006301269471	Adult
37.7334401229754	Adult
25.6033610594904	Adult
26.2970557069117	Adult
26.459003117343	Adult
26.1788197697359	Adult
15.1728511815262	Adult
37.5536609522783	Adult
26.2587360896055	Adult
37.591367891666	Adult
26.1458783445218	Adult
26.2404509420496	Adult
15.4463667969406	Adult
26.5752262209799	Adult
26.4579515783846	Adult
26.021988867256	Adult
37.6710486306461	Adult
15.4823627043562	Adult
15.0948064559143	Adult
37.5535175728169	Adult
37.5073853880328	Adult
26.6044757267751	Adult
25.9652396191745	Adult
26.1398658565049	Adult
26.0013518394193	Adult
26.4539468403492	Adult
25.7237154983064	Adult
26.1334733900735	Adult
37.1328829903786	Adult
26.1753066920017	Adult
26.0794605528294	Adult
25.9324968659182	Adult
37.5018298904386	Adult
37.577894505513	Adult
26.0072964779101	Adult
15.8235391214023	Adult
26.2340658230277	Adult
15.4589765447099	Adult
26.072505958349	Adult
26.4537560257966	Adult
15.4615678980736	Adult
12.2943412282665	Adult
26.4115740293349	Adult
37.6293609575276	Adult
37.0385515313719	Adult
25.7146632771778	Adult
26.2882793411589	Adult
15.8360745723744	Adult
26.1915363045888	Adult
37.3919231378064	Adult
25.6755970539567	Adult
25.4372540700665	Adult
37.2317974730279	Adult
15.8270311944409	Adult
37.4349774919111	Adult
26.4998231565421	Adult
37.613283308118	Adult
26.4585715243555	Adult
37.3729855910494	Adult
15.4585105612187	Adult
26.5268524485263	Adult
34.7524580950605	Adult
15.4352838725875	Adult
25.8977315758901	Adult
26.4914	Adult
26.2484766570736	Adult
25.9984686962031	Adult
18.1064551332207	Adult
26.5402456115925	Adult
15.4393555521009	Adult
14.4030163476552	Adult
14.3836827965985	Adult
26.1068201377134	Adult
13.3461138421133	Adult
37.1265692890217	Adult
15.8362058306003	Adult
16.2077871942984	Adult
37.6241385585574	Adult
37.7254836908962	Adult
25.7289860806358	Adult
37.1100618382261	Adult
37.7251159611713	Adult
26.4700733636371	Adult
26.1568800467232	Adult
26.2369932330578	Adult
26.0713829912919	Adult
25.694404961034	Adult
26.0953115790171	Adult
37.6242276040542	Adult
26.5263901427788	Adult
25.9718057929461	Adult
11.9448461101917	Adult
17.1140164870257	Adult
37.3970277518618	Adult
26.5679051494274	Adult
26.2110736957479	Adult
15.7793753114389	Adult
25.8863665989768	Adult
16.1803695084791	Adult
26.2893545010587	Adult
37.1010839441734	Adult
11.6063176905183	Adult
25.9135196667688	Adult
15.4563320885513	Adult
15.8120292002609	Adult
37.4009581041025	Adult
26.5248850984417	Adult
26.1093686496318	Adult
26.4079808605204	Adult
25.8495023527937	Adult
37.4412706862629	Adult
37.2971431308392	Adult
37.0211796514991	Adult
37.586865940637	Adult
15.8592826331953	Adult
37.500440112225	Adult
37.3209369954849	Adult
37.2422855330329	Adult
13.3158041443716	Adult
26.2610291656248	Adult
26.2439601849949	Adult
37.6110892814929	Adult
26.4380497530736	Adult
37.4747108901654	Adult
13.0053778209499	Adult
26.0803886927521	Adult
26.1751360115848	Adult
37.6146029823095	Adult
16.172660981372	Adult
26.3150746549242	Adult
26.1660363639969	Adult
37.385861971901	Adult
37.5855562315588	Adult
15.8485550355904	Adult
26.2829496154445	Adult
26.1120897959689	Adult
26.4300633566481	Adult
37.5864236286977	Adult
26.3397686974702	Adult
37.3171721110141	Adult
37.7300746977097	Adult
25.9405288027266	Adult
37.5382124335529	Adult
16.1740347731291	Adult
26.1597910021804	Adult
25.9043474180847	Adult
15.8171851938792	Adult
37.4703380856312	Adult
26.1483947317323	Adult
26.3019432077912	Adult
37.5376983160276	Adult
10.2427304777895	Adult
37.5104926924184	Adult
26.1529053743211	Adult
26.4672062079379	Adult
35.7159703626158	Adult
25.8351775506076	Adult
15.8171248845319	Adult
37.6592464466888	Adult
15.1078841790496	Adult
37.4236808147971	Adult
25.8181	Adult
25.7601134689206	Adult
37.3261911881668	Adult
25.8120118509652	Adult
26.5508969875836	Adult
13.9508339732377	Adult
25.9610651122703	Adult
26.3495127297393	Adult
25.3458783231608	Adult
26.409072933389	Adult
13.3264867184902	Adult
37.5447308350638	Adult
14.0111831895633	Adult
26.1355404360381	Adult
15.8194415148853	Adult
26.5181096667025	Adult
26.0476057702234	Adult
15.8299523042028	Adult
26.3214343819927	Adult
15.4693514218037	Adult
37.2210622886364	Adult
26.1625301404955	Adult
26.2510928069804	Adult
26.4003945350632	Adult
15.7734866593828	Adult
26.025430070098	Adult
9.24826128317899	Adult
37.5931890767753	Adult
15.6946015887051	Adult
12.3790869362458	Adult
12.6531240876987	Adult
14.0459436401716	Adult
26.1328865053385	Adult
16.2683361989901	Adult
37.8102248318655	Adult
15.7892046195791	Adult
37.6192962168492	Adult
26.4158215319321	Adult
25.9533893036244	Adult
15.1138177745703	Adult
37.4829520337958	Adult
37.8063901058154	Adult
37.5780141107633	Adult
37.1803393584577	Adult
37.3551255097033	Adult
37.5770166527532	Adult
25.3670770269338	Adult
26.3194703021871	Adult
26.166724707374	Adult
37.2741	Adult
16.2162382713595	Adult
13.3368865229819	Adult
37.7124043676905	Adult
26.166925847156	Adult
37.6161033252403	Adult
37.4881064449439	Adult
16.2822317183102	Adult
26.634887432566	Adult
10.5860998673637	Adult
26.2686907688705	Adult
15.818756749547	Adult
15.8175359014866	Adult
15.4591705371638	Adult
15.1059777758217	Adult
37.5172479898054	Adult
37.5789938524333	Adult
26.1051	Adult
26.290685057666	Adult
13.6900975934918	Adult
37.0839633634233	Adult
26.4121916486796	Adult
37.603643062211	Adult
25.3669654458621	Adult
37.4649976201409	Adult
37.5748226716284	Adult
37.1845993605721	Adult
26.1206954594401	Adult
33.3103761335208	Adult
25.996356071311	Adult
13.6784414477831	Adult
25.7747452548706	Adult
26.0298204080628	Adult
25.8106645992008	Adult
15.8647068625883	Adult
15.0982626149313	Adult
37.6594041284047	Adult
26.2273712354146	Adult
16.1787531991076	Adult
26.3423659328875	Adult
26.149216924825	Adult
26.2686868240307	Adult
25.9183503172187	Adult
37.5031389710579	Adult
15.8076040084782	Adult
37.4075454141122	Adult
26.2241557181602	Adult
26.0097012662811	Adult
37.6641997430119	Adult
26.1690559907656	Adult
37.4837944149942	Adult
26.3231608721202	Adult
37.601323224647	Adult
13.9593251711679	Adult
37.5401888459577	Adult
14.0477410111987	Adult
37.354392007991	Adult
26.0412703380889	Adult
26.2512747522186	Adult
37.3059140580945	Adult
26.461723174925	Adult
26.1248587365754	Adult
25.5145969047459	Adult
37.7734625531234	Adult
26.0968616908071	Adult
37.6169465237948	Adult
25.6951221938804	Adult
37.0824242575192	Adult
15.0979807402268	Adult
26.3094035674567	Adult
37.3379074245111	Adult
12.9845830121185	Adult
25.700605993622	Adult
26.318198988505	Adult
14.752209274012	Adult
26.0440765103149	Adult
37.0428760241474	Adult
15.8091166993732	Adult
26.3227452711648	Adult
25.7892301087091	Adult
15.8038276231309	Adult
15.7913903193991	Adult
37.3322187730624	Adult
25.5567492581716	Adult
26.0973952557582	Adult
15.8595295552303	Adult
15.7868019195031	Adult
25.9755012194756	Adult
26.2174550282555	Adult
16.2009321423731	Adult
15.4593292968844	Adult
37.5348612174304	Adult
26.2216529771467	Adult
37.4934618147822	Adult
26.2250499100334	Adult
26.2872082265016	Adult
37.3619856503144	Adult
26.0332630512403	Adult
25.9269257068198	Adult
26.0525	Adult
37.5455983013466	Adult
36.9541594612322	Adult
12.3013850025007	Adult
26.3634224977466	Adult
14.2834991194226	Adult
15.4270844369611	Adult
26.0525945984995	Adult
25.7632725135412	Adult
12.9976429999726	Adult
15.8235279711298	Adult
15.7893793694164	Adult
37.4295761195731	Adult
26.5223756312801	Adult
15.4302216631806	Adult
15.6883606833847	Adult
34.0280991864088	Adult
37.3008573789595	Adult
37.6737284506511	Adult
26.1964947531927	Adult
15.4631030463896	Adult
26.0448804229477	Adult
26.0286298972779	Adult
26.3003169069203	Adult
26.2626623537207	Adult
26.0649955093136	Adult
37.5731947297026	Adult
25.8359381713913	Adult
37.5519314041545	Adult
16.245008990486	Adult
26.6724420594324	Adult
16.1712392867987	Adult
15.7096028283359	Adult
16.1971701857704	Adult
37.2194537625675	Adult
12.6519094055862	Adult
25.9431246999551	Adult
12.0557829334562	Adult
31.6866141213859	Adult
14.740042385979	Adult
37.1358382436243	Adult
37.6324580800032	Adult
37.4385242796774	Adult
37.5133285451113	Adult
26.095493760502	Adult
25.9623986285381	Adult
15.4514860140237	Adult
25.811658149922	Adult
15.8576304697452	Adult
25.9757029310475	Adult
37.5979888705488	Adult
26.2817367448743	Adult
37.1484719647126	Adult
26.2539191121557	Adult
37.3540021249383	Adult
37.4523149590772	Adult
26.2438473721471	Adult
37.3555221166789	Adult
26.4836380178712	Adult
37.4285864024585	Adult
37.9040048037704	Adult
16.1754229431888	Adult
25.648292890097	Adult
37.828717480059	Adult
15.7977	Adult
37.4197749777784	Adult
26.5551207159139	Adult
25.7072108577317	Adult
15.4390856515459	Adult
37.6484194980507	Adult
26.2835222634103	Adult
25.3395685583961	Adult
26.2974559903259	Adult
26.0598859570327	Adult
26.1647259311394	Adult
26.2609424926677	Adult
26.3525821957496	Adult
26.5065721820062	Adult
37.3021277524023	Adult
37.5929427312147	Adult
37.4249143558843	Adult
37.281202376002	Adult
26.0968145869513	Adult
26.538169992019	Adult
37.7802392533331	Adult
26.3088599825989	Adult
37.5690385229867	Adult
37.2169830283825	Adult
15.1567525860856	Adult
26.1291505087302	Adult
25.7469970010486	Adult
26.3415572276734	Adult
26.6806113960623	Adult
15.7385717016611	Adult
37.4467405820212	Adult
15.7137466427684	Adult
37.3182101605746	Adult
13.3332044291869	Adult
37.3857056470422	Adult
15.4609678754997	Adult
37.6296033011814	Adult
26.422785176004	Adult
25.933137891043	Adult
25.9477138944342	Adult
37.5206424602831	Adult
25.9479647794595	Adult
15.8547	Adult
26.4111183736207	Adult
12.3797692648594	Adult
25.9977278249777	Adult
26.2712455995549	Adult
26.3309502830974	Adult
26.4091508887359	Adult
15.7772258099506	Adult
25.5850310166117	Adult
37.1309334179904	Adult
21.3997343736966	Adult
37.0949313286824	Adult
15.7987004870649	Adult
37.7232453652492	Adult
26.450249630833	Adult
11.5946612669444	Adult
26.2214752090487	Adult
26.0488693435761	Adult
12.6012999295529	Adult
25.8328689636036	Adult
15.0907911901685	Adult
26.3632906871092	Adult
37.3135752398616	Adult
37.4272408669461	Adult
26.1833642258584	Adult
37.5219412552278	Adult
37.6082716247154	Adult
25.9958073244986	Adult
26.3253640960855	Adult
15.4573417127114	Adult
14.0494105738193	Adult
15.4864177523062	Adult
37.3974868416619	Adult
26.0513326192016	Adult
15.4514156209971	Adult
34.4916270510463	Adult
11.2868882015462	Adult
26.2720572577691	Adult
37.5128394982102	Adult
37.3841752269734	Adult
15.8384689241415	Adult
26.5015959900461	Adult
26.0373796461609	Adult
37.7077660803568	Adult
37.4316806640743	Adult
12.6137789318022	Adult
25.8730699833046	Adult
37.5684425295315	Adult
15.8431598897361	Adult
15.830129153261	Adult
16.455814034421	Adult
26.0036696525437	Adult
37.4210451773566	Adult
15.7833392035693	Adult
26.1276519520061	Adult
26.1567070322579	Adult
25.8533786945106	Adult
26.0850960127111	Adult
15.7844972418146	Adult
16.7795423564867	Adult
26.3395830094435	Adult
26.2521107066367	Adult
37.4216216773771	Adult
37.1993322186954	Adult
26.097066982393	Adult
26.4723167234858	Adult
37.7633512513283	Adult
25.7913693770798	Adult
36.9583357711705	Adult
13.6957796236156	Adult
12.8819386502459	Adult
26.5210925361709	Adult
25.577167400484	Adult
15.4641285781576	Adult
37.180695233155	Adult
12.6513828119247	Adult
26.2369160942979	Adult
34.0000926235994	Adult
26.1445935982064	Adult
16.2788496417795	Adult
26.1590830177865	Adult
25.8663259829763	Adult
26.088162857666	Adult
37.2406822107617	Adult
37.5751123957641	Adult
26.2866031378606	Adult
13.6903926680413	Adult
26.0025129688709	Adult
11.0095606578194	Adult
14.0515416516699	Adult
15.8568810778058	Adult
15.8455159929363	Adult
26.1431125787438	Adult
36.9453343757912	Adult
16.1935115782234	Adult
26.2565891683924	Adult
26.4223223108172	Adult
37.2686220720796	Adult
37.3136761824116	Adult
26.0715250334349	Adult
15.4965246452755	Adult
37.5718770959576	Adult
13.3549870659264	Adult
26.1886570711909	Adult
26.1545577469794	Adult
37.6061098951312	Adult
16.4535434863231	Adult
37.2791951818766	Adult
26.176053166691	Adult
26.4682871388502	Adult
26.1132024635022	Adult
26.3097197012414	Adult
26.0136876857688	Adult
37.8015431696403	Adult
37.7040500307466	Adult
25.7134458987848	Adult
14.4069	Adult
37.1339344621021	Adult
15.7957940852478	Adult
37.5451430784755	Adult
15.8396411778496	Adult
26.0048495716656	Adult
26.5223731374003	Adult
26.4180541497109	Adult
26.3892847545511	Adult
37.7405450674447	Adult
26.3834114180461	Adult
15.854729701259	Adult
19.0214518918775	Adult
26.5404730030357	Adult
37.8999008026463	Adult
13.3327856830423	Adult
37.8397776483944	Adult
15.8344919267541	Adult
26.0414709449063	Adult
21.7208464181524	Adult
26.2661307418944	Adult
26.1671692209184	Adult
37.3410336996469	Adult
37.2437143974153	Adult
25.7414975054212	Adult
15.8158273546825	Adult
26.2597159577091	Adult
25.9322654848757	Adult
26.2483994011742	Adult
34.0113668751745	Adult
14.7567723356834	Adult
26.1440855828909	Adult
18.0836791503809	Adult
26.2563614544065	Adult
15.8076035715859	Adult
37.6681500187643	Adult
25.537868158391	Adult
15.1174977393988	Adult
15.7849306938136	Adult
37.622935011089	Adult
26.2775854574016	Adult
26.3939870162146	Adult
37.4270971163789	Adult
26.2658785128675	Adult
36.8432283591698	Adult
26.0103542395142	Adult
37.5690111443955	Adult
37.5732734595297	Adult
14.3911403289105	Adult
26.3773296619205	Adult
26.1598774660083	Adult
13.6885570376381	Adult
37.5368026097218	Adult
37.3451196410226	Adult
25.3652345894005	Adult
12.4165977738676	Adult
26.4719658116496	Adult
26.0083313543552	Adult
26.2057087444148	Adult
37.5991472701005	Adult
13.3155638088296	Adult
26.0334919625569	Adult
26.3692	Adult
37.5027607773717	Adult
37.3331471805762	Adult
13.6855700100101	Adult
37.8410882666836	Adult
37.5890275416954	Adult
37.3962148406513	Adult
13.6887432902643	Adult
25.7322684418091	Adult
26.3141367656528	Adult
25.9638425718688	Adult
37.348762645526	Adult
37.4072756119742	Adult
37.6703423852733	Adult
26.1602127943654	Adult
25.8873742998766	Adult
26.3001534362568	Adult
26.4240286056614	Adult
15.0865915436142	Adult
25.9201513845818	Adult
16.1488618899803	Adult
37.5572524577893	Adult
37.5499542284396	Adult
26.3437513600215	Adult
37.5651097129095	Adult
37.3461777581316	Adult
13.3387441292827	Adult
16.1877499370788	Adult
15.8082528293987	Adult
14.3795332953295	Adult
37.406996401015	Adult
37.3776270146899	Adult
37.7333907184364	Adult
26.1064054383329	Adult
37.4623874534007	Adult
26.565582225823	Adult
37.640789707724	Adult
26.217949372252	Adult
37.5773219130209	Adult
26.4976849881479	Adult
37.8838922518426	Adult
15.4556537109896	Adult
26.3870345059543	Adult
37.340915600662	Adult
15.8179426489089	Adult
26.0118980915132	Adult
37.5078184223009	Adult
26.1935174533662	Adult
26.0765786247069	Adult
37.1538185793938	Adult
26.3476683552867	Adult
37.7140789866062	Adult
37.6061578740266	Adult
26.0061651293978	Adult
25.7843506301317	Adult
37.6912264334924	Adult
37.2019617586258	Adult
26.0560895567757	Adult
26.4673267432088	Adult
26.2258907908962	Adult
26.171531972151	Adult
37.6780677664006	Adult
37.4617321152753	Adult
37.5839	Adult
26.093308235791	Adult
26.0185476928411	Adult
11.6107221300584	Adult
25.9727381739699	Adult
26.4929724061737	Adult
26.136423099887	Adult
37.7740246939672	Adult
37.6315200094049	Adult
26.1183515045735	Adult
37.590199418728	Adult
25.9879464968773	Adult
14.3819769315828	Adult
37.0087680835138	Adult
15.8562200802025	Adult
25.8022474343926	Adult
15.8196636175362	Adult
26.3788380829848	Adult
25.6887848353332	Adult
25.9200405212862	Adult
26.3374799704424	Adult
25.8940938594224	Adult
37.5848977378332	Adult
26.6055192870201	Adult
37.5624329262345	Adult
37.3559863774505	Adult
13.6968008810132	Adult
26.0205470010407	Adult
25.9965923758376	Adult
37.5317317948742	Adult
26.4655194484583	Adult
26.420934516169	Adult
37.4044006716495	Adult
37.6753340457171	Adult
15.8576304124338	Adult
37.4734888674912	Adult
37.274247106774	Adult
37.1517484495471	Adult
26.1514437177104	Adult
26.216176840826	Adult
26.1792568075548	Adult
26.2621397273446	Adult
26.072011095932	Adult
26.1325308465105	Adult
25.9186667821179	Adult
26.1019423883944	Adult
26.0483298221231	Adult
26.112856314631	Adult
26.4131672946476	Adult
37.2479831108948	Adult
37.3339245778618	Adult
37.5737008034718	Adult
26.0602673864301	Adult
37.0047806801523	Adult
15.8058474074825	Adult
15.7958542318123	Adult
26.3466653944126	Adult
26.3986203331495	Adult
26.0469770452723	Adult
37.3665967235332	Adult
25.818606976821	Adult
26.3182738074317	Adult
37.3066252431797	Adult
15.8357959834219	Adult
26.1608168035037	Adult
37.5634556645935	Adult
25.9223311689027	Adult
37.2405140986448	Adult
26.2074992120841	Adult
25.8350510908787	Adult
15.7927664700503	Adult
37.7594414306168	Adult
26.2385095738305	Adult
37.3968932680111	Adult
37.3053556691623	Adult
37.0221082346698	Adult
37.6136828592718	Adult
25.9248562362705	Adult
37.4316868206745	Adult
26.054588195923	Adult
37.5903920853817	Adult
15.4741789242824	Adult
25.8949594009055	Adult
37.541074335968	Adult
26.4779603133261	Adult
15.7901084270085	Adult
37.6845369031566	Adult
25.8056940829636	Adult
26.1000390135399	Adult
37.4559585735173	Adult
25.8011611084891	Adult
26.0589477563113	Adult
15.4512842848835	Adult
16.1778265603854	Adult
26.2196052572215	Adult
26.0811083626493	Adult
37.7017636946383	Adult
26.4059722497134	Adult
16.155032230102	Adult
37.5116454234837	Adult
15.4678396001265	Adult
26.3875401249291	Adult
26.2906235918849	Adult
37.627511712467	Adult
26.0352799801589	Adult
37.7590623402042	Adult
37.7932982543611	Adult
37.5136551152389	Adult
26.0871485025334	Adult
37.2777491195177	Adult
26.251407980812	Adult
37.4497868773543	Adult
37.6268191841503	Adult
26.0419461465866	Adult
37.6090994062168	Adult
14.9304145280057	Adult
37.3856557379803	Adult
37.1957800435115	Adult
37.173500223885	Adult
37.7221049753079	Adult
37.6195004408425	Adult
26.0440890302525	Adult
26.1806331174941	Adult
16.223972626708	Adult
26.0925073760175	Adult
37.2802023424715	Adult
37.4372632326579	Adult
26.2541915542457	Adult
26.2878851605643	Adult
37.4920561101958	Adult
16.1906129101056	Adult
14.0393486167905	Adult
25.5105336180563	Adult
26.316555565731	Adult
15.7986354439987	Adult
37.2961999250698	Adult
37.5704625201947	Adult
26.3554328003788	Adult
37.3765866723562	Adult
35.9366316390953	Adult
15.8657890621105	Adult
37.6816990171209	Adult
37.2747177349255	Adult
26.3195700397141	Adult
37.1735527752454	Adult
37.5237768563901	Adult
37.4277224198367	Adult
26.2666095414479	Adult
26.2465205360434	Adult
37.6403706820411	Adult
37.0555437459786	Adult
37.2327166317826	Adult
26.4542517488674	Adult
37.5348836299117	Adult
15.8505479945914	Adult
26.0639166421068	Adult
15.823670494837	Adult
15.4323625114418	Adult
26.2420963271049	Adult
26.1006379593302	Adult
36.9249978038055	Adult
26.1484304822729	Adult
26.0665201243553	Adult
37.1535987835646	Adult
25.8823006064575	Adult
37.5192601904215	Adult
37.4241404483653	Adult
36.1763858986359	Adult
26.3891794160746	Adult
37.0517521648399	Adult
37.4253925423112	Adult
25.9558769629883	Adult
37.3797716914163	Adult
37.2807492384284	Adult
16.2137387825234	Adult
37.2426445972768	Adult
26.0567788090796	Adult
25.6514005148072	Adult
14.0301113523196	Adult
37.4365864412276	Adult
26.2969366210905	Adult
37.4527388154469	Adult
37.498175964296	Adult
37.7338162843983	Adult
15.4406552146518	Adult
37.2059421827294	Adult
26.4807588889306	Adult
37.4248522810013	Adult
37.2285	Adult
26.2947727974219	Adult
1.8662299603145	Adult
37.6449200857476	Adult
26.3303497966897	Adult
26.5586663185996	Adult
26.1156966615068	Adult
37.2019783363318	Adult
25.7410520899071	Adult
16.1124899818986	Adult
26.1811423719166	Adult
26.407382082887	Adult
26.087659239485	Adult
37.0250500168156	Adult
37.4892036761811	Adult
26.0994552748583	Adult
15.8303883371246	Adult
37.4600415899737	Adult
16.2195177931765	Adult
37.3633961126706	Adult
26.2887511710553	Adult
26.2974823060353	Adult
26.2171748074645	Adult
36.3931445929771	Adult
26.1624643278465	Adult
16.2790530041312	Adult
26.2756979378559	Adult
25.8596568585738	Adult
26.0693560698622	Adult
16.1750925271536	Adult
37.6988975608984	Adult
15.7970536693746	Adult
26.3842002733472	Adult
13.6887674425527	Adult
25.5773544733539	Adult
37.5207110970805	Adult
37.044553694835	Adult
37.1842670147992	Adult
26.3315783485331	Adult
37.7555755124079	Adult
26.2967270098655	Adult
37.5166115737762	Adult
37.5404401747121	Adult
35.4630942334261	Adult
26.2947997555227	Adult
37.6437808249074	Adult
16.2134137283136	Adult
36.8966934449892	Adult
15.4622156561507	Adult
26.2760711911249	Adult
26.0531844742514	Adult
37.3791771214837	Adult
37.4812268540683	Adult
37.3638537118416	Adult
37.6397196123276	Adult
37.5535053927664	Adult
26.2157438721565	Adult
15.8576303551224	Adult
16.1877498797674	Adult
17.1467324820778	Adult
25.8385707244089	Adult
37.7177711061027	Adult
37.6058737583673	Adult
26.0711032252229	Adult
37.478699457799	Adult
37.4142052362785	Adult
26.3302697878422	Adult
37.6292	Adult
37.3993665586741	Adult
37.4880167593805	Adult
26.4534856220165	Adult
16.1631841410264	Adult
37.6575823279302	Adult
37.5649507183662	Adult
25.8274833953728	Adult
25.8966156033523	Adult
37.6683914444197	Adult
37.5184150973264	Adult
37.3385272529509	Adult
15.4822909767425	Adult
26.039122385962	Adult
37.5269658615169	Adult
37.1986664365235	Adult
26.2248742232552	Adult
37.5014783439921	Adult
26.0727583639608	Adult
25.9811212943707	Adult
16.2974340436093	Adult
15.8614560531882	Adult
26.3353478807809	Adult
26.3910269655755	Adult
26.2296651319047	Adult
37.3428216968739	Adult
37.3390728860571	Adult
37.2809273624512	Adult
15.787962346745	Adult
25.7924351410642	Adult
15.7869430640234	Adult
37.2282633385801	Adult
37.5146406910773	Adult
37.7345048918897	Adult
37.6088405979919	Adult
37.6446233284765	Adult
37.4083414798811	Adult
37.0791175115241	Adult
16.2033007581877	Adult
26.1360151892186	Adult
26.2420301035831	Adult
37.4087416530765	Adult
37.5754780043491	Adult
25.8857398026794	Adult
12.2857676280484	Adult
37.2964685500316	Adult
25.7012069601193	Adult
37.6880708106221	Adult
37.2413303013855	Adult
12.643757361055	Adult
37.4976488785645	Adult
37.5834550758081	Adult
37.5189350325184	Adult
25.8820535851595	Adult
15.8224673525846	Adult
36.9693433480513	Adult
37.3014494252201	Adult
37.3742534772856	Adult
37.4076662860462	Adult
15.8503774376467	Adult
37.3098042429568	Adult
15.8301807102992	Adult
37.6266657633047	Adult
26.1793924670191	Adult
26.1944	Adult
25.963176384268	Adult
25.8164671086056	Adult
16.1883597158658	Adult
37.100474837599	Adult
25.9715023075703	Adult
26.1376995589956	Adult
13.3369510647198	Adult
26.2404379857641	Adult
26.4911984286801	Adult
26.1891798335335	Adult
37.222906841096	Adult
37.235516549907	Adult
37.5903740778705	Adult
25.7462332732073	Adult
15.4733472061884	Adult
26.2474997226179	Adult
37.6430986262746	Adult
26.5102926275622	Adult
25.768572140913	Adult
25.9858376084384	Adult
26.0984341946574	Adult
36.8956780823132	Adult
37.3444280659924	Adult
37.6099571870089	Adult
26.2185064955968	Adult
25.9782179646204	Adult
26.2596889740911	Adult
37.6720665774987	Adult
15.8586915145442	Adult
37.6193881743361	Adult
26.0786856947394	Adult
37.2324563715735	Adult
37.3698507456687	Adult
25.5452794948838	Adult
37.5673928072579	Adult
25.9299658881863	Adult
13.3359208253638	Adult
37.4597655039273	Adult
25.9274816011732	Adult
37.2978090046217	Adult
15.4405941468926	Adult
37.4738196293128	Adult
37.8379807502144	Adult
34.2521761148677	Adult
15.8353898118444	Adult
37.1022914282783	Adult
15.865088340405	Adult
26.1938482939901	Adult
25.6412499096093	Adult
26.2106342594648	Adult
25.7541486295649	Adult
36.3766070460435	Adult
37.4804563484383	Adult
37.1261293270093	Adult
15.793363689256	Adult
26.0169772962676	Adult
26.1483882802227	Adult
16.1828520810987	Adult
37.6821806249216	Adult
37.4902505621476	Adult
37.5578166423582	Adult
26.212288523653	Adult
37.7566565281611	Adult
37.5412305073604	Adult
37.0666779412069	Adult
37.0988302218725	Adult
26.3458543620309	Adult
25.6209146280337	Adult
37.5018649887315	Adult
37.6865122020537	Adult
37.1275070352624	Adult
37.0569361126156	Adult
37.2752345698027	Adult
26.1368541842141	Adult
25.9145869861361	Adult
37.6040580527982	Adult
26.4745223009045	Adult
37.461905733543	Adult
37.6187674012826	Adult
15.8726850380865	Adult
37.0242674780797	Adult
26.456435717335	Adult
37.460035496994	Adult
37.5249362109865	Adult
8.28311559762396	Adult
26.225695841281	Adult
25.8861246464144	Adult
15.8529119514682	Adult
26.2903743802036	Adult
37.0391648914943	Adult
26.0403084301666	Adult
26.4461806031171	Adult
37.6822962342649	Adult
37.6738154037648	Adult
15.8563105681825	Adult
37.6394677561601	Adult
16.2476003411049	Adult
25.8965775921327	Adult
15.847802580384	Adult
37.3776910695255	Adult
26.4964543012917	Adult
37.6883374970751	Adult
16.2182093488884	Adult
26.4609013106622	Adult
37.1338139708232	Adult
26.0518163603636	Adult
37.1610094219252	Adult
26.2096473356043	Adult
37.4842210532503	Adult
37.5957912207832	Adult
37.4124671143428	Adult
29.6699304351032	Adult
37.0569967248844	Adult
16.2580489141962	Adult
13.7047792263472	Adult
37.1322862402495	Adult
37.7043960887824	Adult
26.1168746083141	Adult
15.8599197670921	Adult
37.5002685333661	Adult
26.1509216740386	Adult
37.4972686706148	Adult
25.5724532457131	Adult
37.2064838401199	Adult
26.1142056291574	Adult
18.5636300082495	Adult
37.6630984481569	Adult
37.6085351558144	Adult
34.0154453790874	Adult
37.2991976797581	Adult
37.4797147003179	Adult
26.1171070481479	Adult
37.3365774699801	Adult
26.1992025924834	Adult
37.163563973614	Adult
16.2038744068288	Adult
37.4654764726397	Adult
15.7974640101814	Adult
37.520756195995	Adult
16.2052500434422	Adult
37.4580272251516	Adult
37.6270438500434	Adult
37.3188601129861	Adult
37.4781802856712	Adult
37.2965395666315	Adult
26.1240883210594	Adult
15.4358734848318	Adult
37.3230467511583	Adult
25.9495987976256	Adult
26.4034233539837	Adult
37.4954752075513	Adult
37.8179668756779	Adult
37.4697237376929	Adult
37.3749524738356	Adult
14.9728566963584	Adult
26.1464709887654	Adult
26.1589739917354	Adult
25.9393578439294	Adult
36.6152191455974	Adult
15.8055538798976	Adult
37.0892477835753	Adult
37.1851627995748	Adult
37.0086309623515	Adult
37.6535671588993	Adult
37.2840431349183	Adult
37.5062611776026	Adult
25.8860586758648	Adult
16.265357173297	Adult
25.8190653103066	Adult
37.2395286957877	Adult
25.9535	Adult
15.863507234693	Adult
37.1571556543064	Adult
26.1603214124072	Adult
37.5349805840891	Adult
37.6748147924803	Adult
37.2684399492576	Adult
36.9529968202681	Adult
37.3779347332058	Adult
26.1302070018465	Adult
37.396378699834	Adult
16.2297069886213	Adult
37.4269970176997	Adult
37.2922205856413	Adult
26.379533704066	Adult
12.650388121693	Adult
26.0932862321335	Adult
26.2692598145729	Adult
15.8277828933419	Adult
15.4554367427726	Adult
37.4607304166554	Adult
37.5796117694427	Adult
37.5461437103323	Adult
37.8425774420655	Adult
25.9191340061038	Adult
25.9186476085749	Adult
37.3011635085417	Adult
15.8136274214549	Adult
37.2244059535369	Adult
8.92924324101527	Adult
37.6922179202828	Adult
37.7241607845396	Adult
26.2889457895413	Adult
37.4565505932153	Adult
36.1536654045732	Adult
37.3636939139842	Adult
25.7479456912463	Adult
11.9524861795186	Adult
26.1542558790297	Adult
37.1342212465382	Adult
26.2735348923871	Adult
26.2075276039206	Adult
37.4030822738044	Adult
26.2688133321845	Adult
15.8295057154835	Adult
37.734770817071	Adult
25.8992510821507	Adult
26.202489045247	Adult
25.8973911813873	Adult
37.3175269140451	Adult
37.7255387366089	Adult
16.1671112214929	Adult
37.8105866577555	Adult
26.4846939916244	Adult
26.3569117058776	Adult
37.3866802327911	Adult
26.3019413618653	Adult
37.5755468099384	Adult
15.4417253607061	Adult
37.7905454562275	Adult
25.8015609404922	Adult
15.8481193186022	Adult
37.5138249708585	Adult
26.030080113224	Adult
15.4778033479229	Adult
37.535501927873	Adult
37.7234044540242	Adult
26.4103819145321	Adult
26.2001436752927	Adult
37.5771928666889	Adult
15.8702335985352	Adult
26.2052079824247	Adult
15.4473454956144	Adult
25.7554114803207	Adult
14.4019543437014	Adult
26.2514232931503	Adult
37.380469676722	Adult
37.4389964000468	Adult
25.9352903799968	Adult
37.5374717021826	Adult
37.4692269126787	Adult
37.6195978986298	Adult
37.7133594616813	Adult
26.2533356613485	Adult
26.1834697492966	Adult
26.1196834100293	Adult
16.2006102412311	Adult
25.9244652410505	Adult
37.4764615357929	Adult
25.9955275966261	Adult
26.3022359641444	Adult
37.4609570857511	Adult
37.2542920309131	Adult
37.6369042215745	Adult
11.9425435130923	Adult
37.3525853742199	Adult
37.1297059148842	Adult
26.3016559098417	Adult
36.977909754635	Adult
37.5142360391136	Adult
37.5148984749403	Adult
37.3696816596896	Adult
37.6746913503189	Adult
17.319356424345	Adult
37.5827780121355	Adult
25.8086166466922	Adult
26.1066332346382	Adult
26.0202947504684	Adult
37.6622230823774	Adult
37.4267254042512	Adult
37.1771905724687	Adult
37.4785487265176	Adult
36.8858991801135	Adult
37.5432023860417	Adult
37.6047887435853	Adult
25.6052442653696	Adult
37.5200316233742	Adult
12.9943088216491	Adult
15.857768818023	Adult
26.2156448018212	Adult
37.0333576163213	Adult
25.7187332760089	Adult
34.2684607597129	Adult
37.5402110017193	Adult
26.3942044824222	Adult
37.4884771234714	Adult
37.1308234530094	Adult
37.4370737808009	Adult
25.8311049994893	Adult
37.0405057547512	Adult
37.5504553990506	Adult
37.3519055513856	Adult
37.0933728868153	Adult
37.2139272032936	Adult
37.5029431105544	Adult
37.7334598320605	Adult
37.3199337939698	Adult
37.4058504856999	Adult
15.802234102947	Adult
25.7029471339769	Adult
37.2435149316969	Adult
37.4063573444503	Adult
37.5161467012899	Adult
37.5107323830169	Adult
37.2499698073302	Adult
37.1481597038251	Adult
26.2323844355584	Adult
37.6095314488558	Adult
37.420092588418	Adult
37.4807735231342	Adult
26.082775275466	Adult
16.172954798901	Adult
37.6603700968746	Adult
26.0004430732594	Adult
26.152891780187	Adult
37.1625311033683	Adult
37.2061854467765	Adult
26.0600033425815	Adult
26.0569344321552	Adult
26.1828667748159	Adult
26.160058298289	Adult
37.2916834472924	Adult
37.5573903615338	Adult
26.0997070676153	Adult
37.6168659913313	Adult
26.2264060207496	Adult
37.0032539709132	Adult
37.4316856974881	Adult
16.1742728544503	Adult
37.1554159561969	Adult
37.3630916750626	Adult
36.681771458769	Adult
37.6264779194151	Adult
26.095114065265	Adult
16.2064559839064	Adult
37.4381552397011	Adult
26.1956056310544	Adult
37.1573423957236	Adult
[truncated: 8,074 more rows]
